# Supplementary material for: A gene transcription signature associated with hormone independence in a subset of both breast and prostate cancers
Source: BMC Genomics. 2007 Jun 28;8:199. doi: 10.1186/1471-2164-8-199 (PMC1914359; doi:10.1186/1471-2164-8-199)
Supplement: Additional File 1 — Supporting Data, Figure 2. Excel worksheets with the expression data that was presented as heat maps in Figure 2, along with a list of the associated genes. [file 1471-2164-8-199-S1.zip]

Archive with 1 entries (1 files):
- Supplementary_Data_File_1_.xlw
