# Supplementary material for: A gene transcription signature associated with hormone independence in a subset of both breast and prostate cancers
Source: BMC Genomics. 2007 Jun 28;8:199. doi: 10.1186/1471-2164-8-199 (PMC1914359; doi:10.1186/1471-2164-8-199)
Supplement: Additional File 2 — Supporting Data, Figure 3. Excel worksheets with the expression data that was presented as heat maps in Figure 3, along with a list of the associated genes. [file 1471-2164-8-199-S2.xls]

## Sheet: notes_CJC
1	The adjacent worksheets contain the expression data presented as heat maps in Figure 3 of the paper on the common signature of hormone independence
2	"Cluster" worksheets can be saved as CDT files and viewed using the TreeView or JavaTreeView software available from the Eisen lab's web site.
3	The order of the genes in each worksheet is the same order in which they appeared in the associated figure.

## Sheet: gene_list_core_ER_signature
Entrez_ID	Name	Title	group	Glinsky probe	Yu probe	Lapointe probe
231	AKR1B1	aldo-keto reductase family 1, member B1 (aldose reductase)	ER-neg	201272_at	36589_at	IMAGE:435948
5552	PRG1	proteoglycan 1, secretory granule	ER-neg	201858_s_at	32227_at	IMAGE:703581
10133	OPTN	optineurin	ER-neg	202073_at	41742_s_at	IMAGE:142259
6648	SOD2	superoxide dismutase 2, mitochondrial	ER-neg	215078_at	34666_at	IMAGE:840708
330	BIRC3	baculoviral IAP repeat-containing 3	ER-neg	210538_s_at	1717_s_at	IMAGE:201890
716	C1S	complement component 1, s subcomponent	ER-neg	208747_s_at	40496_at	IMAGE:377346
1282	COL4A1	collagen, type IV, alpha 1	ER-neg	211981_at	39333_at	IMAGE:145292
2534	FYN	FYN oncogene related to SRC, FGR, YES	ER-neg	210105_s_at	40480_s_at	IMAGE:278501
3428	IFI16	interferon, gamma-inducible protein 16	ER-neg	208966_x_at	1456_s_at	IMAGE:824602
3659	IRF1	interferon regulatory factor 1	ER-neg	202531_at	669_s_at	IMAGE:740476
7128	TNFAIP3	tumor necrosis factor, alpha-induced protein 3	ER-neg	202643_s_at	595_at	IMAGE:141806
7431	VIM	vimentin	ER-neg	201426_s_at	34091_s_at	IMAGE:840511
23299	BICD2	bicaudal D homolog 2 (Drosophila)	ER-neg	213154_s_at	40879_at	IMAGE:703972
1356	CP	ceruloplasmin (ferroxidase)	ER-neg	204846_at	39008_at	IMAGE:280782
1503	CTPS	CTP synthase	ER-neg	202613_at	32441_at	IMAGE:785389
5358	PLS3	plastin 3 (T isoform)	ER-neg	201215_at	34793_s_at	IMAGE:1568391
7045	TGFBI	transforming growth factor, beta-induced, 68kDa	ER-neg	201506_at	1385_at	IMAGE:868212
10096	ACTR3	ARP3 actin-related protein 3 homolog (yeast)	ER-neg	213102_at	35271_at	IMAGE:271568
10346	TRIM22	tripartite motif-containing 22	ER-neg	213293_s_at	36825_at	IMAGE:549146
8613	PPAP2B	phosphatidic acid phosphatase type 2B	ER-neg	209355_s_at	33862_at	IMAGE:489201
9929	JOSD1	Josephin domain containing 1	ER-neg	201751_at	34333_at	IMAGE:79229
2950	GSTP1	glutathione S-transferase pi	ER-neg	200824_at	33396_at	IMAGE:725390
2633	GBP1	guanylate binding protein 1, interferon-inducible, 67kDa	ER-neg	202269_x_at	35735_at	IMAGE:841008
5621	PRNP	prion protein (p27-30) (Creutzfeld-Jakob disease, Gerstmann-Strausler-Scheinker syndrome, fatal familial insomnia)	ER-neg	201300_s_at	36159_s_at	IMAGE:812048
2037	EPB41L2	erythrocyte membrane protein band 4.1-like 2	ER-neg	201718_s_at	32585_at	IMAGE:417426
3575	IL7R	interleukin 7 receptor	ER-neg	205798_at	36227_at	IMAGE:840460
1075	CTSC	cathepsin C	ER-neg	201487_at	133_at	IMAGE:845355
1284	COL4A2	collagen, type IV, alpha 2	ER-neg	211964_at	36659_at	IMAGE:769959
3383	ICAM1	intercellular adhesion molecule 1 (CD54), human rhinovirus receptor	ER-neg	202638_s_at	32640_at	IMAGE:293413
3569	IL6	interleukin 6 (interferon, beta 2)	ER-neg	205207_at	38299_at	IMAGE:310406
87	ACTN1	actinin, alpha 1	ER-neg	208636_at	39330_s_at	IMAGE:854079
858	CAV2	caveolin 2	ER-neg	203324_s_at	339_at	IMAGE:840984
4907	NT5E	5'-nucleotidase, ecto (CD73)	ER-neg	203939_at	31886_at	IMAGE:42070
5359	PLSCR1	phospholipid scramblase 1	ER-neg	202446_s_at	32775_r_at	IMAGE:268736
4478	MSN	moesin	ER-neg	200600_at	40771_at	IMAGE:131362
25937	TAZ	WW domain containing transcription regulator 1	ER-neg	202133_at	33876_at	IMAGE:626001
29970	SCHIP1	schwannomin interacting protein 1	ER-neg	204030_s_at	36536_at	IMAGE:506143
390	RND3	Rho family GTPase 3	ER-neg	212724_at	35803_at	IMAGE:784593
2131	EXT1	exostoses (multiple) 1	ER-neg	201995_at	222_at	IMAGE:1069393
2920	CXCL2	chemokine (C-X-C motif) ligand 2	ER-neg	209774_x_at	37187_at	IMAGE:153340
2182	ACSL4	acyl-CoA synthetase long-chain family member 4	ER-neg	202422_s_at	38099_r_at	IMAGE:858167
10403	KNTC2	kinetochore associated 2	ER-neg	204162_at	40041_at	IMAGE:345787
5329	PLAUR	plasminogen activator, urokinase receptor	ER-neg	210845_s_at	41169_at	IMAGE:810017
10479	SLC9A6	solute carrier family 9 (sodium/hydrogen exchanger), member 6	ER-neg	203909_at	36542_at	IMAGE:20115
994	CDC25B	cell division cycle 25B	ER-neg	201853_s_at	1347_at	IMAGE:2550081
26064	RAI14	retinoic acid induced 14	ER-neg	202052_s_at	39254_at	IMAGE:823850
140885	PTPNS1	protein tyrosine phosphatase, non-receptor type substrate 1	ER-neg	202897_at	40144_at	IMAGE:731118
3600	IL15	interleukin 15	ER-neg	205992_s_at	38488_s_at	IMAGE:2436724
9322	TRIP10	thyroid hormone receptor interactor 10	ER-neg	202734_at	36116_at	IMAGE:37491
29980	DONSON	downstream neighbor of SON	ER-neg	221677_s_at	NA	IMAGE:752770
9056	SLC7A7	solute carrier family 7 (cationic amino acid transporter, y+ system), member 7	ER-neg	204588_s_at	33731_at	IMAGE:122063
7398	USP1	ubiquitin specific peptidase 1	ER-neg	202413_s_at	34383_at	IMAGE:489595
2000	ELF4	E74-like factor 4 (ets domain transcription factor)	ER-neg	203490_at	31845_at	IMAGE:682418
3133	HLA-E	major histocompatibility complex, class I, E	ER-neg	200904_at	32321_at	IMAGE:198453
10950	BTG3	BTG family, member 3	ER-neg	205548_s_at	37218_at	IMAGE:246304
1051	CEBPB	CCAAT/enhancer binding protein (C/EBP), beta	ER-neg	212501_at	38354_at	IMAGE:161993
11067	C10orf10	chromosome 10 open reading frame 10	ER-neg	209183_s_at	39114_at	IMAGE:135811
23516	SLC39A14	solute carrier family 39 (zinc transporter), member 14	ER-neg	212110_at	38797_at	IMAGE:85093
9444	QKI	quaking homolog, KH domain RNA binding (mouse)	ER-neg	212263_at	39759_at	IMAGE:788273
23179	RGL1	ral guanine nucleotide dissociation stimulator-like 1	ER-neg	209568_s_at	37539_at	IMAGE:610006
10135	PBEF1	pre-B-cell colony enhancing factor 1	ER-neg	217739_s_at	33849_at	IMAGE:823665
4783	NFIL3	nuclear factor, interleukin 3 regulated	ER-neg	203574_at	37544_at	IMAGE:858153
8324	FZD7	frizzled homolog 7 (Drosophila)	ER-neg	203706_s_at	33222_at	IMAGE:298122
26278	SACS	spastic ataxia of Charlevoix-Saguenay (sacsin)	ER-neg	213262_at	32102_at	IMAGE:815142
23180	RAFTLIN	raft-linking protein	ER-neg	212646_at	32593_at	IMAGE:815529
23336	DMN	desmuslin	ER-neg	212730_at	39544_at	IMAGE:1161564
5698	PSMB9	proteasome (prosome, macropain) subunit, beta type, 9 (large multifunctional peptidase 2)	ER-neg	204279_at	38287_at	IMAGE:1456118
23764	MAFF	v-maf musculoaponeurotic fibrosarcoma oncogene homolog F (avian)	ER-neg	36711_at	36711_at	IMAGE:71087
133	ADM	adrenomedullin	ER-neg	202912_at	34777_at	IMAGE:774446
4067	LYN	v-yes-1 Yamaguchi sarcoma viral related oncogene homolog	ER-neg	210754_s_at	1402_at	IMAGE:193913
4071	TM4SF1	transmembrane 4 L six family member 1	ER-neg	215033_at	41531_at	IMAGE:840567
4678	NASP	nuclear autoantigenic sperm protein (histone-binding)	ER-neg	201970_s_at	33255_at	IMAGE:845415
5696	PSMB8	proteasome (prosome, macropain) subunit, beta type, 8 (large multifunctional peptidase 7)	ER-neg	209040_s_at	41184_s_at	IMAGE:624360
6386	SDCBP	syndecan binding protein (syntenin)	ER-neg	200958_s_at	38110_at	IMAGE:767406
6769	STAC	SH3 and cysteine rich domain	ER-neg	205743_at	40024_at	IMAGE:470379
23266	LPHN2	latrophilin 2	ER-neg	206953_s_at	34174_s_at	IMAGE:1239859
54541	DDIT4	DNA-damage-inducible transcript 4	ER-neg	202887_s_at	39827_at	IMAGE:813645
9334	B4GALT5	UDP-Gal:betaGlcNAc beta 1,4- galactosyltransferase, polypeptide 5	ER-neg	221485_at	39888_at	IMAGE:825641
6422	SFRP1	secreted frizzled-related protein 1	ER-neg	202037_s_at	32521_at	IMAGE:428100
4162	MCAM	melanoma cell adhesion molecule	ER-neg	209087_x_at	797_at	IMAGE:897531
29015	SLC43A3	solute carrier family 43, member 3	ER-neg	213113_s_at	NA	IMAGE:725152
10487	CAP1	CAP, adenylate cyclase-associated protein 1 (yeast)	ER-neg	213798_s_at	935_at	IMAGE:2549794
25907	UQCRFS1	Ras-induced senescence 1	ER-neg	213338_at	35692_at	IMAGE:502664
3576	IL8	interleukin 8	ER-neg	202859_x_at	35372_r_at	IMAGE:549933
51316	PLAC8	placenta-specific 8	ER-neg	219014_at	NA	IMAGE:491644
3678	ITGA5	integrin, alpha 5 (fibronectin receptor, alpha polypeptide)	ER-neg	201389_at	39753_at	IMAGE:2550896
22822	PHLDA1	pleckstrin homology-like domain, family A, member 1	ER-neg	217996_at	35909_at	IMAGE:667883
3459	IFNGR1	interferon gamma receptor 1	ER-neg	211676_s_at	1038_s_at	IMAGE:47900
23432	GPR161	G protein-coupled receptor 161	ER-neg	214104_at	40301_at	IMAGE:526504
25816	TNFAIP8	tumor necrosis factor, alpha-induced protein 8	ER-neg	208296_x_at	33243_at	IMAGE:627401
991	CDC20	CDC20 cell division cycle 20 homolog (S. cerevisiae)	ER-neg	202870_s_at	38414_at	IMAGE:898062
1802	DPH2	DPH2 homolog (S. cerevisiae)	ER-neg	204514_at	41380_at	NA
4904	YBX1	Y box binding protein 1	ER-neg	208627_s_at	32340_s_at	NA
6251	RSU1	Ras suppressor protein 1	ER-neg	201980_s_at	32545_r_at	IMAGE:259114
6373	CXCL11	chemokine (C-X-C motif) ligand 11	ER-neg	211122_s_at	35061_at	NA
8601	RGS20	regulator of G-protein signalling 20	ER-neg	210138_at	41086_at	IMAGE:1857088
10112	KIF20A	kinesin family member 20A	ER-neg	218755_at	NA	NA
10158	PDZK1IP1	PDZK1 interacting protein 1	ER-neg	219630_at	31610_at	IMAGE:504927
10855	HPSE	heparanase	ER-neg	219403_s_at	NA	IMAGE:260138
23289	MICAL3	#N/A	ER-neg	212715_s_at	32856_at	IMAGE:460126
25777	UNC84B	unc-84 homolog B (C. elegans)	ER-neg	212144_at	35336_at	IMAGE:1636166
25780	RASGRP3	RAS guanyl releasing protein 3 (calcium and DAG-regulated)	ER-neg	205801_s_at	34748_at	IMAGE:815013
29967	ST7	low density lipoprotein-related protein 12	ER-neg	219631_at	NA	NA
50515	CHST11	carbohydrate (chondroitin 4) sulfotransferase 11	ER-neg	219634_at	NA	IMAGE:32195
51200	CPA4	carboxypeptidase A4	ER-neg	205832_at	NA	IMAGE:359285
54881	TEX10	testis expressed sequence 10	ER-neg	218104_at	NA	IMAGE:472034
54908	FLJ20364	hypothetical protein FLJ20364	ER-neg	221685_s_at	NA	IMAGE:549558
55076	TMEM45A	transmembrane protein 45A	ER-neg	219410_at	NA	NA
55116	TMEM39B	transmembrane protein 39B	ER-neg	218770_s_at	NA	NA
55707	NECAP2	NECAP endocytosis associated 2	ER-neg	220731_s_at	NA	NA
55759	WDR12	WD repeat domain 12	ER-neg	218512_at	NA	NA
64121	RRAGC	Ras-related GTP binding C	ER-neg	218088_s_at	NA	NA
1969	EPHA2	EPH receptor A2	ER-neg	203499_at	1379_at	IMAGE:241530
5271	SERPINB8	serpin peptidase inhibitor, clade B (ovalbumin), member 8	ER-neg	206034_at	36312_at	IMAGE:341978
6732	SRPK1	SFRS protein kinase 1	ER-neg	202200_s_at	1031_at	IMAGE:856135
7272	TTK	TTK protein kinase	ER-neg	204822_at	572_at	IMAGE:2062329
136	ADORA2B	adenosine A2b receptor	ER-neg	205891_at	36324_at	IMAGE:377252
824	CAPN2	calpain 2, (m/II) large subunit	ER-neg	208683_at	37001_at	IMAGE:549728
1786	DNMT1	DNA (cytosine-5-)-methyltransferase 1	ER-neg	201697_s_at	37333_at	IMAGE:276547
2023	ENO1	enolase 1, (alpha)	ER-neg	217294_s_at	2035_s_at	IMAGE:1637756
3801	KIFC3	kinesin family member C3	ER-neg	209661_at	34293_at	IMAGE:753038
3934	LCN2	lipocalin 2 (oncogene 24p3)	ER-neg	212531_at	32821_at	IMAGE:741497
7296	TXNRD1	thioredoxin reductase 1	ER-neg	201266_at	39425_at	IMAGE:789376
7378	UPP1	uridine phosphorylase 1	ER-neg	203234_at	37351_at	IMAGE:489677
8882	ZNF259	zinc finger protein 259	ER-neg	200054_at	32518_at	IMAGE:782937
8898	MTMR2	myotubularin related protein 2	ER-neg	203211_s_at	33277_at	IMAGE:754380
10644	IMP-2	IGF-II mRNA-binding protein 2	ER-neg	218847_at	NA	IMAGE:743774
10946	SF3A3	splicing factor 3a, subunit 3, 60kDa	ER-neg	203818_s_at	37379_at	NA
26031	OSBPL3	oxysterol binding protein-like 3	ER-neg	209627_s_at	33755_at	IMAGE:269423
29083	HSPC135	HSPC135 protein	ER-neg	221046_s_at	NA	IMAGE:1486071
55003	PAK1IP1	PAK1 interacting protein 1	ER-neg	218886_at	NA	IMAGE:784016
56913	C1GALT1	core 1 synthase, glycoprotein-N-acetylgalactosamine 3-beta-galactosyltransferase, 1	ER-neg	219439_at	NA	IMAGE:277346
55346	TCP11L1	t-complex 11 (mouse) like 1	ER-neg	205797_s_at	35499_at	IMAGE:878278
81	ACTN4	actinin, alpha 4	ER-neg	200601_at	41753_at	IMAGE:140951
158	ADSL	adenylosuccinate lyase	ER-neg	202144_s_at	36639_at	IMAGE:813280
211	ALAS1	aminolevulinate, delta-, synthase 1	ER-neg	205633_s_at	37674_at	IMAGE:813651
220	ALDH1A3	aldehyde dehydrogenase 1 family, member A3	ER-neg	203180_at	36686_at	IMAGE:814798
274	BIN1	bridging integrator 1	ER-neg	210201_x_at	459_s_at	IMAGE:788107
329	BIRC2	baculoviral IAP repeat-containing 2	ER-neg	202076_at	36578_at	IMAGE:34852
706	BZRP	benzodiazapine receptor (peripheral)	ER-neg	202096_s_at	32806_at	IMAGE:813444
813	CALU	calumenin	ER-neg	214845_s_at	37345_at	IMAGE:144881
874	CBR3	carbonyl reductase 3	ER-neg	205379_at	38172_at	IMAGE:1948085
1476	CSTB	cystatin B (stefin B)	ER-neg	201201_at	35816_at	NA
1676	DFFA	DNA fragmentation factor, 45kDa, alpha polypeptide	ER-neg	203277_at	32047_at	IMAGE:841357
1956	EGFR	epidermal growth factor receptor (erythroblastic leukemia viral (v-erb-b) oncogene homolog, avian)	ER-neg	201983_s_at	1537_at	IMAGE:669485
2730	GCLM	glutamate-cysteine ligase, modifier subunit	ER-neg	203925_at	33163_r_at	IMAGE:361639
2770	GNAI1	guanine nucleotide binding protein (G protein), alpha inhibiting activity polypeptide 1	ER-neg	209576_at	33809_at	IMAGE:753215
3066	HDAC2	histone deacetylase 2	ER-neg	201833_at	34368_at	IMAGE:502669
3097	HIVEP2	human immunodeficiency virus type I enhancer binding protein 2	ER-neg	212641_at	36175_s_at	IMAGE:971212
3475	IFRD1	interferon-related developmental regulator 1	ER-neg	202146_at	37679_at	IMAGE:882483
3654	IRAK1	interleukin-1 receptor-associated kinase 1	ER-neg	201587_s_at	1100_at	IMAGE:379200
3833	KIFC1	kinesin family member C1	ER-neg	209680_s_at	349_g_at	IMAGE:292933
3920	LAMP2	lysosomal-associated membrane protein 2	ER-neg	203042_at	38403_at	IMAGE:289615
4097	MAFG	v-maf musculoaponeurotic fibrosarcoma oncogene homolog G (avian)	ER-neg	204970_s_at	NA	IMAGE:550141
4217	MAP3K5	mitogen-activated protein kinase kinase kinase 5	ER-neg	203837_at	1327_s_at	IMAGE:504877
4245	MGAT1	mannosyl (alpha-1,3-)-glycoprotein beta-1,2-N-acetylglucosaminyltransferase	ER-neg	201126_s_at	39778_at	IMAGE:1323636
4501	MT1X	metallothionein 1X	ER-neg	204326_x_at	39120_at	IMAGE:297392
4643	MYO1E	myosin IE	ER-neg	203072_at	37631_at	IMAGE:470128
4784	NFIX	nuclear factor I/X (CCAAT-binding transcription factor)	ER-neg	209807_s_at	41537_r_at	IMAGE:130046
4953	ODC1	ornithine decarboxylase 1	ER-neg	200790_at	1081_at	IMAGE:796646
4998	ORC1L	origin recognition complex, subunit 1-like (yeast)	ER-neg	205085_at	38564_at	IMAGE:194236
5236	PGM1	phosphoglucomutase 1	ER-neg	201968_s_at	32210_at	IMAGE:843174
5435	POLR2F	polymerase (RNA) II (DNA directed) polypeptide F	ER-neg	209511_at	36027_at	IMAGE:767817
5550	PREP	prolyl endopeptidase	ER-neg	204117_at	37950_at	IMAGE:855800
5606	MAP2K3	mitogen-activated protein kinase kinase 3	ER-neg	215498_s_at	1622_at	IMAGE:45641
5641	LGMN	legumain	ER-neg	201212_at	317_at	IMAGE:760298
5734	PTGER4	prostaglandin E receptor 4 (subtype EP4)	ER-neg	204897_at	1118_at	IMAGE:363569
5806	PTX3	pentraxin-related gene, rapidly induced by IL-1 beta	ER-neg	206157_at	1491_at	IMAGE:1691868
5873	RAB27A	RAB27A, member RAS oncogene family	ER-neg	209515_s_at	809_at	IMAGE:291947
5971	RELB	v-rel reticuloendotheliosis viral oncogene homolog B, nuclear factor of kappa light polypeptide gene enhancer in B-cells 3 (avian)	ER-neg	205205_at	570_at	IMAGE:687054
6238	RRBP1	ribosome binding protein 1 homolog 180kDa (dog)	ER-neg	201204_s_at	33212_at	IMAGE:257637
6491	STIL	SCL/TAL1 interrupting locus	ER-neg	205339_at	32767_at	IMAGE:452818
6646	SOAT1	sterol O-acyltransferase (acyl-Coenzyme A: cholesterol acyltransferase) 1	ER-neg	221561_at	NA	IMAGE:1710152
6897	TARS	threonyl-tRNA synthetase	ER-neg	201263_at	38473_at	IMAGE:856167
7086	TKT	transketolase (Wernicke-Korsakoff syndrome)	ER-neg	208700_s_at	38789_at	IMAGE:1628036
7422	VEGF	vascular endothelial growth factor	ER-neg	211527_x_at	36100_at	IMAGE:34778
8273	SLC10A3	solute carrier family 10 (sodium/bile acid cotransporter family), member 3	ER-neg	204928_s_at	NA	NA
8438	RAD54L	RAD54-like (S. cerevisiae)	ER-neg	204558_at	967_g_at	IMAGE:2046118
8462	KLF11	Kruppel-like factor 11	ER-neg	218486_at	40944_at	IMAGE:1416029
8690	JRKL	jerky homolog-like (mouse)	ER-neg	206734_at	35074_at	IMAGE:1608898
8761	PABPC4	poly(A) binding protein, cytoplasmic 4 (inducible form)	ER-neg	201064_s_at	40506_s_at	IMAGE:50987
8933	CXX1	CAAX box 1	ER-neg	201828_x_at	33856_at	IMAGE:345621
9258	MFHAS1	malignant fibrous histiocytoma amplified sequence 1	ER-neg	213457_at	36213_at	IMAGE:1635970
9440	CRSP6	cofactor required for Sp1 transcriptional activation, subunit 6, 77kDa	ER-neg	221517_s_at	NA	IMAGE:306484
9519	TBPL1	TBP-like 1	ER-neg	208398_s_at	31797_at	IMAGE:782756
9734	HDAC9	histone deacetylase 9	ER-neg	205659_at	37483_at	IMAGE:884663
9749	PHACTR2	phosphatase and actin regulator 2	ER-neg	204049_s_at	41364_r_at	IMAGE:341083
9933	KIAA0020	KIAA0020	ER-neg	203712_at	34765_at	IMAGE:129227
10036	CHAF1A	chromatin assembly factor 1, subunit A (p150)	ER-neg	203975_s_at	32589_at	IMAGE:450711
10257	ABCC4	ATP-binding cassette, sub-family C (CFTR/MRP), member 4	ER-neg	203196_at	34955_at	IMAGE:593185
10528	NOL5A	nucleolar protein 5A (56kDa with KKE/D repeat)	ER-neg	200875_s_at	34882_at	IMAGE:1492304
10643	IMP-3	IGF-II mRNA-binding protein 3	ER-neg	203819_s_at	37558_at	IMAGE:624744
10885	WDR3	WD repeat domain 3	ER-neg	218882_s_at	NA	IMAGE:878267
10892	MALT1	mucosa associated lymphoid tissue lymphoma translocation gene 1	ER-neg	210017_at	38575_at	IMAGE:1420842
10940	BVES	processing of precursor 1, ribonuclease P/MRP subunit (S. cerevisiae)	ER-neg	213449_at	38513_at	IMAGE:270560
11004	KIF2C	kinesin family member 2C	ER-neg	211519_s_at	36837_at	IMAGE:742798
11010	GLIPR1	GLI pathogenesis-related 1 (glioma)	ER-neg	204222_s_at	531_at	IMAGE:1492881
11135	CDC42EP1	CDC42 effector protein (Rho GTPase binding) 1	ER-neg	204693_at	38132_at	IMAGE:214982
23207	PLEKHM2	pleckstrin homology domain containing, family M (with RUN domain) member 2	ER-neg	212146_at	36150_at	IMAGE:897011
23301	EHBP1	EH domain binding protein 1	ER-neg	212653_s_at	40423_at	IMAGE:813144
23321	TRIM2	tripartite motif-containing 2	ER-neg	202342_s_at	39382_at	IMAGE:838899
25841	ABTB2	ankyrin repeat and BTB (POZ) domain containing 2	ER-neg	213497_at	37163_at	IMAGE:768396
25996	REXO2	REX2, RNA exonuclease 2 homolog (S. cerevisiae)	ER-neg	218194_at	NA	IMAGE:810284
26135	SERBP1	SERPINE1 mRNA binding protein 1	ER-neg	217725_x_at	40441_g_at	IMAGE:813148
26511	CHIC2	cysteine-rich hydrophobic domain 2	ER-neg	219492_at	NA	IMAGE:701409
27242	TNFRSF21	tumor necrosis factor receptor superfamily, member 21	ER-neg	218856_at	35402_at	IMAGE:1534888
51312	SLC25A37	solute carrier family 25, member 37	ER-neg	221920_s_at	NA	IMAGE:191826
51727	CMPK	cytidylate kinase	ER-neg	217870_s_at	NA	IMAGE:884531
51762	LOC51762	RAB8B, member RAS oncogene family	ER-neg	219210_s_at	NA	IMAGE:436489
54101	RIPK4	receptor-interacting serine-threonine kinase 4	ER-neg	221215_s_at	NA	IMAGE:344854
54433	NOLA1	nucleolar protein family A, member 1 (H/ACA small nucleolar RNPs)	ER-neg	219110_at	NA	IMAGE:1635032
54438	GFOD1	glucose-fructose oxidoreductase domain containing 1	ER-neg	219821_s_at	NA	NA
54583	EGLN1	egl nine homolog 1 (C. elegans)	ER-neg	221497_x_at	NA	IMAGE:203544
55214	LEPREL1	leprecan-like 1	ER-neg	218717_s_at	NA	IMAGE:1472797
55635	DEPDC1	DEP domain containing 1	ER-neg	220295_x_at	NA	IMAGE:645565
55700	RPRC1	arginine/proline rich coiled-coil 1	ER-neg	217943_s_at	NA	IMAGE:611412
55790	ChGn	chondroitin beta1,4 N-acetylgalactosaminyltransferase	ER-neg	219049_at	NA	IMAGE:1590314
57001	ACN9	ACN9 homolog (S. cerevisiae)	ER-neg	218981_at	NA	IMAGE:290642
57099	AVEN	apoptosis, caspase activation inhibitor	ER-neg	219366_at	NA	IMAGE:377368
57591	MKL1	megakaryoblastic leukemia (translocation) 1	ER-neg	212748_at	35629_at	IMAGE:811897
64421	DCLRE1C	DNA cross-link repair 1C (PSO2 homolog, S. cerevisiae)	ER-neg	222233_s_at	NA	IMAGE:703546
64761	PARP12	poly (ADP-ribose) polymerase family, member 12	ER-neg	218543_s_at	NA	IMAGE:205497
64778	FNDC3B	fibronectin type III domain containing 3B	ER-neg	218618_s_at	NA	IMAGE:240295
9	NAT1	N-acetyltransferase 1 (arylamine N-acetyltransferase)	ER-pos	214440_at	38187_at	IMAGE:195525
399	RHOH	ras homolog gene family, member H	ER-pos	204951_at	37416_at	IMAGE:302591
403	ARL3	ADP-ribosylation factor-like 3	ER-pos	202641_at	36544_at	IMAGE:845453
540	ATP7B	ATPase, Cu++ transporting, beta polypeptide	ER-pos	204624_at	37930_at	IMAGE:266312
645	BLVRB	biliverdin reductase B (flavin reductase (NADPH))	ER-pos	202201_at	37002_at	IMAGE:246035
771	CA12	carbonic anhydrase XII	ER-pos	203963_at	36454_at	IMAGE:594633
1345	COX6C	cytochrome c oxidase subunit VIc	ER-pos	201754_at	36165_at	IMAGE:838568
1397	CRIP2	cysteine-rich protein 2	ER-pos	208978_at	35828_at	IMAGE:811046
1555	CYP2B6	cytochrome P450, family 2, subfamily B, polypeptide 6	ER-pos	217133_x_at	1371_s_at	IMAGE:83231
1877	E4F1	E4F transcription factor 1	ER-pos	218524_at	NA	IMAGE:2288273
1917	EEF1A2	eukaryotic translation elongation factor 1 alpha 2	ER-pos	204540_at	35174_i_at	NA
1952	CELSR2	cadherin, EGF LAG seven-pass G-type receptor 2 (flamingo homolog, Drosophila)	ER-pos	204029_at	36499_at	IMAGE:175103
1960	EGR3	early growth response 3	ER-pos	206115_at	40375_at	NA
2013	EMP2	epithelial membrane protein 2	ER-pos	204975_at	39631_at	IMAGE:109863
2066	ERBB4	v-erb-a erythroblastic leukemia viral oncogene homolog 4 (avian)	ER-pos	206794_at	1727_at	IMAGE:2029080
2099	ESR1	estrogen receptor 1	ER-pos	205225_at	33669_at	IMAGE:725321
2674	GFRA1	GDNF family receptor alpha 1	ER-pos	205696_s_at	37142_at	IMAGE:965839
2690	GHR	growth hormone receptor	ER-pos	205498_at	160030_at	IMAGE:295389
3081	HGD	homogentisate 1,2-dioxygenase (homogentisate oxidase)	ER-pos	205221_at	31844_at	IMAGE:1649374
3315	HSPB1	heat shock 27kDa protein 1	ER-pos	201841_s_at	36785_at	IMAGE:1056316
3856	KRT8	keratin 8	ER-pos	209008_x_at	33824_at	IMAGE:740888
3880	KRT19	keratin 19	ER-pos	201650_at	40899_at	IMAGE:810131
3899	AFF3	AF4/FMR2 family, member 3	ER-pos	205735_s_at	41543_at	IMAGE:51185
4137	MAPT	microtubule-associated protein tau	ER-pos	203929_s_at	114_r_at	IMAGE:647397
4250	SCGB2A2	secretoglobin, family 2A, member 2	ER-pos	206378_at	36329_at	IMAGE:950722
4350	MPG	N-methylpurine-DNA glycosylase	ER-pos	203686_at	37768_at	NA
4582	MUC1	mucin 1, transmembrane	ER-pos	207847_s_at	38783_at	IMAGE:768597
4602	MYB	v-myb myeloblastosis viral oncogene homolog (avian)	ER-pos	204798_at	2042_s_at	IMAGE:243549
4685	NCAM2	neural cell adhesion molecule 2	ER-pos	205669_at	38557_at	IMAGE:1898102
4886	NPY1R	neuropeptide Y receptor Y1	ER-pos	205440_s_at	35437_at	NA
5174	PDZK1	PDZ domain containing 1	ER-pos	205380_at	32027_at	NA
5979	RET	ret proto-oncogene (multiple endocrine neoplasia and medullary thyroid carcinoma 1, Hirschsprung disease)	ER-pos	211421_s_at	160028_s_at	IMAGE:160664
6297	SALL2	sal-like 2 (Drosophila)	ER-pos	213283_s_at	37567_at	IMAGE:52430
6302	TSPAN31	tetraspanin 31	ER-pos	203226_s_at	36083_at	NA
6478	SIAH2	seven in absentia homolog 2 (Drosophila)	ER-pos	209339_at	33799_at	IMAGE:470061
7031	TFF1	trefoil factor 1 (breast cancer, estrogen-inducible sequence expressed in)	ER-pos	205009_at	31798_at	IMAGE:186682
7033	TFF3	trefoil factor 3 (intestinal)	ER-pos	204623_at	31477_at	IMAGE:298417
7137	TNNI3	troponin I type 3 (cardiac)	ER-pos	205742_at	36477_at	IMAGE:591597
7716	ZNF161	zinc finger protein 161	ER-pos	202173_s_at	32628_at	IMAGE:79782
8821	INPP4B	inositol polyphosphate-4-phosphatase, type II, 105kDa	ER-pos	205376_at	38168_at	IMAGE:525345
8825	LIN7A	lin-7 homolog A (C. elegans)	ER-pos	206440_at	35486_at	IMAGE:1636436
9619	ABCG1	ATP-binding cassette, sub-family G (WHITE), member 1	ER-pos	204567_s_at	41362_at	IMAGE:23819
9649	RALGPS1	Ral GEF with PH domain and SH3 binding motif 1	ER-pos	204199_at	32685_at	IMAGE:741795
9674	KIAA0040	KIAA0040	ER-pos	203143_s_at	40156_at	IMAGE:814054
9742	IFT140	intraflagellar transport 140 homolog (Chlamydomonas)	ER-pos	204792_s_at	37437_at	IMAGE:810773
9778	KIAA0232	KIAA0232 gene product	ER-pos	212441_at	37748_at	IMAGE:1855734
9919	KIAA0310	KIAA0310	ER-pos	215696_s_at	35313_at	IMAGE:809944
10127	ZNF263	zinc finger protein 263	ER-pos	203707_at	33288_i_at	IMAGE:739090
10265	IRX5	iroquois homeobox protein 5	ER-pos	210239_at	41348_at	IMAGE:152453
10336	PCGF3	polycomb group ring finger 3	ER-pos	212753_at	37964_at	IMAGE:745484
10401	PIAS3	protein inhibitor of activated STAT, 3	ER-pos	203035_s_at	32558_at	IMAGE:2563108
10439	OLFM1	olfactomedin 1	ER-pos	213131_at	36134_at	IMAGE:52076
10512	SEMA3C	sema domain, immunoglobulin domain (Ig), short basic domain, secreted, (semaphorin) 3C	ER-pos	203789_s_at	376_at	IMAGE:486591
10551	AGR2	anterior gradient 2 homolog (Xenopus laevis)	ER-pos	209173_at	38827_at	IMAGE:510576
10560	SLC19A2	solute carrier family 19 (thiamine transporter), member 2	ER-pos	209681_at	35248_at	IMAGE:2125513
10753	CAPN9	calpain 9	ER-pos	208063_s_at	32477_at	IMAGE:1594461
10901	DHRS4	dehydrogenase/reductase (SDR family) member 4	ER-pos	218021_at	NA	IMAGE:781295
10974	C10orf116	chromosome 10 open reading frame 116	ER-pos	203571_s_at	32527_at	IMAGE:183315
11066	U1SNRNPBP	U11/U12 snRNP 35K	ER-pos	205300_s_at	41029_at	IMAGE:2464135
11160	SPFH2	SPFH domain family, member 2	ER-pos	221543_s_at	37798_at	IMAGE:269923
23014	FBXO21	F-box protein 21	ER-pos	212229_s_at	32169_at	IMAGE:2468357
23171	GPD1L	glycerol-3-phosphate dehydrogenase 1-like	ER-pos	212510_at	38394_at	IMAGE:840333
23329	KIAA0984	KIAA0984 protein	ER-pos	213913_s_at	37503_at	IMAGE:2253659
23389	THRAP2	thyroid hormone receptor associated protein 2	ER-pos	216109_at	34785_at	IMAGE:785710
23583	SMUG1	single-strand selective monofunctional uracil DNA glycosylase	ER-pos	218685_s_at	NA	IMAGE:1897065
23678	SGK3	serum/glucocorticoid regulated kinase family, member 3	ER-pos	220038_at	NA	IMAGE:261609
26353	HSPB8	heat shock 22kDa protein 8	ER-pos	221667_s_at	NA	IMAGE:205049
27243	CHMP2A	chromatin modifying protein 2A	ER-pos	202121_s_at	39363_at	IMAGE:267725
27250	PDCD4	programmed cell death 4 (neoplastic transformation inhibitor)	ER-pos	202731_at	39510_r_at	IMAGE:210486
29984	RHOD	ras homolog gene family, member D	ER-pos	209885_at	31846_at	IMAGE:591907
50855	PARD6A	par-6 partitioning defective 6 homolog alpha (C.elegans)	ER-pos	205245_at	37444_at	IMAGE:1056200
51111	SUV420H1	suppressor of variegation 4-20 homolog 1 (Drosophila)	ER-pos	218242_s_at	NA	IMAGE:826099
51451	LCMT1	leucine carboxyl methyltransferase 1	ER-pos	221515_s_at	NA	IMAGE:796598
51495	PTPLAD1	protein tyrosine phosphatase-like A domain containing 1	ER-pos	217777_s_at	NA	IMAGE:866694
51626	DYNC2LI1	dynein, cytoplasmic 2, light intermediate chain 1	ER-pos	203763_at	37197_s_at	IMAGE:2316138
51728	POLR3K	polymerase (RNA) III (DNA directed) polypeptide K, 12.3 kDa	ER-pos	218866_s_at	NA	IMAGE:511632
54869	EPS8L1	EPS8-like 1	ER-pos	221665_s_at	NA	IMAGE:155644
54996	MOSC2	MOCO sulphurase C-terminal domain containing 2	ER-pos	221636_s_at	NA	IMAGE:81449
55107	TMEM16A	transmembrane protein 16A	ER-pos	218804_at	NA	IMAGE:742679
55224	REN	ethanolamine kinase 2	ER-pos	219268_at	NA	IMAGE:233349
55316	RSAD1	radical S-adenosyl methionine domain containing 1	ER-pos	218307_at	NA	IMAGE:594627
55364	IMPACT	hypothetical protein IMPACT	ER-pos	218637_at	NA	IMAGE:66774
55686	DSU	dilute suppressor	ER-pos	219648_at	NA	IMAGE:269800
55793	FAM63A	family with sequence similarity 63, member A	ER-pos	221856_s_at	NA	IMAGE:239568
56920	LOC56920	sema domain, immunoglobulin domain (Ig), short basic domain, secreted, (semaphorin) 3G	ER-pos	219689_at	NA	IMAGE:399440
57496	MKL2	MKL/myocardin-like 2	ER-pos	218259_at	NA	IMAGE:503214
84148	MYST1	MYST histone acetyltransferase 1	ER-pos	214885_at	35988_i_at	IMAGE:277956
93664	CADPS2	Ca2+-dependent activator protein for secretion 2	ER-pos	219572_at	NA	IMAGE:506018
374	AREG	amphiregulin (schwannoma-derived growth factor)	ER-pos	205239_at	34898_at	IMAGE:1410444			8
10023	FRAT1	frequently rearranged in advanced T-cell lymphomas	ER-pos	219889_at	NA	IMAGE:2554697
10610	ST6GALNAC2	ST6 (alpha-N-acetyl-neuraminyl-2,3-beta-galactosyl-1,3)-N-acetylgalactosaminide alpha-2,6-sialyltransferase 2	ER-pos	204542_at	34693_at	IMAGE:823590
54903	FLJ20345	hypothetical protein FLJ20345	ER-pos	218630_at	NA	IMAGE:142647
5241	PGR	progesterone receptor	ER-pos	208305_at	160021_r_at	IMAGE:2161427
414	ARSD	arylsulfatase D	ER-pos	206831_s_at	41568_at	IMAGE:549139
780	DDR1	discoidin domain receptor family, member 1	ER-pos	207169_x_at	36643_at	IMAGE:841384
1153	CIRBP	cold inducible RNA binding protein	ER-pos	200810_s_at	39864_at	IMAGE:1493383
1154	CISH	cytokine inducible SH2-containing protein	ER-pos	221223_x_at	NA	IMAGE:771058
1363	CPE	carboxypeptidase E	ER-pos	201116_s_at	36606_at	IMAGE:40558
2804	GOLGB1	golgi autoantigen, golgin subfamily b, macrogolgin (with transmembrane signal), 1	ER-pos	201057_s_at	37655_at	IMAGE:1562012
6509	SLC1A4	solute carrier family 1 (glutamate/neutral amino acid transporter), member 4	ER-pos	209610_s_at	41126_at	IMAGE:1709233
27134	TJP3	tight junction protein 3 (zona occludens 3)	ER-pos	213412_at	35148_at	IMAGE:741919
51478	HSD17B7	hydroxysteroid (17-beta) dehydrogenase 7	ER-pos	220081_x_at	NA	IMAGE:256619
7494	XBP1	X-box binding protein 1	ER-pos	200670_at	39756_g_at	IMAGE:417867
7644	ZNF91	zinc finger protein 91 (HPF7, HTF10)	ER-pos	206059_at	932_i_at	IMAGE:2455403
10140	TOB1	transducer of ERBB2, 1	ER-pos	202704_at	40631_at	IMAGE:361611
10229	COQ7	coenzyme Q7 homolog, ubiquinone (yeast)	ER-pos	210820_x_at	35385_at	IMAGE:2062396
51361	HOOK1	hook homolog 1 (Drosophila)	ER-pos	219976_at	NA	IMAGE:592403
786	CACNG1	calcium channel, voltage-dependent, gamma subunit 1	ER-pos	206612_at	33064_at	NA
863	CBFA2T3	core-binding factor, runt domain, alpha subunit 2; translocated to, 3	ER-pos	208056_s_at	41442_at	NA
1408	CRY2	cryptochrome 2 (photolyase-like)	ER-pos	212695_at	35852_at	NA
2155	F7	coagulation factor VII (serum prothrombin conversion accelerator)	ER-pos	207300_s_at	33520_at	IMAGE:1848877
2322	FLT3	fms-related tyrosine kinase 3	ER-pos	206674_at	34583_at	IMAGE:2542486
3032	HADHB	hydroxyacyl-Coenzyme A dehydrogenase/3-ketoacyl-Coenzyme A thiolase/enoyl-Coenzyme A hydratase (trifunctional protein), beta subunit	ER-pos	201007_at	39741_at	NA
3158	HMGCS2	3-hydroxy-3-methylglutaryl-Coenzyme A synthase 2 (mitochondrial)	ER-pos	204607_at	35345_at	IMAGE:757222
4246	SCGB2A1	secretoglobin, family 2A, member 1	ER-pos	205979_at	41066_at	IMAGE:2250736
6652	SORD	sorbitol dehydrogenase	ER-pos	201562_s_at	38763_at	NA
7802	DNALI1	dynein, axonemal, light intermediate polypeptide 1	ER-pos	205186_at	35676_at	IMAGE:196860
8416	ANXA9	annexin A9	ER-pos	210085_s_at	39669_at	NA
8631	SCAP1	src family associated phosphoprotein 1	ER-pos	205790_at	38862_at	IMAGE:123730
9215	LARGE	like-glycosyltransferase	ER-pos	215543_s_at	41346_at	IMAGE:470092
9633	MTL5	metallothionein-like 5, testis-specific (tesmin)	ER-pos	219786_at	NA	IMAGE:1882481
10451	VAV3	vav 3 oncogene	ER-pos	218807_at	NA	IMAGE:46827
10647	SCGB1D2	secretoglobin, family 1D, member 2	ER-pos	206799_at	32880_at	NA
10912	GADD45G	growth arrest and DNA-damage-inducible, gamma	ER-pos	204121_at	39154_at	IMAGE:85195
11094	C9orf7	chromosome 9 open reading frame 7	ER-pos	219223_at	NA	NA
11226	GALNT6	UDP-N-acetyl-alpha-D-galactosamine:polypeptide N-acetylgalactosaminyltransferase 6 (GalNAc-T6)	ER-pos	219956_at	NA	NA
23059	CLUAP1	clusterin associated protein 1	ER-pos	204576_s_at	38192_at	NA
25803	SPDEF	SAM pointed domain containing ets transcription factor	ER-pos	220192_x_at	38009_at	IMAGE:1188588
25924	MYRIP	myosin VIIA and Rab interacting protein	ER-pos	214156_at	39602_at	IMAGE:50781
27092	CACNG4	calcium channel, voltage-dependent, gamma subunit 4	ER-pos	221585_at	NA	IMAGE:1704241
27324	TNRC9	trinucleotide repeat containing 9	ER-pos	214774_x_at	37426_at	IMAGE:2139448
51181	DCXR	dicarbonyl/L-xylulose reductase	ER-pos	217973_at	NA	NA
51466	EVL	Enah/Vasp-like	ER-pos	217838_s_at	NA	IMAGE:26294
53832	IL20RA	interleukin 20 receptor, alpha	ER-pos	219115_s_at	NA	NA
54847	SIDT1	SID1 transmembrane family, member 1	ER-pos	219734_at	NA	NA
54961	SSH3	slingshot homolog 3 (Drosophila)	ER-pos	219241_x_at	NA	NA
55540	IL17RB	interleukin 17 receptor B	ER-pos	219255_x_at	NA	IMAGE:429376
55653	BCAS4	breast carcinoma amplified sequence 4	ER-pos	220588_at	NA	NA
55662	HIF1AN	hypoxia-inducible factor 1, alpha subunit inhibitor	ER-pos	218525_s_at	NA	IMAGE:823634
55663	ZNF446	zinc finger protein 446	ER-pos	219900_s_at	NA	NA
55692	LUC7L	LUC7-like (S. cerevisiae)	ER-pos	220143_x_at	NA	IMAGE:1849795
57535	KIAA1324	KIAA1324	ER-pos	221874_at	NA	IMAGE:1609538
57758	SCUBE2	signal peptide, CUB domain, EGF-like 2	ER-pos	219197_s_at	NA	IMAGE:242778
1382	CRABP2	cellular retinoic acid binding protein 2	ER-pos	202575_at	1057_at	IMAGE:897770
2625	GATA3	GATA binding protein 3	ER-pos	209604_s_at	40511_at	IMAGE:135118
3487	IGFBP4	insulin-like growth factor binding protein 4	ER-pos	201508_at	39781_at	IMAGE:2578421
7188	TRAF5	TNF receptor-associated factor 5	ER-pos	204352_at	35238_at	IMAGE:563621
388	RHOB	ras homolog gene family, member B	ER-pos	212099_at	1826_at	IMAGE:1492448
56967	C14orf132	chromosome 14 open reading frame 132	ER-pos	218820_at	39203_at	IMAGE:1034472
55005	C6orf96	chromosome 6 open reading frame 96	ER-pos	220329_s_at	NA	NA
55040	EPN3	epsin 3	ER-pos	220318_at	NA	NA
11201	POLI	polymerase (DNA directed) iota	ER-pos	219317_at	NA	IMAGE:502297
23199	KIAA0182	KIAA0182 protein	ER-pos	212057_at	36970_at	IMAGE:1655729
5046	PCSK6	proprotein convertase subtilisin/kexin type 6	ER-pos	207414_s_at	32001_s_at	IMAGE:415962
10053	AP1M2	adaptor-related protein complex 1, mu 2 subunit	ER-pos	218261_at	NA	IMAGE:845345
26063	DECR2	2,4-dienoyl CoA reductase 2, peroxisomal	ER-pos	219664_s_at	NA	IMAGE:730942
64284	RAB17	RAB17, member RAS oncogene family	ER-pos	218931_at	NA	IMAGE:294537
8228	PNPLA4	patatin-like phospholipase domain containing 4	ER-pos	209739_s_at	35173_at	IMAGE:785745
112479	MGC16943	similar to RIKEN cDNA 4933424N09 gene	ER-pos	213365_at	36357_at	IMAGE:1712029
27075	TSPAN13	tetraspanin 13	ER-pos	217979_at	NA	IMAGE:416374
3485	IGFBP2	insulin-like growth factor binding protein 2, 36kDa	ER-pos	202718_at	1741_s_at	NA
54898	ELOVL2	elongation of very long chain fatty acids (FEN1/Elo2, SUR4/Elo3, yeast)-like 2	ER-pos	220029_at	39642_at	IMAGE:44387
3249	HPN	hepsin (transmembrane protease, serine 1)	ER-pos	204934_s_at	37639_at	IMAGE:208413
2288	FKBP4	FK506 binding protein 4, 59kDa	ER-pos	200894_s_at	38729_at	IMAGE:1570663
5819	PVRL2	poliovirus receptor-related 2 (herpesvirus entry mediator B)	ER-pos	203149_at	32156_at	IMAGE:859761
22996	C1orf34	chromosome 1 open reading frame 34	ER-pos	210652_s_at	41680_at	IMAGE:1492468
56904	SH3GLB2	SH3-domain GRB2-like endophilin B2	ER-pos	218813_s_at	NA	IMAGE:177419
26018	LRIG1	leucine-rich repeats and immunoglobulin-like domains 1	ER-pos	211596_s_at	34800_at	IMAGE:592594
3029	HAGH	hydroxyacylglutathione hydrolase	ER-pos	205012_s_at	40120_at	IMAGE:1554549
9091	PIGQ	phosphatidylinositol glycan, class Q	ER-pos	204144_s_at	33269_at	IMAGE:346942
9254	CACNA2D2	calcium channel, voltage-dependent, alpha 2/delta subunit 2	ER-pos	204811_s_at	37811_at	IMAGE:2506265
9368	SLC9A3R1	solute carrier family 9 (sodium/hydrogen exchanger), member 3 regulator 1	ER-pos	201349_at	32174_at	IMAGE:773286
10040	TOM1L1	target of myb1-like 1 (chicken)	ER-pos	204485_s_at	40229_at	IMAGE:1554796
23245	ASTN2	astrotactin 2	ER-pos	209693_at	35619_at	IMAGE:725117
64285	RHBDF1	rhomboid family 1 (Drosophila)	ER-pos	218686_s_at	NA	IMAGE:343661
1337	COX6A1	cytochrome c oxidase subunit VIa polypeptide 1	ER-pos	200925_at	41206_r_at	IMAGE:51946
25759	SHC2	SHC (Src homology 2 domain containing) transforming protein 2	ER-pos	213464_at	35622_at	IMAGE:46843
11257	TP53AP1	TP53 activated protein 1	ER-pos	209917_s_at	33749_at	IMAGE:506646
55930	MYO5C	myosin VC	ER-pos	218966_at	NA	IMAGE:429122
25800	SLC39A6	solute carrier family 39 (zinc transporter), member 6	ER-pos	202089_s_at	1798_at	IMAGE:52933
367	AR	androgen receptor (dihydrotestosterone receptor; testicular feminization; spinal and bulbar muscular atrophy; Kennedy disease)	ER-pos	211110_s_at	1577_at	IMAGE:2250839
5349	FXYD3	FXYD domain containing ion transport regulator 3	ER-pos	202489_s_at	39087_at	IMAGE:2045536
56654	NPDC1	neural proliferation, differentiation and control, 1	ER-pos	218086_at	NA	IMAGE:2017597
3169	FOXA1	forkhead box A1	ER-pos	204667_at	37141_at	IMAGE:1610546
3382	ICA1	islet cell autoantigen 1, 69kDa	ER-pos	207949_s_at	32634_s_at	IMAGE:824659
2065	ERBB3	v-erb-b2 erythroblastic leukemia viral oncogene homolog 3 (avian)	ER-pos	202454_s_at	32787_at	IMAGE:1160531
23247	KIAA0556	KIAA0556 protein	ER-pos	213185_at	36279_at	IMAGE:1569902
9687	GREB1	GREB1 protein	ER-pos	205862_at	38875_r_at	IMAGE:299332
8349	HIST2H2BE	histone 2, H2be	ER-pos	202708_s_at	33352_at	IMAGE:813149
2746	GLUD1	glutamate dehydrogenase 1	ER-pos	200946_x_at	37341_at	IMAGE:285040
4833	NME4	non-metastatic cells 4, protein expressed in	ER-pos	212739_s_at	39089_at	IMAGE:203003
18	ABAT	4-aminobutyrate aminotransferase	ER-pos	206527_at	33446_at	IMAGE:1855054
2203	FBP1	fructose-1,6-bisphosphatase 1	ER-pos	209696_at	36495_at	IMAGE:433253
8938	BAIAP3	BAI1-associated protein 3	ER-pos	216356_x_at	41115_s_at	IMAGE:51097

## Sheet: cluster_Bild_breast_cell_lines
ID	NAME	GWEIGHT	X0159_6967_h133._H.BT.483_cel.txt	X0159_6154_h133._BT483_cel.txt	X0159_6971_h133._L.ZR.75.1_cel.txt	X0159_6155_h133._ZR75_cel.txt	X0159_6970_h133._K.T.47D_cel.txt	X0159_6152_h133._T47D_cel.txt	X0159_6965_h133._F.MDA.MB.361_cel.txt	X0159_6162_h133._MDA.MB.361_cel.txt	X0159_6964_h133._E.CAMA.1_cel.txt	X0159_6962_h133._C.MCF7_cel.txt	X0159_6157_h133._MCF7_cel.txt	X0159_6961_h133._A.BT.474_cel.txt	X0159_6159_h133._BT474_cel.txt	X0159_6974_h133._O.HCC1428_cel.txt	X0159_6978_h133._S.MDA.MB.453_cel.txt	X0159_6969_h133._J.SK.BR.3_cel.txt	X0159_6161_h133._SKBR3_cel.txt	X0159_6975_h133._P.HCC38_cel.txt	X0159_6963_h133._D.HS578T_cel.txt	X0159_6966_h133._G.MDA.MB.157_cel.txt	X0159_6977_h133._R.MDA.MB.231_cel.txt	X0159_6158_h133._MDA.MB.231_cel.txt	X0159_6960_h133._A.BT.20_cel.txt	X0159_6153_h133._BT20_cel.txt	X0159_6973_h133._N.HCC1806_cel.txt	X0159_6968_h133._I.BT.549_cel.txt	X0159_6160_h133._BT549_cel.txt	X0159_6972_h133._M.HCC1143_cel.txt
EWEIGHT			1	1	1	1	1	1	1	1	1	1	1	1	1	1	1	1	1	1	1	1	1	1	1	1	1	1	1	1
231	201272_at	1	-2.151	-1.685	-1.131	-1.048	-1.989	-1.824	-1.883	-1.593	-2.499	-2.036	-1.444	-2.081	-1.482	0.6695	-2.396	-1.861	-2.125	2.687	2.928	3.663	2.233	2.77	4.477	4.345	3.404	2.062	2.061	-2.07
5552	201859_at	1	-1.503	-1.537	-1.734	-1.564	0.3826	-0.8269	-1.668	-1.603	-1.797	-1.953	-1.517	-1.762	-1.54	-1.217	-1.642	-1.54	-1.653	1.037	5.637	-1.82	4.989	5.022	2.148	2.719	-1.885	4.853	3.689	-1.716
10133	202073_at	1	-0.2018	-0.9942	-0.11	-0.9822	1.187	0.3642	-1.55	-1.648	-0.169	-0.7296	-1.937	-1.663	-1.776	0.1055	-1.42	0.1139	-0.8255	1.598	1.27	2.075	2.316	1.888	0.7486	-0.7946	0.487	1.505	0.8774	0.2652
6648	1566342_at	1	-1.836	-1.362	-0.4784	-0.2916	-1.102	-0.5648	-0.3451	-0.145	-0.6067	-0.9212	-0.6683	-1.584	-1.029	-0.911	-0.9276	0.3097	0.6973	-0.8196	-0.08065	0.3193	1.988	1.257	-0.1961	0.3985	0.8867	3.146	3.985	0.8813
330	210538_s_at	1	-0.9182	-0.5959	-0.5043	-0.7881	-0.308	-0.3732	-0.7651	-0.6909	-0.951	-0.8701	-0.517	-0.5404	-0.5984	-0.03837	-1.062	-0.4414	-0.6531	0.9278	-0.1412	-0.5288	3.206	2.827	0.3587	-0.1969	1.866	-0.373	-0.1411	2.811
716	208747_s_at	1	-0.8497	-1.296	-1.172	-1.154	-1.033	-1.069	-0.4592	-0.9843	-0.8969	-1.33	-1.112	-0.6187	-0.7767	0.4918	-0.4564	-0.4294	-0.6193	-0.2788	2.794	-0.4169	-0.6294	-0.3777	1.947	1.255	1.658	3.052	2.821	1.941
1282	211980_at	1	-1.846	-1.728	-1.566	-1.608	-1.949	-1.979	-2.076	-1.736	-2.355	-2.486	-1.56	-1.966	-1.884	2.969	-1.638	-0.5678	-1.106	2.916	4.55	2.646	1.887	2.394	-0.2467	-1.088	2.25	2.761	3.369	3.643
2534	210105_s_at	1	-0.6077	-1.619	-1.495	-0.8343	-1.522	-0.8827	-1.162	-1.041	-0.974	-0.4184	-1.106	-0.9206	-1.344	-1.673	-1.437	-0.2509	-1.122	1.273	3.545	2.729	2.496	1.947	0.8995	-0.08765	2.65	0.9324	0.5248	1.501
3428	206332_s_at	1	-2.395	-0.3203	-1.814	-1.077	-1.879	-1.113	-2.364	-0.8062	-1.637	-1.994	-0.4135	-1.945	-0.6391	3.043	-2.234	-1.476	-0.9473	1.46	3.204	3.762	3.954	3.212	0.6308	-0.3399	0.04386	1.488	1.356	1.242
3659	202531_at	1	-0.5819	-0.6166	0.08247	-0.1928	-1.108	-1.177	-0.9335	-0.4716	0.1394	-0.6006	0.0009767	-0.9673	-0.6008	0.3593	-1.329	0.3801	0.1517	0.3483	0.4662	1.15	0.8685	0.6984	0.7156	0.07723	0.6074	0.482	1.193	0.8589
7128	202643_s_at	1	-0.5918	-0.9559	-1.047	-1.719	-0.523	-1.193	-0.9126	-0.7919	-0.9207	-0.8851	-1.317	-0.4785	-0.9871	2.463	-0.3353	-0.03997	-0.05303	0.2198	1.894	0.4364	1.28	0.4065	-0.7135	-1.052	3.354	0.96	1.205	2.298
7431	201426_s_at	1	-1.729	-1.792	-1.934	-2.083	-1.783	-1.96	-2.363	-1.949	-1.861	-1.9	-1.961	-0.1696	-1.232	-1.585	-2.032	-1.966	-1.814	2.035	4.835	4.84	4.753	4.436	-1.07	-1.76	-0.6451	4.083	4.566	4.041
23299	213154_s_at	1	-0.5228	-1.104	0.3277	-0.3394	-0.784	-1.089	0.0169	-0.2588	0.3571	0.2414	-0.5189	-0.2355	-0.8042	0.3962	-1.275	-0.07846	-0.648	0.5423	0.419	0.7494	0.5846	0.3175	0.9712	0.8036	0.969	0.5658	0.2537	0.1428
1356	1558034_s_at	1	-0.2932	-0.4883	-0.7023	-0.5496	-0.3001	-0.3816	-0.526	-0.363	-0.6505	-0.4753	-0.5472	-0.1759	-0.4382	-0.2749	-0.452	1.835	0.7749	-0.4262	-0.5262	-0.1239	0.01683	-0.7276	2.127	0.1526	2.974	-0.2999	-0.4477	1.29
1503	202613_at	1	-0.3943	-0.4575	-0.3182	-0.4551	-0.9813	-0.5695	-0.2987	-0.8024	0.321	-0.1853	0.3011	-0.1797	-0.8583	-0.2846	0.121	0.1958	0.1822	0.7521	0.7101	0.2563	0.08779	0.4973	0.0137	-0.08754	0.04727	0.9976	0.9408	0.4487
5358	201215_at	1	-0.6644	-1.539	0.5011	0.3474	0.1194	0.003758	-0.5002	0.6672	-0.4112	-5.595	-6.159	-1	-2.704	0.7104	-0.357	0.6535	0.3305	1.477	1.943	0.6406	1.28	1.336	2.156	2.085	1.009	1.66	1.403	0.6055
7045	201506_at	1	-1.86	-2.268	-2.084	-2.116	-2.271	-2.252	-1.968	-0.8721	-2.441	0.317	-1.04	-1.825	-1.321	2.499	-2.13	-0.8757	-1.208	2.3	4.464	3.842	0.8828	1.23	-1.566	-1.454	3.221	3.207	3.19	4.4
10096	213102_at	1	-0.8442	-0.9718	0.385	0.09844	-0.4193	-0.7233	-0.7124	-0.4269	-0.2199	0.2328	-0.4675	-0.4309	-0.7327	-0.4298	0.5171	0.2648	0.2404	0.2263	1.432	0.1289	1.045	0.6489	0.2668	0.2548	0.1929	0.4583	0.2179	-0.2319
10346	213293_s_at	1	0.1083	-0.4553	0.04499	-0.5859	-0.3042	-0.1048	-0.4359	0.09507	-0.3325	-0.4165	-0.1099	-0.05203	-0.2874	0.1049	0.1128	0.1027	-0.05997	0.2161	-0.01325	1.318	0.8976	0.1891	0.2533	-0.4546	-0.04566	0.03236	-0.06953	0.2525
8613	212230_at	1	-0.7805	-1.498	-1.345	-1.449	-0.7395	-1.256	-0.8241	-0.9439	-1.233	-0.6162	-0.9618	-0.744	-0.7326	-0.868	-0.3531	0.5283	-0.1976	-0.9972	2.921	-1.671	0.7467	0.2497	3.928	3.29	0.6489	2.316	3.014	-0.4325
9929	201751_at	1	-0.7311	-0.9538	-0.1483	-0.4817	0.01118	-0.05551	0.1748	0.1174	0.07947	-0.6029	-0.4799	0.001684	-0.01649	-0.08328	0.2042	-0.5511	-0.4825	0.08692	0.6085	0.132	0.4419	0.3615	0.4624	0.1394	0.6033	0.1036	-0.02658	1.085
2950	200824_at	1	-1.349	-0.7624	-0.8967	-0.7413	-1.692	-0.7137	-1.162	-0.5974	-1.316	-1.614	-0.607	-0.9441	-0.7557	2.955	-1.35	-1.135	-0.5283	2.435	2.208	2.168	1.722	1.55	-1.223	-0.814	-0.681	2.079	1.521	2.243
2633	231577_s_at	1	-1.629	-1.298	-1.68	-1.294	-1.496	-1.119	-1.642	-0.7494	-1.505	-1.45	-0.7362	-1.572	-1.208	-0.3909	-1.66	1.222	-1.016	1.267	3.026	1.813	2.349	2.587	2.487	0.6284	2.087	2.149	1.721	-0.8908
5621	201300_s_at	1	-0.1472	-1.42	-0.8897	-1.591	-0.8692	-1.297	-1.624	-1.507	-5.801	-0.6521	-0.2385	-1.212	-2.69	2.316	-1.546	0.6228	0.4665	1.98	1.988	1.47	1.886	1.873	0.7442	0.6953	2.155	1.563	2.227	1.499
2037	201719_s_at	1	-1.419	-2.23	-1.28	-1.418	0.3859	-1.033	-0.5773	-1.1	0.1482	-0.1051	-0.8836	-1.634	-1.316	-0.1244	-0.7767	-1.691	-1.365	1.555	1.921	1.765	1.834	0.981	2.053	1.428	1.708	0.9272	-0.2424	2.488
3575	226218_at	1	-1.042	-0.7104	-1.052	-0.6159	-0.9666	-0.4761	-1.011	-0.8865	-1.223	-0.9936	-0.901	-0.5709	-0.6206	1.869	-0.9786	-0.961	-1.018	0.02143	1.514	2.573	2.005	1.207	-0.8642	-0.6329	2.647	2.345	1.888	-0.5448
1075	225647_s_at	1	-0.8258	-2.194	-1.019	-0.9932	-2.158	-1.664	-1.45	-1.636	-1.087	-1.971	-0.8596	-1.888	-2.967	2.745	-2.267	0.3131	0.689	1.458	2.691	0.2561	2.261	2.5	0.04601	0.9298	1.57	2.175	3.367	1.978
1284	211964_at	1	-2.574	-2.39	-2.26	-2.061	-2.727	-2.303	-2.34	-2.249	-2.348	-2.815	-1.899	-1.912	-1.636	3.533	-2.66	-0.3689	-1.428	3.072	4.567	4.014	2.741	2.825	0.5054	-0.04945	2.883	3.225	3.678	2.975
3383	202638_s_at	1	-0.9519	-0.7946	-1.137	-0.9902	-1.05	-0.8688	-1.205	-1.309	-0.2044	-1.131	-0.694	-1.351	-0.948	0.03818	-1.018	-0.5152	-1.343	-0.6759	0.0586	2.556	2.12	2	1.246	0.9368	1.474	2.924	2.31	0.5246
3569	205207_at	1	-1.039	-0.7153	-0.9727	-0.9149	-1.115	-1.131	-1.192	-0.8129	-0.9933	-0.9235	-0.5755	-1.3	-0.8389	-1.02	-0.6153	-0.8355	-0.7884	-0.8215	2.363	1.986	3.873	3.604	-1.007	-0.7303	1.013	1.489	2.593	1.42
87	208637_x_at	1	-1.359	-1.861	-0.6084	-0.7196	-0.1314	-0.08494	-0.8371	-0.3137	-0.5207	0.4063	0.1289	-0.1018	-0.6519	-0.002785	-0.07392	-0.8533	-1.27	1.67	1.725	0.4108	0.9251	1.101	0.5505	0.14	0.156	0.5959	0.5405	1.04
858	203324_s_at	1	-1.676	-1.042	-1.911	-1.76	-2.963	-2.518	-2.795	-1.636	-2.955	1.677	-1.558	-2.771	-2.414	3.775	-2.924	-1.35	-1.982	1.704	3.031	2.311	3.301	3.105	1.495	1.496	2.799	2.847	2.602	2.114
4907	203939_at	1	-2.204	-1.84	-1.913	-1.594	-2.239	-1.835	-2.355	-2.062	-2.09	-0.06565	-1.367	-1.864	-1.996	1.795	-2.144	1.201	-0.7564	0.2629	2.814	2.267	4.005	3.411	-1.673	-0.8499	1.847	3.749	4.444	3.052
5359	202430_s_at	1	-1.465	-1.349	-0.1132	-1.83	-0.2161	-0.3486	0.3219	-0.07686	-0.4028	0.06306	1.365	-0.9878	-1.823	0.0771	-0.3131	0.1907	-0.8038	0.6596	0.7405	0.007047	0.3742	0.1643	0.771	0.4679	1.381	0.3088	0.1953	2.642
4478	200600_at	1	-2.695	-3.176	0.0871	-0.7433	-2.598	-1.97	-2.979	-3.106	-3.263	-3.125	-2.316	-2.879	-2.562	2.88	-2.218	-2.099	-2.572	2.641	3.575	2.853	4.29	3.907	2.462	2.041	2.808	3.499	3.357	3.901
25937	202133_at	1	-1.598	-2.032	-1.431	-2.121	0.5223	-0.6228	-1.096	-1.36	-1.57	-0.8333	-1.438	-1.156	-2.86	-0.026	-1.7	0.2419	-0.3556	2.868	1.898	0.9255	1.952	1.293	1.474	0.525	1.922	2.428	2.177	1.973
29970	204030_s_at	1	-0.853	-1.307	-0.5461	-0.894	0.09781	-0.9736	-1.619	-1.48	0.4549	-1.095	-1.577	-1.449	-1.667	0.5677	-0.4405	0.3778	-0.0227	1.942	2.218	0.6597	0.5236	0.5152	1.087	0.1143	2.009	0.6374	0.1006	2.618
390	212724_at	1	-2.432	-2.332	-0.3816	-1.054	-0.3638	-1.7	-1.346	-0.694	-1.316	0.09959	0.0477	-0.2479	-1.795	0.2295	0.6477	-0.0948	-0.9076	2.264	2.343	0.3614	1.544	0.8634	0.6042	-0.03395	1.222	1.489	1.492	1.489
2131	201995_at	1	-0.5336	-1.086	-0.902	-1.234	-0.6869	-1.361	-0.8905	-0.5381	-1.247	-1.178	-1.021	-0.9791	-0.9388	0.8149	-0.7763	-0.6635	-1.096	-0.2308	2.603	2.175	1.85	2.051	-0.4431	-0.3538	2.075	1.521	1.493	1.576
2920	209774_x_at	1	-0.8777	-1.32	-1.206	-1.197	-0.9717	-0.8871	-1.103	-1.165	-1.054	-1.105	-0.9305	-0.3514	-1.222	1.17	-1.003	-0.942	-1.16	-0.6108	-0.1737	-0.5097	4.138	2.234	-0.7697	-0.9161	1.603	4.428	4.917	0.9864
2182	202422_s_at	1	-2.009	-1.619	-1.258	-0.7528	-1.653	-1.383	-1.19	-1.435	-0.8006	-1.529	-1.533	-1.779	-1.588	0.1974	-1.929	-1.568	-1.573	1.203	2.512	1.972	3.271	2.607	2.861	1.548	1.098	3.62	2.96	-0.2477
10403	204162_at	1	-1.897	-2.194	0.6523	0.0668	-0.05596	0.307	-0.2167	-1.363	0.144	-0.7904	-0.9019	-0.02436	-0.8349	-0.07871	-0.2853	-0.6994	-1.854	-0.4321	1.327	1.138	0.7552	0.5637	1.053	1.236	1.699	1.018	0.3204	1.349
5329	210845_s_at	1	-0.7031	-1.179	-0.4644	-1	-1.228	-1.341	-1.633	-1.366	-0.9948	-0.5653	-1.083	-1.023	-0.8763	0.5265	-0.8536	-0.3826	-0.6531	-0.07972	1.701	0.6851	2.539	2.427	-0.1099	-0.4633	1.672	1.73	2.81	1.907
10479	203909_at	1	-2.528	-2.731	-0.2145	-1.091	-0.00206	-0.3841	0.05812	-0.3341	-3.2	0.8476	-0.4463	-1.225	-1.692	1.391	-0.8124	-0.2842	-1.713	1.401	1.282	0.7121	1.012	1.136	0.8946	0.3062	2.198	2.182	1.764	1.474
994	201853_s_at	1	-0.6461	-0.2046	-0.6719	-0.4519	-0.6811	-0.2802	-0.5422	-0.9154	0.07867	0.299	0.3604	-0.1546	-0.339	-0.2421	-0.5092	-0.2	0.05862	0.1626	0.8302	0.9798	0.1565	0.1428	-0.5887	0.0405	0.4343	0.901	1.348	0.6346
26064	202052_s_at	1	-2.438	-2.174	-1.255	-2.514	-0.31	-0.7308	0.5827	0.2095	0.6355	-2.749	-1.527	-0.2087	-0.1471	0.3233	-0.4741	0.3062	-1.031	0.7186	1.392	0.5674	1.85	1.651	1.423	1.038	0.3593	1.79	1.788	0.9233
140885	202897_at	1	-0.4376	0.1121	-0.5773	-0.6006	-0.9111	-0.4159	-0.4333	-0.3784	-1.533	-0.9198	-0.6932	-0.5001	-0.558	0.2498	1.952	-1.625	-0.4853	1.468	0.8842	1.382	-1.022	-0.399	-0.6841	-0.1097	1.462	0.7035	1.755	2.315
3600	205992_s_at	1	-0.1416	-0.2902	-0.6013	-0.6099	-0.926	-0.389	-0.9633	-0.5772	0.0206	-0.9842	-0.7727	-0.796	-0.7817	0.1833	-0.5079	-0.2894	-0.3313	2.214	0.7548	0.8237	0.2723	0.3694	0.7071	0.1752	0.253	1.271	1.023	0.8939
9322	202734_at	1	-0.9429	-0.8201	-0.1308	-0.1085	-0.1977	-0.2693	-0.8828	-0.6393	0.07397	-0.5806	-0.6443	-1.138	-0.5196	0.7821	-0.3439	0.01955	-0.2725	0.163	0.7662	1.064	0.8406	1.166	0.851	0.5517	0.3264	0.2325	-0.1497	0.8024
29980	221677_s_at	1	-1.217	-0.7206	-0.4613	-1.24	0.6251	0.5939	-0.01415	-0.7281	-0.2143	-0.4407	-0.743	-0.1639	-0.6191	-0.2351	0.3297	0.1527	-0.2307	0.6732	0.5798	0.3811	-0.3195	0.4202	1.197	0.9342	0.5857	0.2312	-0.2751	0.9189
9056	204588_s_at	1	-0.04472	-0.1941	-0.6046	-0.2825	-0.1744	-0.2354	-0.3085	-0.1981	-0.2832	-0.217	0.2864	-0.01273	0.01081	-0.0873	-0.1495	0.2746	-0.03252	0.2466	-0.1884	1.002	0.1802	0.09584	-0.07053	0.02608	-0.002667	-0.1227	0.2018	0.8841
7398	202412_s_at	1	-0.7858	-0.4389	-0.3278	-0.5471	-0.07659	0.03546	-0.2968	-0.9137	-0.281	-0.5334	-0.01746	-0.1774	-0.4336	-0.457	1.019	-0.0298	0.2129	0.1162	0.2076	-0.2736	0.5915	0.6271	0.8419	0.2363	0.1487	0.6134	0.7211	0.2191
2000	31845_at	1	-1.073	-1.111	1.12	0.3132	-0.4493	-0.5302	-0.9109	-1.331	-0.7788	1.213	0.2554	-2.172	-2.447	-0.1214	-0.4089	0.5731	-0.5858	-0.1279	0.5225	0.285	0.5841	0.3035	1.367	1.283	1.914	1.14	0.6344	0.5383
3133	200904_at	1	-0.7549	-0.8931	-0.7984	-0.6808	-0.1884	-0.2984	-1.059	-0.5271	0.6132	0.1293	-0.5168	-0.8967	-0.4683	0.8049	-1.746	0.4624	0.2219	-0.4517	0.05698	1.712	1.436	1.38	0.02256	0.3352	0.1217	0.5658	1.023	0.3935
10950	213134_x_at	1	-0.6243	-0.1481	0.9978	0.6148	-3.082	-2.799	0.1402	-0.2202	-1.864	-1.094	-2.549	-0.3821	-0.7631	0.8456	0.3211	0.5439	-0.007422	1.172	0.655	2.167	1.429	1.304	-0.4895	-1.794	0.5541	1.184	1.276	2.612
1051	212501_at	1	-0.4359	-0.7461	-0.7052	-0.9027	-0.8492	-0.9395	-0.9137	-1.124	-0.953	0.4534	0.4253	-0.2015	-0.6578	-0.2178	-1.067	0.6868	0.3375	0.2517	0.3844	0.4304	0.2836	-0.4243	0.875	1.75	1.173	0.8168	1.305	0.9643
11067	209183_s_at	1	-0.2972	-0.5463	-0.653	-0.3022	-0.5651	-0.5494	-0.3455	-0.226	-0.6941	-0.4035	-0.3054	-0.4378	-0.426	-0.7981	-0.7423	0.1857	-0.147	1.068	1.523	-0.1359	1.367	0.2944	0.003891	-0.2303	1.728	0.3056	0.1191	1.21
23516	212110_at	1	-0.3407	-1.198	-0.4961	-0.3516	-0.5183	-0.6478	-1.763	-2.031	-0.05336	-0.7059	-0.08993	-1.042	-1.59	0.5309	-1.291	-0.8268	-1.048	-0.2375	1.971	1.008	0.5653	0.7447	0.8529	1.132	0.6318	3.005	3.189	0.5995
9444	212636_at	1	-0.898	-0.7843	-0.6294	-0.8403	-0.8774	-0.6435	0.007581	-0.5245	-0.8883	-0.5082	-0.7285	-0.8821	-0.8692	0.764	-0.9024	1.321	1.077	-0.8055	1.015	0.024	1.802	1.134	-0.1565	-0.7751	-0.6342	2.823	2.344	0.03607
23179	209568_s_at	1	-0.1324	-0.5478	-0.2697	-0.519	-0.2046	-0.3825	-0.2978	-0.1783	-0.5159	-0.6833	-0.6872	-0.06472	-0.4199	-0.1257	-0.1349	0.8647	-0.04505	0.6692	0.861	0.4432	0.4185	0.3465	1.412	0.551	-0.2573	0.2032	-0.001168	-0.3022
10135	217738_at	1	-0.5848	-0.9344	-0.0258	-0.6259	-0.6962	-1.242	-0.5494	0.2674	-0.4795	-0.8256	-1.1	-0.6805	-0.5662	-0.3679	-1.212	0.6903	0.8051	-0.8924	-0.03453	-0.3651	2.467	1.43	0.9591	1.571	-0.8014	2.373	2.539	-1.119
4783	203574_at	1	-0.5195	-1.475	-0.6283	-1.191	-0.3955	-0.9835	-0.4613	-0.7709	-0.5319	0.9581	-1.417	0.2105	0.009361	-0.6928	-0.5644	-0.2043	-0.6963	0.4387	1.544	1.331	1.146	-0.2293	0.1894	-0.05649	0.4922	1.973	1.824	0.7015
8324	203706_s_at	1	0.6804	-0.9148	-0.03505	-1.002	-0.7116	-0.7955	-1.876	-2.541	-0.9075	1.144	-0.611	-1.209	-1.874	-0.574	-0.6606	-1.921	-2.505	2.958	3.372	1.352	1.324	0.9739	1.253	1.211	0.09016	0.8906	0.781	2.107
26278	213262_at	1	-1.908	-1.587	-0.3995	-1.438	-1.656	-1.986	-1.685	-2.261	0.4975	-0.6278	-1.368	-1.554	-2.013	0.5656	-0.7132	0.5514	-0.3797	1.398	3.476	0.985	2.222	1.749	0.7319	0.03764	0.5635	3.55	3.486	-0.2351
23180	212646_at	1	-0.6038	-1.274	-0.8959	-1.527	-1.343	-1.256	-0.8299	-0.611	-0.6905	-0.2764	0.1725	-0.906	-1.036	-0.2337	-0.1896	-0.2086	-0.3835	-0.8844	4.307	2.017	3.551	3.382	-0.3523	-0.8539	-0.1744	1.436	0.8581	-1.193
23336	212730_at	1	-0.8307	-1.108	0.7791	-0.2337	-1.537	-1.505	0.2373	-0.03233	-0.5465	-0.5903	-1.218	-0.6928	-0.656	-1.177	0.3156	-0.7482	-1.188	1.516	1.705	0.7021	0.5127	0.288	1.105	1.234	-0.164	1.411	0.7997	1.623
5698	204279_at	1	-0.6081	-0.7583	-0.9672	-1.315	0.3427	-0.7464	-1.8	-1.438	-0.3156	-1.653	0.2175	-1.897	-1.89	1.518	-1.858	0.1727	-1.228	1.657	1.548	2.494	1.491	1.435	2.354	1.496	1.538	-0.4232	-0.6526	1.286
23764	36711_at	1	-0.2326	-1.191	0.9476	-1.878	-1.628	-3.082	-0.917	-1.869	-0.4783	-2.409	-2.465	-2.565	-2.608	1.498	-2.452	1.496	0.3765	-0.7617	2.753	1.097	3.619	2.181	1.2	-0.607	2.172	2.959	2.958	1.886
133	202912_at	1	-2.214	-2.058	-1.372	-1.992	1.647	1.015	-1.731	-1.839	-1.55	-1.36	-1.012	-0.6295	-2.298	1.429	-2.722	0.2659	-0.7453	-0.7316	3.584	1.233	2.32	1.69	1.223	0.1147	1.884	2.019	1.658	2.174
4067	202626_s_at	1	-1.11	-1.412	-0.6046	-1.375	-0.5978	-0.4133	-1.722	-1.087	-1.206	0.7152	-1.832	-1.083	-1.431	1.968	-1.016	-1.493	-1.451	0.1249	1.229	2.528	1.963	1.633	1.353	0.5577	2.635	0.4098	0.6672	2.051
4071	209386_at	1	2.675	1.616	-2.999	-1.558	-2.881	-3.405	-3.249	-3.646	-0.04037	-3.774	-2.455	0.1688	-2.474	0.8295	1.393	0.3252	-0.03092	2.465	2.41	0.7651	2.296	1.891	0.275	0.2053	1.561	2.532	3.069	2.035
4678	242918_at	1	-0.3571	-0.7705	-0.8078	-2.313	-0.3543	-0.8292	-0.04077	-0.6536	-0.7819	-0.755	-0.9208	0.3857	0.505	0.9379	0.5396	0.132	0.1814	1.573	-0.4257	0.3854	-0.3321	-0.4343	-0.1206	-0.5572	1.445	1.168	1.311	1.891
5696	209040_s_at	1	-1.425	-1.094	-0.03717	-1.12	0.0204	-0.1228	-0.404	-0.9024	-0.7835	-1.727	-2.275	-1.481	-2.125	0.8445	-1.367	1.151	-0.08164	0.941	0.9667	1.875	1.374	1.505	2.26	1.848	1.172	0.2278	-0.02698	0.7861
6386	200958_s_at	1	-1.46	-1.47	0.5109	-0.1162	-0.7887	-1.258	-0.1808	-0.06567	0.1956	0.2874	-2.187	-0.1794	-0.1505	-0.3219	-0.4467	-0.1995	-1.129	-0.07239	1.367	1.282	1.358	0.7985	0.3327	-0.04245	0.3682	1.638	1.559	0.371
6769	205743_at	1	-0.337	-0.0565	-0.8662	-0.17	-0.3608	-0.6598	-0.9483	-0.2656	-0.9445	-0.6149	0.01723	-0.3219	0.07307	-0.4115	-0.5883	0.494	0.3931	1.229	1.069	0.02844	0.4042	0.3421	0.4989	0.01453	-0.932	1.167	0.9127	0.835
23266	206953_s_at	1	-0.6061	-0.722	-1.627	-1.494	-1.58	-1.723	0.8576	-0.3555	-1.721	0.3491	-1.446	0.343	-1.254	-1.424	-0.8967	0.2353	-0.2277	0.6993	3.46	0.7538	2.086	0.9182	-1.381	-1.34	-0.7451	3.11	4.004	1.727
54541	202887_s_at	1	-1.785	-2.316	-1.008	-0.5383	-1.267	-1.552	-0.1049	-0.6317	-0.6306	0.4754	0.8204	-0.329	-1.149	0.9423	0.5003	1.901	0.8505	-0.2451	1.196	-0.6762	1.969	0.03272	-0.7808	-2.003	1.675	2.189	2.266	0.1998
9334	221485_at	1	-0.9448	-1.806	-0.3045	-0.572	-0.7316	-0.9902	-0.2672	-0.7137	-1.241	-0.7699	-1.672	0.1021	-0.01658	0.6439	-1.345	1.319	1.001	-0.2936	0.03349	1.47	0.8641	0.7805	1.672	1.636	1.158	0.4325	0.5791	-0.02353
6422	202037_s_at	1	-1.123	-1.394	-1.331	-0.7717	-1.199	-1.377	-0.4492	-0.177	-1.621	-1.321	-1.596	-1.214	-1.093	1.429	-0.7117	-0.7962	-0.676	1.198	-1.05	3.209	-0.5404	-1.181	1.992	1.403	2.464	3.31	2.31	2.304
4162	211340_s_at	1	-1.158	-0.873	-1.399	-1.31	0.1239	-0.1357	-1.8	-1.321	-1.218	-1.916	-1.277	-0.615	-1.251	1.389	-1.541	0.1632	-1.17	2.439	2.29	3.201	1.817	2.123	-1.371	-1.677	-0.2025	1.769	1.592	3.329
29015	213113_s_at	1	-0.9873	-1.873	-0.5123	-0.8742	-0.3325	-0.3172	-1.438	-1.671	-1.899	-1.47	-2.354	-1.359	-1.243	1.434	2.451	-1.179	-1.395	2.033	-1.148	1.093	2.995	3.015	-1.544	-1.828	2.235	2.363	2.788	3.02
10487	213798_s_at	1	-0.7345	-0.2906	0.4379	0.3699	-0.5095	-0.195	-0.7423	-0.4577	-0.003074	-0.2053	-0.3236	-0.4897	-0.2006	-0.4787	0.3347	0.2182	0.1579	0.7004	1.079	-0.0248	1.119	0.66	-0.2635	-0.08564	-0.4442	0.3509	0.2412	-0.2204
25907	213338_at	1	-1.297	-1.877	-0.9418	-1.576	-1.849	-1.876	-1.302	-1.187	-1.38	-1.391	-1.756	-0.8911	-1.196	-0.2986	-1.09	-1.49	-1.739	-1	4.777	1.512	3.384	3.441	-0.5187	-0.4252	1.384	4.7	5.456	0.429
3576	202859_x_at	1	-1.268	-1.586	-1.784	-1.877	-1.397	-1.459	-1.879	0.1224	-1.476	-1.421	-1.448	-1.012	-1.221	1.716	-1.166	-0.9664	-1.271	-1.027	1.212	-0.2908	4.305	3.351	-0.1087	-0.1664	0.6993	4.359	4.737	2.32
51316	219014_at	1	-1.122	-1.193	-0.8491	-1.293	-1.262	-1.268	-1.363	-1.346	-1.437	-0.9425	-1.051	-1.643	-1.166	1.026	-1.324	1.015	-0.1997	-0.5968	-1.531	1.95	3.281	3.115	0.6643	1.687	3.627	2.642	1.276	-0.6965
3678	201389_at	1	-0.104	-0.2454	-0.8017	-0.428	-0.7063	-0.9978	-0.8787	-0.2355	-1.331	-0.4847	-0.5145	-1	-0.4979	0.5336	-0.999	-0.8167	-0.4786	-0.04516	3.86	1.151	1.685	1.25	-0.6405	-0.4544	0.8907	0.3965	0.9803	0.9143
22822	217996_at	1	-2.729	-2.148	-2.192	-2.048	1.499	0.5214	-3.03	-2.323	-3.246	2.37	-1.043	-2.966	-2.832	1.614	-3.073	-2.63	-3.107	1.324	3.104	1.403	4.461	4.158	1.438	1.197	2.803	2.273	3.576	1.626
3459	211676_s_at	1	-0.2623	-1.716	-0.9723	-1.377	-1.348	-1.665	-0.4017	-0.2615	-0.5119	-0.5692	-0.392	-0.8069	-1.1	1.388	-0.05444	-0.0906	-0.06334	0.8764	0.7417	0.9405	0.3708	-0.102	0.456	0.796	1.344	1.464	2.079	1.239
23432	214104_at	1	-0.6631	-0.7495	-0.428	-1.162	0.2071	-0.1237	-1.036	-0.8304	-0.1591	-1.575	-0.9667	-0.2828	-0.7362	0.4909	-1.222	-0.7902	-0.6134	1.731	1.388	2.962	1.301	0.8448	-1.385	-0.8152	1.66	1.665	1.183	0.1063
25816	208296_x_at	1	-1.178	-1.176	0.4652	-0.6521	0.1896	-0.5972	-0.03111	-0.7828	-0.4568	-0.01462	-1.499	-1.242	-1.53	-0.1294	-1.351	-0.06197	-1.637	-0.5324	0.8427	-0.1836	1.726	1.507	0.8941	0.3167	1.139	2.658	2.768	0.5487
991	202870_s_at	1	-1.662	-1.091	-0.5797	-0.1916	-0.1861	0.7509	-0.6441	-1.026	-0.5313	-0.7533	0.5526	-0.2318	-0.7394	-0.02979	0.4531	-0.3403	-0.1754	0.8886	0.9479	0.7508	0.3998	0.7405	0.1316	0.8757	0.4639	0.4571	0.2062	0.5631
1802	204514_at	1	-0.3279	-0.2935	-0.03013	-0.1938	-0.4045	0.06035	-0.07993	-0.01499	-0.2945	-0.04549	0.5734	-0.4529	-0.5098	-0.1262	0.3397	-0.002578	0.3572	0.3223	0.06949	0.05236	-0.2009	0.08512	0.1262	0.1727	-0.1619	0.2177	0.4416	0.321
4904	208627_s_at	1	-1.363	-0.3168	-0.179	0.1252	-0.3428	-0.09948	-0.07946	-0.2829	-0.6564	0.005798	0.5345	-0.07719	-0.09794	-0.6956	0.29	0.1961	0.7222	0.1911	0.5404	0.2462	0.5231	0.4656	0.08792	0.2206	-0.4871	0.3577	0.7649	-0.5936
6251	201980_s_at	1	-0.7482	-0.1312	-0.5711	-0.721	-1.052	-0.975	-0.8221	-0.9096	0.3795	0.6474	-0.3951	-0.3119	-1.038	-1.008	-0.433	0.3259	-0.03323	0.8881	1.329	0.6577	0.7277	0.658	0.4385	0.195	-0.4253	1.245	0.834	1.249
6373	211122_s_at	1	-0.03037	-0.135	-0.1567	-0.02499	-0.08997	-0.2147	-0.1196	-0.0122	-0.04888	-0.1128	0.1238	-0.08061	-0.01976	0.02355	0.08994	0.1408	0.0657	-0.0415	-0.02905	0.1536	0.4026	0.329	-0.07482	-0.02445	-0.04888	-0.05047	-0.08153	0.06744
8601	210138_at	1	-0.7636	-0.3865	-0.5829	-0.4542	-0.7447	-0.4907	-0.8913	-0.01229	-0.8769	-0.3892	-0.1977	-0.4133	-0.4088	0.2041	-0.8135	-0.5587	-0.1256	-0.5493	1.324	1.202	1.29	0.784	-0.1152	-0.1733	0.2559	1.237	0.8159	1.834
10112	218755_at	1	-0.8564	-0.9127	-0.1085	-0.1374	0.1726	0.7392	-0.3098	-0.833	0.3973	-0.313	-0.5994	-0.4923	-0.8115	-0.06325	0.4028	-0.1384	-0.6029	0.2566	1.155	0.223	0.3317	0.4076	0.4186	0.2696	0.4546	0.5506	0.09941	0.2994
10158	219630_at	1	-0.5064	-0.08405	-0.604	-0.1639	-0.4678	-0.09794	-0.5654	-0.18	-0.6601	-0.2392	-0.6106	-0.2863	-0.3717	-0.4423	-0.3079	0.6418	-0.03074	-0.5687	-0.6109	-0.569	2.183	0.9002	1.159	0.2071	1.961	-0.5397	-0.07854	0.9331
10855	219403_s_at	1	-1.183	-1.67	-0.7386	-1.197	-1.31	-1.461	-1.44	-1.568	0.4488	-0.03549	-0.6293	-1.7	-1.745	2.309	-1.167	1.137	0.1499	1.002	-0.5913	1.356	0.2739	-0.1672	0.11	-0.4246	2.468	3.015	3.143	1.616
23289	212715_s_at	1	-0.8565	-1.25	0.3538	-0.2732	-0.9837	-1.296	0.5341	0.3289	0.2935	-0.9856	-1.041	-0.2881	-0.6321	0.1749	0.3983	0.2982	-0.4862	1.544	1.061	0.6568	-0.5061	-0.898	-0.2719	-0.4672	0.7527	0.7815	0.9199	2.137
25777	212144_at	1	0.1624	-0.2245	-0.4353	-0.06539	-0.1812	-0.1672	-0.4392	-0.406	0.1021	-0.92	-0.5638	-0.03255	-0.478	0.1571	-0.02512	-0.2234	-0.306	0.4793	1.596	0.2751	-0.02507	-0.4586	0.04419	-0.1221	0.9029	0.6538	0.2197	0.481
25780	205801_s_at	1	0.1472	-0.07141	-0.1451	-0.1477	-0.1975	-0.1453	-0.3325	-0.2489	-0.05906	-0.2602	-0.1143	0.06195	0.01655	0.04917	0.0769	0.1218	0.1446	0.07769	0.02556	-0.05058	0.6622	0.4526	0.3271	-0.1244	-0.1167	-0.0644	-0.001642	-0.08351
29967	220253_s_at	1	0.1983	-0.2538	-0.5031	-1.136	-1.167	-0.8807	-0.8656	-1.459	-0.1325	-1.345	-1.419	-1.224	-1.486	-1.267	-1.489	-1.595	-1.483	1.716	3.557	1.3	2.838	1.635	0.2415	-0.35	-0.7982	2.334	3.2	1.833
50515	226372_at	1	-0.1815	-1.16	-0.6752	-1.253	-0.7219	-1.202	0.4661	0.6806	-1.586	-1.216	-1.638	-0.9919	-0.6799	1.941	-0.1719	0.9848	0.6357	-0.7689	-1.231	0.5157	1.811	2.159	0.3676	-0.01156	1.002	0.5526	1.848	0.5245
51200	205832_at	1	-0.6994	-0.669	-0.9977	-1.167	-0.3037	-1.315	-0.8556	-1.002	-0.6138	-1.48	-1.139	-0.8318	-0.4842	2.795	-0.8353	0.1473	0.06919	1.676	0.4518	2.463	-0.1413	-0.122	2.247	2.178	0.1214	0.4944	-0.04952	0.0635
54881	218104_at	1	-0.8019	-1.004	-0.2894	-0.9113	-0.4784	-0.7741	-0.508	-0.7911	0.3833	0.5816	-0.03904	-0.5118	-0.8547	-0.08604	-0.6261	0.08561	-0.1562	0.01619	0.1821	1.105	0.7506	0.4691	1.021	0.671	0.4568	1.223	0.9895	-0.1034
54908	221685_s_at	1	-0.9634	-1.026	-0.1373	-0.07013	0.04698	0.03727	-1.048	-1.325	0.6213	-0.4071	-0.4453	-0.5469	-0.8745	0.003867	0.333	-1.059	-1.342	0.1371	1.413	0.8482	0.4145	0.6061	0.2613	0.01306	0.7599	1.156	0.5325	2.061
55076	219410_at	1	-1.378	-2.286	-1.852	-2.5	-1.868	-1.835	-1.946	-2.356	-0.9027	-1.147	-1.655	-1.392	-2.3	2.102	-1.123	1.359	-0.567	2.233	4.493	2.021	1.169	0.5363	1.047	0.323	4.149	2.366	1.621	1.69
55116	218770_s_at	1	-0.1872	-0.7232	-0.3273	-0.5716	-0.2315	-0.5573	-0.5823	-0.9121	0.0727	-0.2868	-0.2373	-0.1179	-0.5853	0.6903	-0.1143	0.09117	-0.5053	0.5917	0.7904	0.956	0.2205	-0.02235	-0.03047	-0.2294	0.3778	1.011	0.8603	0.5597
55707	220731_s_at	1	-0.7687	-0.5385	-0.1585	-0.4715	-0.0646	-0.03778	-0.1087	-0.4907	0.4449	0.2815	-0.7658	-0.2202	-0.4815	-0.4072	0.2755	-0.1601	-0.4852	0.7542	0.6334	0.7733	0.8384	0.6634	-0.1041	-0.2546	0.3827	0.2881	0.008131	0.1741
55759	218512_at	1	-0.3234	-0.3239	-0.2346	-0.311	-0.4678	-0.3523	-0.5287	-0.5154	-0.1198	0.4017	0.4335	0.1044	-0.4848	-0.01931	0.4702	0.02773	0.01069	-0.2921	0.5292	0.3264	0.0654	0.2272	0.4311	0.5759	0.1525	-0.08071	-0.06527	0.3631
64121	222514_at	1	-0.7438	-0.6817	-0.2661	-0.6189	0.07019	0.09864	-0.1574	-0.08143	0.08924	-0.112	-0.5461	-0.01116	-0.2026	-0.4165	-0.08275	-0.495	-0.4787	0.9495	1.089	0.9071	0.6918	0.3663	-0.2066	-0.2061	-0.1594	0.9972	0.64	-0.433
1969	203499_at	1	-1.59	-1.661	-0.954	-1.201	-1.71	-1.897	-1.794	-0.9581	-1.053	-0.3585	-0.5903	-1.214	-1.086	1.631	-1.69	-0.9086	-0.7566	2.126	1.137	2.043	2.111	1.755	0.2255	-0.1745	2.469	2.102	2.592	1.404
5271	206034_at	1	0.1213	-0.5604	-0.3182	-0.6817	0.0189	-0.8316	-0.51	-0.393	-0.2829	-0.1496	-0.2281	-0.01961	-0.4335	0.6054	-0.1266	0.08534	-0.1807	0.002721	0.863	-0.3104	0.5804	0.4689	0.2453	-0.1749	-0.1509	0.658	1.099	0.6039
6732	202200_s_at	1	-0.4107	-0.743	-0.5886	-0.9134	-0.4865	-0.7341	0.374	0.1439	0.5005	-0.4217	-0.7006	-0.2047	-0.7199	0.3762	-0.01489	-0.1559	-0.403	-0.02392	0.1472	-0.1507	1.495	1.435	0.7057	0.6348	0.4134	0.378	0.1726	-0.1049
7272	204822_at	1	-1.536	-1.629	0.1329	-0.1778	0.1412	-0.07218	0.2899	-0.4263	-0.6632	-0.22	-0.7659	-0.1907	-0.8807	0.4585	0.5777	0.1145	-1.139	-0.492	0.8973	0.83	0.3698	-0.07913	0.5174	0.8201	0.703	0.884	0.464	1.072
136	205891_at	1	-0.8025	-1.51	-0.4801	-0.8113	-2.055	-2.388	-2.184	-2.243	-1.733	-1.604	0.1448	-2.038	-1.897	2.516	-2.503	-0.5754	-0.7587	1.969	1.815	2.623	2.405	2.867	0.1632	1.217	1.566	1.809	2.012	2.474
824	208683_at	1	-0.2539	-0.009983	1.461	1.289	-0.1175	-0.2659	-0.6439	-0.1446	-4.767	-2.484	-2.108	-0.7831	-1.638	0.1823	-0.2257	0.9556	1.239	0.04082	0.4892	1.138	1.362	1.4	0.637	0.7016	0.6367	0.8479	0.9072	0.1535
1786	201697_s_at	1	-0.7575	-1.049	-0.4604	-0.924	-0.6174	-0.362	-0.1271	-0.9131	0.1817	-0.08286	0.1109	0.5257	0.3293	0.25	0.7743	-0.62	-0.7786	0.4055	0.6711	0.7806	0.3415	0.6938	-0.03801	-0.2427	0.6358	0.4081	0.1691	0.6954
2023	217294_s_at	1	-1.662	-1.023	-0.4117	0.3792	-0.03795	0.41	-0.7589	-0.2918	-0.3031	-0.09136	0.12	-0.3331	-1.299	-0.04005	-0.2473	-0.1033	0.7588	-1.215	0.8101	1.181	1.172	0.8516	-0.05393	0.802	-0.8756	0.7607	1.083	0.4194
3801	1559759_at	1	-0.1486	-0.5202	-0.6657	-0.736	0.01456	0.1612	-0.566	-0.5181	-0.5758	-0.7748	-0.3923	-0.5345	-0.5611	0.3893	-1.092	0.5467	0.4355	0.7133	-0.07101	0.5754	0.3411	0.1256	0.5797	-0.1563	0.05417	1.025	0.5223	1.828
3934	212531_at	1	-1.037	-0.9476	-1.083	-1.048	-1.389	-1.488	-1.331	-1.225	-1.102	-1.097	-1.227	-0.8173	-0.7083	0.5174	-1.268	1.858	0.6311	-0.7593	-1.364	-1.354	2.034	1.719	4.143	3.237	5.002	-1.265	-1.169	2.538
7296	201266_at	1	-0.1711	-0.2777	0.6857	0.3061	-0.5093	-0.635	0.05461	0.03988	-1.152	-0.621	-0.6915	-0.8983	-1.694	0.3333	-0.338	0.8877	0.7542	0.3302	0.2691	-0.3559	0.8674	0.1627	1.559	1.333	0.2855	0.1287	0.1032	-0.7563
7378	203234_at	1	-0.9224	-2	0.06069	-0.5135	-0.3673	-0.5106	-2.261	-0.9671	-1.573	-0.7845	-0.5486	-1.673	-1.59	0.8271	-1.523	-0.6277	-0.7952	0.8277	1.103	1.548	1.711	1.776	1.175	1.683	2.908	0.4599	0.7591	1.82
8882	200054_at	1	-0.8457	-0.07271	0.04076	0.04102	0.142	0.4079	-0.5935	-0.4396	-0.2675	-0.268	0.4528	-0.3208	-0.5251	-0.4059	0.006804	0.4504	0.17	-0.1056	0.4334	-0.3082	0.3913	0.5989	0.2165	0.5187	0.1445	0.3845	0.04395	-0.2908
8898	203211_s_at	1	-0.2271	0.002981	0.2378	0.04777	0.03206	-0.005977	-0.8014	-0.6249	-0.9879	-0.8724	-0.5932	-0.8191	-1.266	0.1335	0.2652	0.4428	0.2673	0.3656	1.684	-0.7523	0.5757	1.06	1.063	1.229	0.4145	-0.2011	-0.3571	-0.3128
10644	218847_at	1	-0.8442	-1.779	0.1348	-1.163	-0.8672	-1.619	-1.874	-2.077	-1.848	-1.381	-1.215	-2.118	-2.53	2.796	-1.878	-1.642	-2.173	2.51	2.385	2.251	2.816	2.269	0.659	0.9101	2.295	2.338	2.224	1.42
10946	203818_s_at	1	-0.4812	-0.6353	-0.2041	-0.717	-0.08685	-0.03387	-0.2862	-0.6019	0.2685	-0.1369	-0.05296	-0.4409	-0.4681	-0.6284	0.3938	-0.2351	-0.4895	0.2523	0.6427	0.4675	0.7694	0.5386	-0.0998	-0.2989	0.2346	1.135	0.7586	0.4355
26031	209626_s_at	1	-1.522	-1.167	1.17	0.8087	0.4316	0.5331	-0.7703	-0.8555	-1.149	-1.775	-2.416	-2.079	-2.423	1.825	-0.1845	1.115	0.2225	-0.02469	1.052	1.383	1.665	1.448	0.1977	0.1045	1.875	-0.1293	-0.39	1.055
29083	221046_s_at	1	-1.234	-0.9146	-0.1764	-0.6195	0.00593	-0.08872	-0.3195	-0.5806	-0.2129	-0.2065	-0.1351	-0.2154	-0.4566	0.1031	0.5201	-0.4066	-0.4384	-0.4323	1.034	-0.1452	0.4528	0.4338	1.469	1.188	0.7008	-0.01265	-0.2304	0.9174
55003	218886_at	1	-1.286	-0.7102	-0.7266	-0.9442	0.1232	0.1904	-0.4622	-0.7714	0.7167	-0.5121	0.3831	-0.4608	-0.7665	0.2878	0.6509	0.8512	0.3718	-0.9575	0.8082	-0.6868	0.7779	0.9869	0.02336	-0.03596	0.3884	0.767	0.3882	0.6055
56913	219439_at	1	-1.378	-1.554	0.6927	-0.3646	-0.2351	-0.4819	-1.752	-1.454	-0.2926	-0.3763	-1.74	-0.9371	-1.077	0.6114	-0.6611	0.936	0.2909	-0.8225	1.975	0.585	0.9665	0.7893	0.8279	0.5468	1.172	1.637	1.591	0.5041
55346	205796_at	1	-0.2681	-0.3726	-0.01966	-0.1147	-0.1029	0.07099	-1.409	-1.326	-0.6219	0.2504	-0.009783	-0.6516	-1.032	0.7806	-0.8025	1.083	1.176	0.432	1.32	0.4952	0.3755	0.1971	0.2337	0.5891	-0.2837	-0.3086	-0.3398	0.6606
81	200601_at	1	0.219	-0.2696	0.1704	-0.06061	-0.9486	-0.9479	-0.2223	-0.05658	-0.2253	0.05679	-0.3791	-0.08512	-0.1698	-0.1351	-0.7626	-0.08063	-0.1497	0.4853	0.6632	0.385	0.51	0.4229	0.5785	0.05755	-0.1014	0.3355	0.03357	0.6768
158	202144_s_at	1	-1.011	-0.5919	-0.353	-0.2551	-0.02582	0.0616	-0.3454	-0.4596	0.2408	-0.6114	-0.2295	0.03391	-0.4617	-0.2974	1.071	-0.4576	-0.5618	-0.4958	0.891	0.3479	0.5673	0.8228	-0.1279	0.07645	0.3144	0.6244	0.2656	0.9681
211	205633_s_at	1	-0.3523	-0.5616	3.956e-05	-0.677	-0.1602	-0.3026	-0.05455	0.4471	-0.3852	-0.62	-0.6015	-0.1402	-0.3612	-0.8737	0.4812	-0.1929	-0.1165	-0.432	0.5963	-0.5979	0.8932	0.332	0.2814	0.7101	1.098	0.7848	0.4819	0.3235
220	203180_at	1	-2.068	-1.169	-0.6492	-0.6329	-0.7108	-1.833	-1.955	-1.639	-2.161	-1.319	-1.12	-1.384	-1.752	1.893	-2.236	1.76	1.244	4.262	-0.4741	-0.9506	-0.9055	-1.097	3.19	2.992	3.373	0.7679	1.085	3.488
274	214439_x_at	1	-0.19	-0.3676	-0.5466	-0.4329	-0.735	-0.5686	-0.9711	-0.4022	-0.9635	-0.7844	-0.5637	-0.5936	-0.1434	0.07328	-0.9048	0.3694	0.2045	0.4325	0.7359	0.9095	0.3811	0.864	1.155	1.279	-0.2177	1.147	1.095	-0.2603
329	202076_at	1	-0.1145	-0.6139	0.1443	-0.6249	0.735	-0.102	-0.7044	-1.371	-0.6499	-0.4615	-1.178	0.4622	-0.239	-0.3447	0.003008	-0.194	-0.7383	0.7739	1.136	0.6762	1.317	1.159	0.2472	-0.4793	0.4014	0.1398	-0.3522	0.9719
706	202096_s_at	1	-0.7375	-0.4016	-0.1475	0.01128	-0.4034	-0.05169	-0.572	-0.4904	0.6343	-1.392	-1.059	0.09831	-0.424	-0.06868	0.5161	0.3439	0.5138	-0.1072	0.9899	0.6718	0.8212	0.6576	-0.6641	-0.3313	0.5646	0.512	0.3178	0.1978
813	229549_at	1	-0.4318	-0.9285	-0.6564	-0.4839	-0.726	-0.8428	-0.1215	-0.65	0.9175	-0.9987	-0.8995	-0.5767	-0.7519	-0.375	-0.5857	1.312	1.064	0.1089	1.982	1.104	1.168	0.28	-0.3295	-0.7492	-0.3248	1.625	1.437	-0.5666
874	205379_at	1	-0.6609	-0.8772	0.1033	-0.322	-0.3812	-0.5369	-0.09629	-0.5298	-1.581	0.05637	0.2651	0.566	-0.8876	-0.3809	0.8185	-0.07509	-0.06339	-0.2672	1.261	1.114	0.1365	0.3219	1.236	1.653	-0.667	0.4798	0.04228	-0.7282
1476	201201_at	1	-1.236	-0.5233	0.3674	0.05225	-0.5969	-0.187	-0.8155	-0.8236	-0.8349	0.227	-0.01572	-0.8557	-0.5434	0.5973	-0.03941	-0.2784	-0.6315	-0.6744	0.1455	0.2553	0.7265	0.5314	0.8293	0.7751	0.7725	1.269	1.468	0.03895
1676	203277_at	1	-0.5978	-0.3654	-0.8161	-0.837	-0.1323	-0.03445	-0.6891	-0.4401	0.7896	-0.1437	-0.03604	-0.2199	-0.6418	0.1914	-0.4992	0.2424	0.2761	-0.6215	0.4984	0.7198	0.2654	0.3752	0.6606	0.7661	-0.449	0.8086	1.038	-0.1078
1956	201983_s_at	1	-1.097	-1.905	-1.862	-2.487	-1.341	-2.206	-1.528	-1.351	-3.593	-2.016	-2.581	-1.679	0.2167	2.755	-2.94	1.372	0.9976	0.714	1.396	0.8005	1.484	1.88	3.317	3.449	1.963	1.727	1.87	2.643
2730	234986_at	1	-1.414	-1.224	1.588	1.012	-1.571	-1.592	-0.0666	-0.1665	1.061	-1.225	-1.933	-1.977	-2.459	-0.5878	0.2224	0.3674	-0.09624	-0.3175	1.436	-0.3783	1.118	0.4294	2.518	2.511	0.9701	0.9146	-0.2134	1.075
2770	227692_at	1	-1.503	-1.49	-1.172	-1.196	-0.9257	-1.378	0.2133	-0.6192	-1.022	-1.286	-1.068	-0.3055	-1.122	0.8223	0.7389	-0.3411	-1.503	1.841	1.492	1.996	2.328	0.8639	-0.2062	-0.8942	1.157	2.298	1.443	0.8404
3066	201833_at	1	-0.7146	-0.6154	-0.9405	-1.149	-0.2748	-0.5551	0.5276	0.4678	-0.6349	0.3784	-0.345	0.3498	0.1341	-0.5943	0.8414	-0.3454	-0.4418	-0.357	0.1292	-0.257	0.4063	0.4962	1.111	1.027	0.6582	0.3074	0.3626	0.02768
3097	212641_at	1	-1.024	-0.89	-0.1179	-0.1494	-0.6999	-0.5911	-0.1629	-0.4194	-0.2969	-0.1171	-0.6255	-0.338	-0.8062	-0.9699	-0.03579	0.7341	0.3919	-0.104	1.363	0.2362	1.211	0.4578	0.6046	0.4961	-0.2004	0.6609	0.5352	0.8579
3475	202146_at	1	-0.1378	-1.366	-0.6658	-1.513	-0.7011	-1.067	-0.2129	-0.1113	-0.4556	0.09426	0.591	0.7353	0.06738	-0.4452	-0.1514	0.1502	-0.2043	0.7365	0.9452	1.052	0.5302	0.4291	-0.05781	-0.3089	0.4624	0.8471	1.063	-0.3055
3654	201587_s_at	1	-1.53	-0.9667	0.02519	0.1024	-1.696	-0.5367	0.3099	0.000176	0.04541	0.6006	0.4727	-0.6045	-1.086	-0.8138	0.5735	-0.582	-0.5479	1.138	-0.1086	-0.352	-0.3195	0.3728	1.255	1.353	0.7592	0.9655	1.083	0.08748
3833	209680_s_at	1	0.05453	-0.401	-0.2812	-0.4186	-0.01464	0.1476	-0.306	-0.7803	0.3699	-0.224	-0.201	-0.08072	-0.5339	0.2549	0.172	0.0406	-0.4557	0.5608	0.5114	0.2304	0.2997	-0.06337	-0.04056	0.06876	0.309	0.4529	-0.02915	0.3574
3920	203042_at	1	-0.4167	-1.769	0.1748	-0.7554	-0.6676	-1.246	-0.4309	-0.8499	0.8837	1.041	-0.1436	-0.64	-1.406	-0.05723	-0.4096	0.1177	-0.8233	-0.5353	0.8198	1.812	0.1702	0.1027	0.9499	-0.1256	0.7895	1.321	1.317	0.7776
4097	204970_s_at	1	-0.1829	-0.5717	0.4433	0.08333	-0.8442	-1.016	0.1811	-0.3322	-0.4718	-0.3336	-0.447	-0.2483	-0.3644	0.0749	-0.5793	-0.08084	-0.5707	0.8124	0.1945	0.9707	0.4963	0.2391	0.523	0.5499	0.7424	-0.2204	0.0557	0.8967
4217	203837_at	1	-0.6975	-1.568	-1.027	-1.639	-1.215	-1.247	-0.1844	-0.4698	-0.453	0.2856	-0.1329	-1.045	-0.8176	0.504	1.632	0.8069	-0.3883	-0.21	1.65	-1.149	1.884	-0.3574	0.5649	0.2684	0.6195	1.61	0.9346	1.84
4245	201126_s_at	1	-0.2991	-0.4078	-0.6538	-0.5187	-0.267	-0.2575	-0.5843	-0.5604	0.3045	-0.3377	-0.0001945	-0.3125	-0.5414	0.1671	-0.4815	-0.1359	-0.4096	-0.2518	0.9052	1.078	-0.06171	0.288	0.333	0.2703	0.1449	0.6613	1.034	0.8944
4501	204326_x_at	1	-1.742	-2.689	-0.6972	-0.506	-2.71	-1.956	-0.4478	-0.5128	2.138	-0.6526	0.2172	-0.8626	-0.8876	-0.4706	-0.1113	1.034	-0.1549	0.1323	0.7006	0.09896	1.585	0.6219	1.123	1.845	-0.07334	1.672	1.354	1.951
4643	203072_at	1	-0.5854	-0.3664	0.02751	-0.2004	-0.4812	-0.7238	-0.3225	-0.7051	-0.3382	-0.1863	-0.7238	-0.5281	-0.4294	-0.1283	-0.6517	-0.2627	-0.5675	-0.2718	0.9704	0.585	0.3736	-0.01759	0.9822	0.7907	1.242	0.8134	0.5622	1.143
4784	227400_at	1	-0.04798	-0.1951	-1.098	-1.295	-0.3578	-0.5551	-1.194	-1.284	1.721	-1.736	-1.24	-1.716	-1.116	-0.1924	1.583	-1.864	-1.646	2.142	2.866	2.012	0.1874	0.3106	-0.4745	-0.6932	0.5481	2.893	2.179	0.2623
4953	200790_at	1	-2.477	-0.7204	-1.053	-1.386	-0.5596	-0.7534	-0.1043	-0.6916	0.3608	-0.1512	-0.2984	-0.5562	-0.7582	0.3397	0.4439	0.1471	0.5453	0.4133	0.8384	-0.4986	1.342	1.198	-0.2019	0.7047	0.9863	1.023	1.007	0.8591
4998	205085_at	1	-0.5034	-0.292	-0.3318	-0.1005	-0.209	-0.00358	-0.1171	-0.3704	-0.4861	-0.3539	0.1484	-0.08546	-0.1529	-0.02608	1.063	-0.2606	0.2392	-0.7103	0.3901	0.203	-0.2519	0.08798	0.5248	0.4621	-0.2083	0.7357	0.5398	0.06913
5236	201968_s_at	1	-1.393	-1.611	-0.1171	0.4058	0.4362	0.2489	-1.256	-1.47	-2.409	-1.934	-1.218	-1.009	-0.3899	0.05541	0.3587	0.5637	0.1073	0.1625	1.729	1.398	1.937	1.335	1.069	0.8848	1.231	0.6282	-0.0561	0.314
5435	209511_at	1	-1.121	-0.5005	-0.3551	-0.3477	-0.4107	0.3662	-0.1005	-0.1869	0.3656	-0.2535	-0.008278	-0.4494	-0.7384	-0.4652	1.19	-0.139	-0.155	-0.4355	0.5887	0.4818	0.05928	0.1488	-0.02346	0.2116	0.4655	0.5431	0.6338	0.6353
5550	37950_at	1	-0.311	-0.2356	-0.07639	-0.5416	-0.0511	-0.3418	-0.01055	-0.0797	-0.6874	0.1614	-0.2564	-0.07944	-0.1992	-0.205	0.03582	0.2827	-0.1811	0.2209	0.1759	-0.335	0.176	-0.1978	0.9386	0.782	-0.08362	0.5122	-0.08944	0.6767
5606	215498_s_at	1	-0.2373	-0.7275	0.697	-0.2399	-0.8846	-1.316	0.08078	-0.6012	-0.8814	-0.01705	-0.7448	-0.4014	-1.136	0.5276	0.7749	0.08628	-0.6095	0.06483	0.6153	0.009464	1.127	0.3974	0.6424	0.3371	0.9715	0.706	0.2222	0.5364
5641	201212_at	1	-0.7034	-1.346	-0.2331	-0.7954	-0.2469	-0.4898	-0.7407	-0.771	0.2138	-0.06781	-0.2405	-0.8309	-1.046	0.7104	-0.5455	0.1177	-0.1067	-0.07479	0.9942	0.5984	0.6635	0.4916	0.1037	-0.1014	1.786	0.3179	0.579	1.764
5734	204897_at	1	-1.399	-1.832	-1.841	-1.985	1.607	0.1995	-0.4312	-0.07964	-0.6844	-0.2525	-1.802	-1.279	-1.18	0.06768	0.09153	-1.928	-1.696	-0.6744	2.706	0.7643	0.8164	0.4497	0.2462	0.08878	0.7676	3.574	3.411	2.273
5806	206157_at	1	-1.519	-1.533	-1.592	-1.383	-1.401	-1.566	-1.483	-1.235	-1.622	-1.587	-1.22	-1.636	-1.474	1.829	-2.011	-1.44	-1.513	-1.006	3.956	3.716	5.176	5.332	-1.517	-1.091	1.056	1.802	1.557	3.405
5873	235766_x_at	1	-1.91	-0.4578	0.6324	-0.05231	0.5747	-0.1624	-1.645	-0.6402	0.3458	-0.5919	-0.1181	-1.499	-0.7868	-1.647	0.8389	-0.3584	-0.5031	-0.08985	1.358	0.4212	2.291	1.191	0.276	0.3684	0.9674	0.5433	-0.2476	0.9017
5971	205205_at	1	-0.7763	-0.4339	-0.2887	-0.2749	-1.04	-0.3124	-1.03	-0.3954	0.2793	-0.7213	-0.2915	-1.06	-0.2496	0.04931	-0.9061	-0.03705	0.2599	0.2757	0.1372	0.05882	0.9991	1.175	0.673	0.3471	-0.01182	1.103	0.9831	1.49
6238	201204_s_at	1	0.0383	-1.19	-0.2956	-0.8367	-0.7254	-1.404	-0.5105	-0.9085	-0.3225	-0.2151	-0.3541	-0.3118	-0.4913	0.5902	-0.4082	1.073	0.229	1.214	1.307	1.569	0.5386	0.2486	-0.7915	-1.63	0.3224	1.022	0.6301	1.613
6491	205339_at	1	-0.3476	-0.6149	0.005062	-0.4651	-0.03586	-0.4617	0.02608	-0.9653	0.1999	0.05597	-0.1582	-0.4449	-0.8752	0.01831	0.4184	0.2482	-0.4664	-0.1534	0.6697	0.3349	0.4042	0.02408	0.4143	0.09883	0.8147	0.5121	-0.2334	0.9772
6646	221561_at	1	-1.93	-2.015	-0.272	-1.114	0.2407	-0.4665	0.001492	-0.407	-1.442	-0.1276	-1.005	-1.657	-1.327	2.644	-1.112	-0.2436	-1.162	0.2984	0.9579	2.159	2.26	2.093	-0.02971	-0.583	1.285	1.243	1.556	0.1548
6897	201263_at	1	-0.653	-0.6273	-0.8474	-0.7462	-0.4985	-0.5769	-0.1863	-0.1097	-0.3341	-0.504	-0.03887	0.4652	0.1801	0.2092	0.32	-0.244	-0.4494	-0.5143	1.228	0.07639	0.7786	0.7653	0.8435	0.7195	0.6717	0.2248	0.03752	-0.1894
7086	228205_at	1	-0.7745	-0.6313	-0.1943	-0.3331	-0.3891	-0.2119	-0.3511	0.02916	-0.7424	-0.6576	-0.1154	-0.5575	-0.5673	0.06929	0.4818	1.047	1.217	-0.09903	1.188	-0.8223	-0.7925	-0.7528	1.487	1.863	0.103	0.4565	0.3788	-0.3286
7422	210512_s_at	1	-0.2336	-2.19	-0.8979	-2.232	-1.103	-2.248	-0.2601	-0.8278	1.04	-0.2994	-0.5442	0.3439	-1.24	1.013	0.3446	0.5128	-0.497	0.6821	1.83	0.1082	2.008	1.226	-0.7959	-0.987	1.964	1.038	1.512	0.7341
8273	204928_s_at	1	-0.4816	-0.8143	-0.02522	-0.295	-0.905	-0.2152	0.03077	-0.05707	-0.5734	0.04819	-0.01261	-1.02	-0.9576	0.1863	1.118	-0.1474	-0.07734	0.8731	-0.05494	0.5412	-0.5158	0.4272	0.3134	0.6686	0.3686	0.5973	0.9514	0.02888
8438	204558_at	1	-0.354	-0.7502	-0.2077	-0.4449	-0.5136	-0.5159	-0.09768	-0.6141	-0.2718	-0.1076	0.3755	-0.4601	-0.6957	0.3976	0.9451	0.3728	-0.1227	-0.5111	0.2677	1.134	-0.3417	-0.3962	0.1505	0.2219	0.7822	0.6374	0.2731	0.8469
8462	218486_at	1	-0.2351	-0.7333	0.4343	-0.4984	-0.1293	-1.01	-0.1293	-0.4032	0.5842	0.04103	-0.9743	0.02521	-0.2711	-1.445	1.008	0.951	0.3064	-0.2204	0.03883	0.8986	0.2776	-0.1228	0.5513	0.1617	0.08301	0.3657	-0.1677	0.6134
8690	206734_at	1	-0.2461	-0.4816	0.08336	-0.2768	0.1249	-0.5108	-0.3826	-0.4517	-1.129	-0.5238	-0.6321	-0.04332	-0.7524	0.7707	-0.617	0.08188	-0.4937	1.02	0.9401	0.2172	0.5586	0.5033	1.021	0.5126	0.1538	0.2702	0.2104	0.07361
8761	201064_s_at	1	-0.3923	-0.1131	-0.1578	-0.278	-0.2389	0.02309	-0.7329	-1.108	-0.5045	-0.2012	0.3739	0.1036	-0.04066	0.1016	0.3248	-0.2474	-0.3212	0.7515	0.3056	0.4924	0.333	0.2282	0.301	0.1156	0.002023	0.1396	0.1357	0.6043
8933	201828_x_at	1	-0.6914	-0.5557	-0.5307	-0.7156	-0.5546	-0.3494	-0.5303	-0.3746	-0.03925	0.9607	0.3616	-0.591	-0.9848	-0.944	0.06972	-0.4276	-0.6354	1.468	1.082	0.5823	0.3247	0.7838	0.04752	0.4475	-0.05104	1.382	1.145	-0.6798
9258	213457_at	1	-0.5963	-0.7198	0.4737	0.06664	-0.2789	-0.4662	-0.8945	-1.282	-0.475	0.02112	-0.4148	0.2611	-0.1797	-0.5062	-0.4261	-0.6706	-0.9234	1.334	0.9478	0.8719	0.2862	-0.09131	-0.1744	-0.002242	1.012	1.05	0.9102	0.8677
9440	221517_s_at	1	-0.1998	-0.2602	0.07628	-0.3694	0.439	0.1844	-0.1109	-0.6254	-0.2831	-0.5059	-0.6726	-0.1029	-0.9239	0.1941	0.7785	-0.02546	-0.3041	0.4309	0.3379	-0.4821	0.7352	0.8747	0.2009	0.1485	0.2476	0.2562	0.2886	-0.3271
9519	208398_s_at	1	-0.876	-1.024	-0.3099	-0.5364	-0.4604	-0.4865	0.1283	-0.2498	-0.1596	0.697	-0.1185	-0.06671	-0.5945	-0.06981	0.1439	0.3301	0.6901	0.48	0.8745	-0.5529	0.3386	-0.2091	0.07002	-0.1229	0.4482	0.5375	0.2125	0.8862
9734	205659_at	1	-0.5445	-0.5877	0.4024	-0.1451	-0.4455	-0.6943	-0.9669	-0.6834	-0.6235	-0.3573	-0.8496	-0.6812	-0.4991	1.004	-0.5574	-0.06756	-0.6551	-0.2659	1.29	0.4085	2.244	1.344	-0.1483	-0.7754	1.189	0.6026	0.01583	1.047
9749	227947_at	1	0.03923	-0.7985	-0.5053	-0.7173	0.2202	-1.234	-1.174	-1.191	-1.574	1.148	-0.2684	-2.64	-2.276	0.169	-1.112	1.499	1.183	1.283	1.657	-0.1649	1.674	0.2722	-0.2298	-0.774	0.02616	2.331	2.372	0.7873
9933	203712_at	1	-0.5555	-0.6698	0.4491	0.2768	-0.4575	-0.3744	-1.099	-1.498	0.7265	0.1153	0.261	-0.9991	-1.581	-0.2361	-0.2036	0.09427	-0.3836	0.4747	0.4786	0.1493	1.11	0.9751	0.4361	0.2224	0.4627	1.081	1.129	-0.3842
10036	203976_s_at	1	-1.071	-0.8332	-0.2654	-0.5758	-0.004886	0.02159	0.3684	-0.4369	0.8042	-0.4363	-0.5804	-0.1013	-0.2146	-0.3043	0.7834	-0.4722	-0.495	0.153	0.442	0.6486	0.3787	0.491	0.5404	0.3971	0.0452	0.5645	-0.09445	0.2477
10257	203196_at	1	-1.209	-0.8018	-1.179	-0.3273	-1.084	-0.5238	-1.53	-0.5193	-0.969	-0.271	-0.6174	-0.6135	-0.6332	0.114	-0.8318	-0.4907	-0.8998	0.3102	1.578	2.991	2.308	1.405	-1.285	-0.5117	0.4785	2.403	2.581	0.1278
10528	200875_s_at	1	-0.27	-0.2045	-0.8499	-0.8004	-0.3131	-0.0005057	-0.472	-0.5405	0.081	-0.6711	0.142	0.1642	-0.289	-0.01822	0.2834	-0.03427	0.1366	0.6198	-0.04497	0.2657	0.04308	0.4582	-0.3415	-0.1127	1.401	0.03319	0.1969	1.137
10643	203819_s_at	1	-2.026	-1.417	-2.099	-1.359	-1.938	-1.818	0.01036	-0.871	-1.982	-1.897	-1.694	-1.876	-1.53	3.294	-2.043	-1.823	-1.624	1.914	1.656	2.792	2.556	1.501	2.319	0.7958	2.279	2.639	1.947	2.294
10885	218882_s_at	1	-0.6228	-0.8969	0.06845	-0.2402	-0.5097	-0.6399	-0.8202	-0.8611	1.38	-0.5994	-0.1963	-0.05673	-1.265	0.07785	0.4277	0.3741	0.117	-0.5649	0.526	-0.5303	0.7051	0.458	0.7973	0.9625	0.1353	0.6568	0.3873	0.7304
10892	208309_s_at	1	-1.096	-0.928	-0.03874	0.05417	-0.266	-0.1928	-1.02	-0.7936	-0.2944	-1.17	-1.122	-0.5626	-0.5403	-0.4236	-0.2028	-0.5437	-0.5839	1.073	1.482	1.16	0.2806	0.1891	0.6966	0.03217	-0.5931	2.212	2.211	0.9807
10940	213449_at	1	-0.0479	-0.5956	0.05359	-0.4623	-0.1174	-0.2741	-0.3782	-0.5251	0.07971	-0.1088	-0.3527	0.1581	-0.5253	-0.1511	0.3483	-0.06559	-0.2296	0.3561	0.9509	-0.1297	-0.2953	-0.4482	0.2806	0.01326	0.4707	1.353	0.403	0.2392
11004	211519_s_at	1	-0.502	-0.4399	0.07441	0.3486	-0.3543	0.09511	-0.3283	-0.6513	-0.4767	-0.8363	-0.2609	-0.3455	-1.104	-0.05034	0.5418	-0.2392	-0.5674	0.7204	0.8683	0.521	0.7213	0.3659	0.1128	0.5143	0.1727	0.664	0.3233	0.1125
11010	204222_s_at	1	-1.403	-0.7848	-1.29	-1.508	-1.247	-1.185	-1.13	-0.7876	-0.8308	-0.8669	-0.6488	-0.8949	-0.4741	-0.009827	-1.226	-0.6327	-0.675	2.446	3.603	2.037	1.742	2.136	-0.9498	-1.379	0.7554	2.524	3.419	-0.7388
11135	204693_at	1	-0.7547	-0.6884	-0.2322	-0.1987	-0.1905	-0.217	-0.3721	-0.01804	-0.2587	-1.243	-0.2219	-0.2219	-0.5465	-0.1201	-1.055	0.2854	0.4208	1.187	1.598	1.115	-0.2284	0.2596	-0.2166	-0.1816	-0.05113	1.045	0.7211	0.3843
23207	212146_at	1	-0.5104	-0.45	-0.7368	-0.478	-0.4592	-0.3269	-0.3251	-0.2634	0.1279	-0.1107	-0.1891	-0.1301	-0.5673	0.4215	0.1226	-0.2555	-0.1347	0.9808	0.76	0.5124	0.06324	0.0507	0.1328	0.08256	0.3252	0.6849	0.5041	0.1683
23301	212653_s_at	1	-0.2805	-0.5478	-0.1593	-0.6476	-0.1905	-0.6051	-0.5736	-1.353	0.3893	-0.01112	-0.3097	-0.6949	-1.502	0.1535	-0.1034	-0.04845	-0.3468	0.3036	1.24	1.252	0.9154	0.4611	0.3229	-0.05767	0.4505	0.4423	0.2426	1.258
23321	202342_s_at	1	0.255	-1.179	-2.007	-1.82	-0.2685	-1.449	-1.017	-1.331	-1.856	-0.6857	-1.6	-1.118	-1.764	0.09181	-1.015	1.708	1.787	4.171	-0.4659	-1.141	0.2977	-0.2545	4.115	3.898	1.232	0.6309	0.1563	0.6288
25841	213497_at	1	-0.4204	-0.287	-0.09153	-0.1564	-0.7178	-0.08116	-0.4373	0.02245	-0.661	-0.2187	0.09354	0.02037	-0.1198	-0.3399	-0.2573	1.211	0.6551	0.07011	-0.9853	0.05936	0.2447	0.339	1.23	0.7603	0.06999	0.02845	0.1224	-0.153
25996	218194_at	1	-0.631	-0.572	-0.2344	-0.2571	1.213	1.205	-1.565	-2.295	-0.401	-0.7946	-0.5197	-0.4007	-1.888	-0.1534	-0.5216	-0.04952	-0.1705	0.4374	1.486	0.2251	1.002	1.244	1.381	1.226	0.4782	0.4625	0.4371	-0.3435
26135	227369_at	1	-0.3287	-0.1307	0.09494	-0.2402	-0.2683	-0.5888	0.1904	-0.3208	0.05904	-0.2239	-0.7777	-0.03757	-0.8361	-1.01	0.8216	1.024	0.8359	-0.6099	0.1067	-0.5976	0.4861	-0.1299	0.6358	0.3025	-0.452	1.277	0.7612	-0.04288
26511	219492_at	1	-0.1707	-0.3573	0.03507	-0.828	-0.5487	-1.202	0.3781	-0.07838	0.2044	-0.09139	-0.8321	-0.8043	-0.9925	-0.08902	-0.06333	-0.2575	-1.025	0.1022	0.9617	0.2774	1.75	1.249	0.2943	-0.3067	0.7002	0.6473	0.5051	0.542
27242	214581_x_at	1	-0.6199	-1.624	-1.518	-1.959	-0.6631	-1.58	-1.114	-1.154	-0.6869	1.014	-0.9216	-1.798	-1.456	2.192	-2.049	-0.4665	-1.481	-1.095	2.251	1.492	2.893	2.671	1.56	0.8114	1.971	0.2732	1.14	1.916
51312	222529_at	1	-1.039	-0.8271	0.2094	-0.3563	-0.7668	-0.9918	-1.847	-2.335	-0.2591	-0.4085	-1.289	-0.6115	-1.236	0.6751	-0.8356	0.7443	-0.896	-0.637	1.022	0.6319	2.178	1.099	-0.2661	-0.9166	2.247	2.711	2.672	1.329
51727	217870_s_at	1	-0.9074	-0.4962	0.1917	-0.1098	-0.8718	-0.939	-0.01549	-0.07947	-0.08932	-0.1678	-0.32	0.1505	-0.1438	-1.095	0.5503	0.8909	0.8555	-0.8351	0.616	0.1428	1.024	0.6804	0.4812	0.2843	-0.1495	0.3498	0.3414	-0.3392
51762	226633_at	1	-0.3987	-0.6443	0.1992	-0.503	0.1954	-0.5637	0.0119	-0.6428	0.4342	0.1505	-1.124	-0.7425	-1.494	-0.953	0.3465	-0.7266	-1.043	0.4953	1.363	0.1346	2.224	1.566	0.3012	0.4201	-0.03414	0.4206	-0.2466	0.8534
54101	221215_s_at	1	-0.9371	-1.157	-1.073	-1.079	-0.1062	-0.473	-0.5914	-0.7221	-0.8614	-0.3947	-0.9379	-0.4962	-0.5183	0.8816	-0.5496	0.7632	0.5419	1.052	1.355	1.689	-0.6632	-0.5858	1.349	0.8902	0.7507	0.1817	0.05542	1.636
54433	219110_at	1	-0.1078	-0.07093	0.06523	-0.3835	-0.3008	-0.7279	0.173	-0.5156	0.6007	-0.04609	-0.1341	-0.2901	-0.9473	-0.4421	0.2986	0.2856	-0.06075	-0.2331	0.2528	0.1283	0.5991	0.67	0.1671	-0.3501	0.3839	0.6407	0.4642	-0.1191
54438	219821_s_at	1	-0.2509	-0.4194	-0.4812	-0.6865	-0.679	-0.6058	-0.3031	-0.4072	-0.705	-0.1733	-0.03209	-0.2263	-0.3324	0.167	-0.01451	-0.8096	-0.4821	0.3534	-0.3204	0.3304	-0.3418	-0.02631	1.392	1.009	1.83	-0.0154	0.3605	1.871
54583	223046_at	1	-0.8181	-0.4369	0.8303	0.2674	0.4	-0.3257	0.186	0.06851	-0.8049	-0.4792	-0.9723	-1.865	-1.538	-1.404	1.157	0.313	0.06356	-0.2401	0.6448	0.5394	0.9164	0.5657	0.87	0.4551	0.658	1.349	0.959	-1.36
55214	218717_s_at	1	-1.482	-1.573	-2.238	-1.344	-1.753	-1.405	-1.762	-1.733	-1.788	-1.567	-1.689	-1.61	-1.372	1.112	-1.852	-1.56	-1.308	3.079	2.629	0.8256	1.075	0.7018	2.218	2.217	3.148	3.255	2.734	3.043
55635	235545_at	1	-1.197	-1.447	-0.3274	-0.3496	0.2038	-0.6077	0.2383	-0.6973	0.2682	-1.264	-1.502	-0.1982	-0.7105	-0.2825	0.677	0.6381	0.2079	-0.5957	1.082	0.7563	1.685	0.5063	-0.06489	-0.404	0.8189	1.678	1.041	-0.1543
55700	217943_s_at	1	-0.411	-0.8054	0.2323	0.04216	-0.5659	-0.6604	-0.1349	-0.1938	0.1191	-0.1989	-0.4217	-0.3114	-0.6956	0.1754	0.1594	-0.6961	-0.9552	0.1579	1.206	1.188	0.8025	0.7781	0.2017	-0.0003327	-0.3061	0.6178	0.4646	0.2112
55790	219049_at	1	-0.4619	-1.507	-0.4364	-1.618	-2.099	-2.05	-1.162	-1.278	-2.008	-0.9706	-1.519	-1.713	-1.724	-1.952	-1.658	0.5925	-0.9565	-0.9719	2.368	2.158	2.463	0.6337	2.13	2.377	2.601	3.851	3.316	1.595
57001	218981_at	1	-0.1488	0.04663	-1.284	-0.7536	-0.9019	-0.8367	0.8539	0.2246	-1.311	-1.364	-1.222	-1.304	-0.5461	0.2957	0.4965	0.8806	1.011	1.302	0.9165	-0.02502	0.72	0.4286	0.6257	0.5344	0.8447	0.4823	0.1099	-0.0756
57099	219366_at	1	-1.434	-1.053	0.07383	-0.1851	0.01886	0.07436	-0.9591	-0.872	0.1656	-0.1265	0.3041	-0.4237	-0.6	-0.519	0.6451	-0.4659	-0.7304	0.1079	1.766	0.6031	0.2259	0.2417	0.8484	1.295	-0.1034	0.8964	0.3007	-0.09544
57591	212748_at	1	-0.677	-0.7095	-0.0975	-0.2251	-0.2395	-0.2795	-0.246	-0.09392	0.02	-0.0746	-0.67	-0.2645	-0.2791	-0.2561	0.1317	0.2709	-0.1965	0.1505	0.8365	0.5599	-0.7399	-0.2655	0.9465	0.395	0.2801	0.4566	0.07482	1.192
64421	222233_s_at	1	-0.1475	-0.299	-0.1263	-0.7417	0.2657	-0.07659	-0.4955	-1.281	0.2662	-0.1794	-0.4311	-0.1662	-0.9015	0.3548	-0.1657	0.03242	-0.5534	0.4512	-0.1231	0.6849	0.2229	-0.008048	0.5602	0.3866	0.364	0.6008	0.134	1.373
64761	218543_s_at	1	-0.05148	-0.3336	-0.2261	-0.7719	-0.1608	-0.4513	-0.3633	-0.5923	0.05908	-0.6438	0.9776	-0.4663	-0.6381	-0.3913	-1.004	-0.1012	-0.7536	0.8402	0.516	0.9841	0.6339	0.8527	0.7144	0.5051	0.4803	-0.07094	-0.2095	0.6661
64778	222693_at	1	-0.8348	-0.904	0.3908	-0.4815	0.8193	-0.1125	-0.9783	-0.9799	-1.741	-0.8378	-1.074	-1.1	-1.287	0.01996	-0.8469	0.3762	0.03857	0.5089	2.391	-0.5283	1.363	0.7009	1.759	0.9783	1.199	0.4133	0.5248	0.2237
9	214440_at	1	2.346	2.938	2.423	1.666	0.7285	0.1153	1.227	-0.1908	2.191	0.2268	-1.46	0.3271	0.2826	-2.324	-0.03675	-0.2416	-0.6157	-1.82	-0.4267	0.03187	-0.8471	-0.8161	-0.3485	-0.779	0.1783	-2.057	-2.047	-0.672
399	204951_at	1	0.1854	0.1573	0.1715	0.116	0.7847	0.5758	1.207	0.5284	0.8061	-0.2705	-0.1112	0.6036	0.4309	-0.2956	0.5876	-0.03465	0.07265	-0.2631	-0.6855	-0.3708	-0.6733	-0.651	-0.3516	-0.4226	-0.8363	-0.44	-0.4455	-0.3754
403	202641_at	1	0.4016	1.129	0.8685	0.9307	2.083	2.1	1.25	0.2831	-0.2879	1.206	0.5968	-0.8185	-1.069	-0.3647	0.3725	-2.013	-1.757	-1.527	0.143	0.02409	0.05446	0.2383	-1.034	-0.9463	-1.135	0.4401	0.1018	-1.269
540	204624_at	1	2.075	1.21	0.03785	-0.6408	0.6632	0.3231	2.772	2.192	1.572	-0.1361	-0.7034	1.551	0.983	-1.077	-0.9251	0.2459	-0.2319	0.3972	-0.8501	-0.4781	-0.6771	-1.38	0.3788	-0.8526	-1.833	-1.307	-1.837	-1.471
645	202201_at	1	-0.3345	0.2516	1.838	2.129	0.3533	0.5979	0.254	0.557	0.5556	0.4286	0.5264	0.2383	0.2345	-0.7751	1.254	-0.05749	-0.04148	-1.193	-0.772	-1.019	-0.6876	-1.245	0.7199	0.6509	-0.2871	-1.726	-1.86	-0.5919
771	203963_at	1	2.267	1.817	2.621	2.357	2.512	2.324	0.7817	0.5125	2.275	1.7	1.371	0.921	-0.9078	-1.841	2.007	1.045	0.3894	-3.452	0.6536	-2.061	-1.286	-2.048	-3.084	-3.014	-2.794	-0.8663	-0.787	-3.414
1345	201754_at	1	0.2505	0.1366	0.5907	0.1722	0.06994	-0.1023	0.03363	-0.2367	0.4604	1.103	1.153	0.209	-0.1569	-0.4841	-0.01228	-0.267	-0.1028	-0.06483	-0.3267	-0.02739	-0.3252	-0.7064	-0.4437	-0.5943	0.2691	-0.123	-0.265	-0.209
1397	208978_at	1	1.566	2.357	1.2	1.608	0.8085	1.357	1.185	1.108	-0.2117	0.6553	0.4447	0.7518	0.8031	-2.527	-0.3178	0.5066	1.224	0.252	-1.134	-1.822	-1.621	-1.832	-1.77	-1.235	-2.26	-0.5349	-0.1475	-0.414
1555	206754_s_at	1	3.68	1.684	4.225	3.306	-0.974	-0.4701	2.921	1.928	-0.474	-0.923	-1.2	0.6487	-0.3124	-0.342	-0.9791	-0.9514	-1.054	-1.144	-1.242	-1.086	-0.8261	-1.551	0.5955	-0.8283	-1.065	-1.184	-1.166	-1.213
1877	218524_at	1	0.258	0.05897	0.7102	-0.1219	-0.1837	-0.1943	1.682	0.4902	0.7042	0.1715	0.1874	0.2094	-0.1454	-0.2339	0.9163	-0.3262	-0.217	-0.3796	-0.4104	-0.447	-0.5345	-0.5067	-0.5153	-0.556	-0.2749	0.1276	-0.4028	-0.06605
1917	204540_at	1	0.9853	1.601	2.211	2.592	0.7684	0.7172	0.8086	1.014	0.7854	1.797	1.669	0.6631	-0.4305	-1.259	1.173	-1.24	-1.606	-0.01933	-3.356	1.055	-1.627	-1.934	1.083	1.665	0.3898	-3.371	-3.251	-2.883
1952	204029_at	1	1.617	0.8668	1.231	0.5491	-0.02943	0.3021	0.8619	-0.4241	0.9004	2.61	2.429	-0.125	-0.8585	-0.2205	-0.8915	-0.4162	-0.4361	-0.4785	-1.542	-1.199	-1.287	-1.478	0.6191	0.5585	0.1285	-1.698	-1.988	0.3991
1960	206115_at	1	1.946	1.402	1.639	0.3134	-0.305	-0.13	0.7052	-0.4631	0.7121	1.756	1.806	0.7685	-0.5586	-1.107	-1.027	-0.6443	-0.3576	-1.051	-0.4128	-0.8614	-0.4553	-0.387	-0.5458	-0.3318	-1.04	-0.3741	-0.4083	-0.5884
2013	204975_at	1	1.696	0.8489	1.423	1.245	0.5211	0.7398	1.003	0.4865	1.212	1.402	0.577	0.3145	0.323	-0.712	0.5292	0.768	0.5662	-1.083	-1.668	-1.867	-1.312	-1.357	-0.4837	-0.6106	0.02468	-2.277	-2.009	-0.3025
2066	206794_at	1	-0.2733	-0.2661	0.124	0.1384	0.9917	0.6268	-0.09513	-0.2002	1.089	0.949	0.1449	0.1443	-0.0457	-0.3566	0.1782	-0.2745	-0.02822	-0.4102	-0.3414	-0.343	-0.2681	-0.06211	-0.3392	-0.1103	-0.3196	-0.2144	-0.1173	-0.3208
2099	205225_at	1	1.764	2.425	2.737	1.637	2.966	2.015	2.979	1.264	1.017	3.39	2.042	0.9307	0.4344	-0.6297	-2.389	-1.878	-2.098	-2.346	-2.304	-2.283	-2.302	-2.534	-0.4371	-0.8969	-0.2484	-2.404	-2.272	-0.5793
2674	205696_s_at	1	3.393	2.806	-0.9234	-0.6151	-0.9768	-0.8166	2.816	0.5186	-0.8667	4.298	3.255	-0.2659	-0.6327	-0.9947	-0.754	-0.9653	-0.931	-0.4941	-1.091	-1.141	-1.059	-1.202	-1.022	-0.9652	-0.4307	-0.1642	0.3076	-1.082
2690	205498_at	1	0.7153	-0.05343	1.497	-0.06215	4.161	3.42	2.175	1.201	3.502	-1.506	-1.577	3.001	1.732	-1.617	4.038	-1.869	-1.601	-1.393	-1.471	-0.2188	-1.559	-1.845	-1.839	-1.765	-1.938	-1.665	-1.717	-1.746
3081	205221_at	1	0.2119	0.1408	2.115	1.489	-0.8794	-0.4707	2.041	2.135	0.6196	-0.5342	-0.03425	1.184	0.07792	-0.8944	-0.1504	-0.5706	-0.2826	-0.5751	-0.4742	-0.5583	-0.6353	-0.4141	-0.541	-0.4192	-0.5622	-0.9296	-0.4145	-0.6746
3315	201841_s_at	1	0.8039	1.025	0.6065	0.7434	0.9864	1.256	0.9527	1.492	0.3461	1.656	0.9841	0.2493	-0.2958	-1.533	-2.885	0.5533	0.08209	-0.7864	0.3968	-0.1093	-1.471	-1.553	0.08112	0.07157	-0.0204	-1.582	-1.098	-0.9521
3856	209008_x_at	1	0.8643	1.371	1.513	1.396	1.344	1.397	1.203	1.331	0.2807	1.536	1.45	0.7352	0.728	-1.236	-0.6846	1.303	1.705	-0.4384	-4.075	-1.719	-0.7949	-0.6044	1.331	0.8678	-0.233	-4.851	-4.915	-0.8029
3880	201650_at	1	1.847	2.054	2.052	1.742	2.27	2.044	1.177	1.17	1.26	1.673	1.546	1.182	1.281	0.4497	0.4663	2.085	2.119	1.115	-6.931	-7.006	-0.06412	-0.8601	1.508	1.191	-3.538	-5.747	-5.276	-0.8086
3899	227198_at	1	3.168	3.557	-2.014	-2.001	3.301	1.933	4.192	3.147	3.384	-1.874	-1.731	2.666	0.1167	-1.973	-2.03	-1.859	-1.821	-2.18	1.317	-1.406	-0.05671	-0.4787	-2.079	-1.973	-2.372	1.304	-0.2846	-1.954
4137	203929_s_at	1	3.201	2.789	1.257	0.8513	1.608	1.803	-0.7872	-0.9071	2.136	1.932	0.6254	2.122	-0.5814	-1.4	-0.9908	-1.044	-0.9411	-0.7784	-1.259	-0.939	-0.7905	-0.7626	-0.8965	-1.024	-1.388	-1.572	-1.142	-1.119
4250	206378_at	1	0.1709	-0.9496	7.134	7.109	-2.116	-1.976	6.669	6.555	2.593	-2.159	-1.993	2.844	3.571	-2.124	-2.121	1.867	-1.683	-2.084	-2.283	-2.121	-2.147	-2.006	-2.03	-2.01	-2.392	-2.029	-2.035	-2.254
4350	203686_at	1	-0.3731	-0.002463	0.5865	0.6954	0.2631	0.453	0.1947	0.2028	0.1433	0.7885	0.741	0.03198	0.1906	-0.05138	0.1559	-0.5169	-0.1435	-0.3925	-0.452	-0.3207	-0.1747	-0.0003525	-0.4963	-0.06446	-0.2156	-0.4347	-0.2302	-0.5777
4582	207847_s_at	1	3.118	2.68	3.076	2.856	2.913	2.626	0.4255	-1.334	1.912	0.8845	-0.3769	-0.3913	-1.059	-2.303	-3.052	-1.083	-1.424	-0.9073	-1.465	-0.8578	-2.027	-1.688	0.7008	0.1406	-1.819	-0.5197	-0.2808	-0.7448
4602	204798_at	1	1.154	1.086	1.228	0.3001	0.8276	0.08228	2.718	1.18	-0.2075	2.104	0.8568	1.233	0.4377	-1.724	1.347	0.03154	0.01689	-0.727	-0.77	-1.994	-0.9232	-1.957	-0.621	-0.8347	-1.887	-0.8723	-0.9697	-1.116
4685	205669_at	1	-0.1642	-0.1481	-0.4531	-0.3744	2.098	1.509	0.8138	-0.06501	2.617	1.434	-0.3503	0.1835	0.2791	-0.596	0.5622	-0.5918	-0.5309	-0.707	-0.8357	-0.4027	-0.7585	-0.9691	-0.7408	-0.3912	-0.6827	0.5298	-0.4926	-0.7723
4886	205440_s_at	1	6.999	6.604	0.4864	-1.601	0.1299	0.6688	3.695	-0.07338	-1.15	3.397	1.151	5.028	0.6983	-1.941	-1.762	-2.036	-1.975	0.7319	-1.511	-1.708	-1.701	-1.927	-1.932	-1.862	-2.209	-2.073	-1.958	-2.171
5174	205380_at	1	3.773	2.577	3.942	2.532	5.292	5.002	-0.08552	-1.601	0.7368	-0.2792	2.56	-0.6813	-1.563	-1.381	-1.646	-1.429	-1.45	-1.519	-1.53	-1.737	-1.721	-1.903	-0.05648	-1.613	-1.606	-1.53	-1.777	-1.31
5979	211421_s_at	1	0.06985	0.724	-0.662	-1.373	-0.6792	-1.241	4.026	2.491	0.3798	3.203	2.713	3.678	2.113	-1.515	0.5248	-1.623	-1.685	-1.575	-1.742	-1.499	-1.711	-1.443	2.616	0.976	-1.876	-1.726	-1.657	-1.506
6297	213283_s_at	1	1.033	0.9845	-0.602	-0.3351	0.7313	0.2241	1.14	0.652	0.7763	0.1166	-0.3192	0.006195	-0.141	-0.3685	-0.2255	-0.3323	-0.5145	-0.0833	-0.771	0.3262	-0.5845	-0.7267	-0.4933	-0.683	-0.6487	0.4349	0.08719	0.3164
6302	203227_s_at	1	1.285	0.1238	1.283	0.5305	1.055	0.3279	0.4305	0.03286	0.343	1.015	0.1451	-0.1219	-0.8035	-0.6615	-0.6614	0.3968	-0.1151	0.1777	-0.2363	0.1191	0.295	-0.6565	-0.2841	-1.751	0.03317	-1.057	-0.9582	-0.287
6478	209339_at	1	0.7583	0.7307	0.3307	0.2732	1.237	0.9517	1.494	0.6381	0.3801	0.6694	1.515	1.836	0.4935	-0.6978	-0.5504	-0.9813	-1.119	-0.4437	-0.3144	-0.9898	-0.7082	-0.9457	-0.8478	-0.9441	-0.4628	-0.8484	-0.8715	-0.5824
7031	205009_at	1	4.395	4.414	3.719	1.796	-0.7194	0.439	2.622	1.623	1.481	3.604	4.465	3.311	2.255	-2.635	-1.362	-2	-1.224	-2.664	-2.875	-2.417	-1.967	-0.148	-2.883	-2.278	-2.771	-2.767	-2.677	-2.736
7033	204623_at	1	3.334	3.381	2.553	2.253	2.583	2.033	3.539	3.021	-1.298	-0.01593	0.4004	2.267	2.346	-2.076	-1.338	-1.555	-1.038	-1.945	-2.141	-2.099	-1.51	-1.217	-1.894	-1.55	-2.063	-2.14	-1.597	-2.233
7137	205742_at	1	0.539	0.3175	0.9754	0.8353	0.8531	0.3863	-0.2017	0.05303	0.7299	-0.4183	-0.1333	-0.209	-0.3493	-0.08423	-0.3533	-0.563	-0.01405	-0.2169	-0.416	0.1368	-0.3722	-0.1395	-0.2619	-0.3347	-0.2928	-0.4006	0.107	-0.1726
7716	202171_at	1	0.6853	0.3526	0.4987	0.1445	1.506	0.5841	1.082	0.6037	-0.4463	1.506	0.2918	0.4425	-0.2165	-0.6925	-0.9171	-1.661	-1.516	0.7614	-0.2758	0.6606	1.206	0.285	-0.8289	-0.7512	-0.4136	-1.346	-1.578	0.03277
8821	205376_at	1	1.472	0.6868	0.8537	-1.16	0.5949	0.7002	1.505	1.283	1.461	1.632	1.32	1.157	0.09027	-0.009395	-1.981	-0.1698	-1.778	-0.3776	-0.9724	-0.7562	-0.5884	-0.4502	-0.3956	-1.221	0.8258	-1.158	-1.858	-0.7075
8825	206440_at	1	-0.1072	-0.1313	0.2679	0.3761	-0.3003	0.0009963	-0.0384	0.7512	-0.1133	1.261	0.2213	1.106	0.8961	0.1196	-0.115	-0.3785	-0.129	-0.3625	-0.3059	-0.4269	-0.5228	-0.03349	-0.3694	-0.07489	-0.6	-0.3839	-0.3338	-0.2729
9619	204567_s_at	1	2.514	1.73	1.995	2.033	0.9424	0.2962	2.635	1.401	2.804	1.695	0.7891	0.5683	0.6603	0.2413	2.681	0.9934	0.3643	-2.317	-2.601	-1.635	-1.273	-2.582	-1.493	-2.318	-2.182	-2.887	-2.659	-2.394
9649	204199_at	1	0.5725	0.5618	-0.1738	-0.3894	0.6021	-0.2273	0.4544	0.4542	0.2992	0.1206	-0.3641	1.127	1.746	-0.4138	-0.1562	0.8015	0.2208	-0.009924	-0.8988	-0.9879	-0.8855	-0.7354	0.1677	-0.2015	-0.1936	-0.6821	-0.7705	-0.03782
9674	203143_s_at	1	0.9895	1.431	1.105	0.9584	0.2311	0.5811	-0.1699	-0.03703	1.251	-0.7157	-0.5362	0.741	0.5062	1.144	1.041	0.3451	0.2034	-0.8917	-1.053	-0.9679	-1.424	-1.007	0.1993	-0.2861	-0.4071	-1.326	-0.9821	-0.9246
9742	204792_s_at	1	0.4364	0.5491	0.6557	0.1229	0.09402	0.5208	1.11	0.4675	-0.2849	0.04742	0.2411	0.3003	0.8941	-0.3152	-0.2637	-0.2354	-0.2683	-0.5111	-0.2801	-0.9821	-0.4257	0.1822	-0.2484	0.04313	-0.6462	-0.3983	-0.3195	-0.4862
9778	212441_at	1	1.34	0.9276	0.9859	0.5258	0.2682	-0.05014	0.9424	0.4158	1.412	-0.01735	-0.6018	0.3662	-0.04626	-1.474	-0.1623	-0.3558	-0.7927	0.1586	-0.5239	0.1221	-0.1172	-0.7313	0.08191	-0.4652	-0.4385	-0.1441	-1.083	-0.5434
9919	215696_s_at	1	0.2784	0.08772	0.9652	0.3439	0.418	0.1654	0.178	0.02155	0.678	0.1147	-0.001143	0.6605	0.953	-0.7397	1.036	0.04699	-0.2139	-0.1113	-0.782	-1.063	-0.7482	-1.125	0.2264	-0.1313	0.1654	-0.3291	-0.5643	-0.5297
10127	203707_at	1	0.08114	-0.1552	0.6978	0.3932	-0.078	-0.2082	1.238	0.9875	0.4444	0.09975	0.02273	0.4367	-0.04606	-0.2512	0.007833	-0.2028	-0.5381	0.1805	-0.6024	-0.4067	-0.7553	-0.6553	-0.2627	-0.2865	0.3297	-0.1961	-0.4476	0.1731
10265	210239_at	1	1.355	1.777	1.322	1.425	1.441	1.198	1.744	1.416	2.405	-0.3106	0.2552	0.9328	0.7847	-3.045	2.451	-1.183	-1.025	-0.148	-1.581	-1.646	-1.015	-1.838	-1.654	-1.508	-1.381	-0.7874	-0.8307	-0.5548
10336	229413_s_at	1	1.364	0.8442	0.3743	-0.154	0.5942	-0.1807	0.9459	0.1536	0.4271	-0.86	-0.2042	0.8584	0.8241	-0.0868	-0.1924	0.1066	-0.427	-0.06581	-1.155	-0.7333	-0.1762	-0.6824	-0.22	-0.3856	0.1025	-0.3301	-0.3847	-0.356
10401	203035_s_at	1	0.5744	0.5958	0.3829	0.6203	0.4255	0.6402	0.06357	-0.237	0.4566	1.054	0.5267	0.0475	-0.9646	-0.6169	0.1178	-0.2316	-0.6641	-0.3	0.2266	0.0735	-0.04131	-0.2768	-0.4482	-0.4855	-0.9965	-0.2858	-0.04899	-0.2078
10439	213131_at	1	2.78	2.081	2.74	2.268	3.365	3.369	2.003	0.2451	3.018	1.498	0.3172	1.727	-0.7804	-2.598	-2.303	-2.693	-2.43	-0.1258	-2.918	0.5655	-2.563	-2.594	-0.8909	-0.3077	-2.956	0.2079	-0.3431	-2.682
10512	203789_s_at	1	1.809	1.283	0.5805	-0.1015	1.127	0.7611	-0.09545	-0.721	1.166	1.298	0.7652	-0.4345	-0.4867	-0.752	-1.241	-0.9513	-1.22	0.5309	0.05243	-0.1693	-0.1597	-0.7423	-1.232	-1.699	-0.5668	0.229	0.4372	0.5337
10551	209173_at	1	4.061	3.982	3.638	3.694	3.427	3.774	1.612	2.111	-2.101	2.161	0.03106	1.379	2.188	-0.8628	0.9816	0.8843	1.327	-3.842	-4.005	-3.895	0.6305	-0.08127	-3.812	-3.967	-1.746	-3.809	-3.865	-3.895
10560	209681_at	1	1.745	0.5983	1.267	0.3402	0.07509	-0.3478	0.1864	-0.5343	1.103	1.159	0.3859	1.654	0.5865	-0.4092	0.4394	0.03094	-0.6932	-0.1294	-1.441	-2.438	1.164	-0.09558	-1.09	-1.843	0.4902	-0.2827	-0.6174	-1.303
10753	208063_s_at	1	0.4294	0.1473	1.225	0.2934	-0.0002045	-0.04394	1.061	1.092	-0.166	0.02067	-0.2454	-0.1231	0.3094	-0.203	-0.02209	0.2412	-0.0116	-0.3018	-0.2576	0.02963	-0.226	-0.6744	-0.2888	-0.2494	-0.6131	-0.6303	-0.1927	-0.6001
10901	218021_at	1	-0.4266	-0.2813	0.4936	0.315	0.02445	0.2042	0.2601	0.1958	-0.2092	0.6687	0.6105	0.9148	0.7979	-0.6415	0.09404	-0.03946	-0.099	-0.5321	0.02919	-0.3953	-0.2832	-0.3574	-0.1667	-0.151	-0.1045	-0.3556	-0.4086	-0.1568
10974	203571_s_at	1	0.08051	0.7735	2.117	1.539	1.349	1.798	2.959	3.175	2.064	-1.784	-1.103	1.313	1.728	2.311	-1.729	0.8579	1.054	-0.6528	-2.191	-2.175	-0.9801	-1.452	-2.185	-1.501	-1.328	-2.587	-1.984	-1.469
11066	205300_s_at	1	-0.1295	0.3056	-0.1327	0.1777	0.2883	0.6506	0.4271	0.1847	-0.1371	0.3043	0.2825	0.2322	0.1326	0.00429	0.04719	0.173	-0.01287	-0.685	-0.3659	-0.5577	0.1386	0.4313	-0.104	0.004639	0.06886	-0.7337	-0.6096	-0.3854
11160	221543_s_at	1	3.544	2.81	1.462	0.8866	0.8225	0.1841	0.1614	-0.2869	1.877	0.07571	-0.9483	-0.6112	-0.9179	-0.05987	-1.13	-1.732	-3.038	0.3284	0.511	0.6793	-0.211	-1.074	-0.6969	-0.9779	-0.437	-0.1256	-0.6359	-0.4598
23014	212229_s_at	1	0.2831	0.7788	0.3813	0.1111	0.4207	0.3321	1.222	1.052	-0.3565	0.5628	0.06787	0.5463	0.6362	-0.4588	0.4359	-0.5051	-0.8114	-0.1563	-0.9062	-0.9197	0.4099	0.1599	-0.1587	-0.2093	-0.3582	-0.8859	-0.9441	-0.7305
23171	212510_at	1	0.2763	0.5421	1.417	1.119	0.4805	0.2324	1.103	0.6813	0.4272	0.7066	0.9893	0.6322	0.7872	-0.84	1.612	1.188	1.499	-1.221	-0.9419	-0.3464	-0.3064	-0.8784	-1.38	-1.256	-1.521	-1.559	-1.876	-1.566
23329	213913_s_at	1	-0.1633	-0.3376	1.966	0.9375	1.451	0.6806	1.171	0.6165	1.142	1.262	0.4013	1.261	1.164	-0.8944	1.603	1.198	0.2904	-1.292	-1.787	-1.537	-1.39	-1.306	-0.8559	-1.276	-1.186	-1.545	-1.441	-0.1341
23389	212209_at	1	0.2232	-0.519	1.888	0.7242	2.402	1.233	0.9336	-0.0348	1.049	1.003	0.04708	0.3802	-1.628	-0.1001	-0.8855	-1.017	-1.925	0.3336	0.119	0.3904	0.03241	-1	-0.5572	-1.498	-0.5179	-0.4629	-0.7529	0.1406
23583	218685_s_at	1	0.1176	0.004444	0.2151	0.2546	0.9582	0.8507	0.9318	0.5814	0.1427	0.3295	0.02536	0.4291	-0.3837	-0.2627	0.2367	-0.3084	-0.07827	-0.5292	-0.1327	0.2136	-0.76	-1.265	-0.1523	-0.08197	-0.2579	-0.3018	-0.4575	-0.3191
23678	220038_at	1	0.3201	0.9474	-0.06973	-0.6698	2.767	2.367	3.069	0.9534	0.7033	0.5373	0.4064	0.9376	0.6773	-0.2906	-1.926	-0.3591	-0.8753	0.02135	-1.002	-1.43	-0.5951	-1.005	-0.7585	-1.023	-0.7335	-1.067	-1.306	-0.5969
26353	221667_s_at	1	2.41	1.629	1.603	0.7967	0.9797	1.213	0.8934	1.693	2.234	-0.1136	1.196	2.368	-1.017	-0.1229	-2.315	-1.335	-1.863	-0.5508	0.03722	-0.4481	-0.8353	-0.8932	0.3158	0.3126	-1.722	-2.462	-2.153	-1.85
27243	202121_s_at	1	0.2809	0.4654	1.584	1.131	0.4984	0.2023	0.7888	0.352	0.9797	0.5591	-0.7647	0.3462	-0.2547	1.121	0.7536	0.5453	-0.01577	-0.6368	-0.6193	-1.531	0.1122	-0.3994	-1.285	-1.466	0.2126	-0.4384	-0.9022	-1.62
27250	202731_at	1	1.172	1.572	2.633	2.954	2.349	2	2.169	1.424	2.27	0.3764	0.3566	1.427	0.5049	-1.058	1.2	-1.52	-1.106	-2.279	-0.7259	-2.078	0.065	-1.545	-2.018	-2.549	-1.146	-1.84	-2.323	-2.284
29984	209885_at	1	0.321	0.6125	2.399	1.726	1.361	1.614	0.3838	0.0656	1.21	1.34	1.606	1.23	-0.1525	0.2532	0.7438	-2.322	-2.22	0.1478	-2.164	-0.4791	-1.257	-0.5983	0.3325	0.4269	0.4026	-1.939	-2.211	-2.83
50855	205245_at	1	-0.5625	0.2936	0.598	0.9764	0.1719	0.5576	0.4645	0.3757	0.04677	0.05795	0.3734	-0.192	0.2337	-0.2348	0.004178	-0.5405	-0.05686	-0.4923	-0.8814	-0.606	-0.4556	0.1893	0.04276	0.4263	-0.2769	-0.08894	0.01002	-0.4345
51111	218242_s_at	1	0.3615	0.05309	1.614	1.258	0.2689	-0.01975	0.3313	-0.1872	1.55	0.6798	-0.2227	1.234	1.487	-1.579	0.2035	-0.2324	-0.6686	0.6472	0.1292	-1.24	-0.9134	-1.411	-0.1216	-0.5779	-0.8205	-0.479	-0.9176	-0.4268
51451	221515_s_at	1	0.2979	0.4969	0.8982	0.4146	0.3028	0.6186	0.6335	0.4321	0.1908	0.6532	0.2814	-0.1086	-0.3818	-0.8595	-0.122	0.2151	0.06354	-0.474	-0.2741	-0.4568	0.01875	-0.6221	-0.2517	-0.2765	-0.1192	-0.5643	-0.7645	-0.2422
51495	217777_s_at	1	0.9518	0.4713	0.1266	0.4724	0.07255	0.4186	0.4238	0.5341	0.6685	0.4771	0.3292	-0.1708	0.06954	-0.7335	-0.1497	-0.8931	-0.1564	-0.4163	-0.8655	0.07851	-0.1839	0.04883	-0.04573	0.3346	-0.9686	-0.4633	0.3207	-0.7513
51626	203763_at	1	0.3236	0.003248	1.467	-0.1191	0.5352	-0.08401	0.8035	0.3343	0.7786	0.145	-0.4512	-0.2406	-0.2897	0.6097	0.9263	-0.2048	-0.7017	-0.144	-0.0337	-0.0006531	-0.0279	-0.9813	-0.2138	-0.9043	-0.05712	-0.5982	-0.8168	-0.05712
51728	218866_s_at	1	-0.3438	0.5259	0.9701	0.8136	-0.1849	0.1699	0.9703	0.439	0.2705	0.7558	1.119	-0.2764	-0.4621	-0.1941	0.9548	0.07456	0.2073	-0.9716	-0.7489	-1.178	-0.5869	-0.3602	-0.2118	-0.07648	-0.5825	-0.4556	-0.6979	0.05977
54869	218779_x_at	1	1.007	0.8267	1.9	1.101	0.7008	0.5411	1.513	1.411	0.4609	0.1085	-0.5917	-0.4339	-0.1233	-0.9743	-0.03393	0.9664	0.6524	0.08603	-1.8	-0.3795	-1.154	-1.553	-0.2852	-0.7906	0.3285	-1.491	-1.345	-0.6471
54996	227417_at	1	0.5275	-0.2585	1.795	1.181	1.933	0.9583	1.407	0.7922	0.4535	-0.8242	-1.002	0.4097	0.38	0.275	1.782	-1.517	-1.224	0.7894	-1.524	-0.1834	0.3887	-0.4444	-1.42	-1.394	0.429	-1.434	-1.516	-0.759
55107	218804_at	1	0.3943	-0.0008718	3.08	1.723	0.04126	0.6189	1.657	2.277	-0.9828	-1.963	-1.934	2.14	2.886	3.141	0.8656	1.268	0.5356	-1.103	-2.237	-1.989	-2.067	-2.231	-1.28	-0.7521	2.17	-2.259	-2.158	-1.84
55224	219268_at	1	1.116	1.734	0.4988	1.111	0.809	0.7424	0.9678	0.6195	1.264	-0.5543	-0.5504	1.96	0.535	-0.7756	0.05002	0.194	0.3392	-0.4131	-1.25	0.2187	-1.01	-0.9245	-1.082	-0.9769	-1.423	-1.389	-0.9408	-0.8692
55316	218307_at	1	0.2593	-0.1119	0.2577	-0.07562	0.3162	0.4316	0.3405	-0.03916	0.01563	0.5048	0.2963	1.621	0.8596	-0.645	0.3872	-0.2356	-0.2852	0.1036	-0.08727	-0.002076	0.0115	-0.1575	-0.855	-0.9482	-0.6285	-0.4378	-0.7169	-0.179
55364	222698_s_at	1	0.09588	0.4533	1.586	0.9943	1.071	0.5726	1.007	0.009349	0.5284	0.6942	0.4325	0.6966	0.04565	-1.179	1.199	-1.047	-1.067	0.5572	0.7082	-1.705	0.05743	-0.8664	-0.4218	-1.125	-0.4132	-0.8667	-1.105	-0.914
55686	219648_at	1	0.2383	-0.087	1.291	0.3304	0.3555	0.3613	1.388	1.262	0.8915	2.707	2.071	0.748	-0.0003869	-0.4575	1.082	0.5175	0.2091	-0.1076	-2.021	-1.449	-1.152	-1.408	0.3431	0.01615	-0.6728	-2.786	-3.327	-0.3421
55793	221856_s_at	1	0.8036	0.6177	0.7007	0.4037	0.8241	0.7636	0.1335	-0.2907	0.7212	0.6981	0.03045	-0.2599	-0.03403	-0.5361	0.1025	0.3067	-0.08043	-0.1351	-0.6881	-0.4638	-0.2342	-0.4821	-0.2059	-0.4932	-0.5718	-0.5634	-0.5398	-0.5272
56920	219689_at	1	0.8296	0.9358	0.2318	0.05359	0.5167	-0.09951	0.8456	0.2041	0.196	-0.3014	-0.1384	-0.09242	0.1554	0.01534	-0.3551	0.1027	0.1475	-0.4957	-0.4166	-0.6302	-0.6298	-0.02424	-0.3789	-0.2201	-0.8424	-0.342	-0.07623	0.8088
57496	218259_at	1	1.14	0.946	0.6454	0.01921	0.4849	-0.01773	1.643	1.002	0.6495	0.7412	-0.402	0.4026	-0.02132	-0.6824	0.5444	-0.442	-0.6622	0.07619	-0.3712	-1.205	-1.455	-1.633	-0.08684	-0.2877	-0.1698	-0.5878	-0.8103	0.5391
84148	221820_s_at	1	0.05159	0.4386	-0.1338	0.1757	0.03111	-0.329	0.5194	0.481	0.5059	0.5257	0.4298	0.5928	-0.06529	-0.5483	-0.1319	-0.1668	0.1147	0.01948	-0.6824	-0.05935	-0.1136	-0.5871	-0.1821	-0.589	0.3623	-0.3958	-0.203	-0.06049
93664	219572_at	1	0.8496	0.4355	0.7148	0.5167	0.5017	-0.1305	0.7356	0.04868	0.9672	0.1015	-0.1691	1.093	0.828	-0.6763	1.075	0.5621	0.1189	-0.1103	-1.497	-1.062	0.08429	-0.4986	0.5543	-0.4298	-1.515	-1.487	-1.223	-0.3884
374	205239_at	1	5.007	4.1	0.2875	-2.112	1.053	0.8867	3.323	2.974	-0.2683	1.208	2.707	0.4708	-1.858	2.551	-2.64	-2.775	-2.868	-0.3733	-2.945	-2.942	2.749	2.214	-2.916	-3.009	1.476	-2.853	-3.011	-0.4382
10023	219889_at	1	0.5392	0.2124	-0.04847	-0.01254	1.434	0.5704	1.108	0.4778	0.8993	0.3804	-0.04405	0.5227	0.3256	-0.8429	0.5198	-0.2306	-0.3841	-0.2956	-0.5256	-0.02647	-0.5936	-0.5055	-0.4214	-0.4276	-1.016	-0.5294	-0.3743	-0.7106
10610	204542_at	1	0.7702	1.008	2.064	1.282	0.5843	0.9985	3.009	2.752	0.2616	0.8922	0.5736	0.865	1.511	-0.8486	1.173	-2.05	-1.36	0.749	-1.581	-1.823	-2.041	-1.205	-1.318	-1.509	-0.9071	-1.618	-1.097	-1.134
54903	218630_at	1	0.4322	0.1843	0.07113	-0.009414	0.6774	0.02586	0.3585	0.06083	0.2427	0.7189	0.4149	0.4156	0.5037	-0.2408	-0.2926	-0.3868	-0.5492	0.6493	-0.4345	-0.1918	-0.2209	-0.4491	-0.2445	-0.3871	-0.4131	-0.5213	-0.6335	0.2191
5241	208305_at	1	3.804	3.922	0.7482	1.464	4.443	4.437	2.356	-0.5575	0.9934	0.3304	-1.584	3.365	1.365	-1.462	-1.398	-1.703	-1.724	-1.626	-1.938	-1.407	-1.633	-1.724	-1.72	-1.667	-1.811	-1.775	-1.841	-1.659
414	225286_at	1	0.07688	-0.5513	0.7066	0.3259	0.4457	0.1406	0.9848	0.728	0.5571	0.9929	-0.1162	1.876	1.839	-0.9822	-1.324	-0.5562	-0.8883	0.359	-0.8052	1.001	-0.9179	-1.045	0.2003	-0.3137	-0.6206	-0.3163	-0.5242	-1.273
780	207169_x_at	1	1.113	0.6565	0.3042	0.2627	0.6217	0.5204	0.6226	0.7312	0.9798	0.691	0.6056	-0.1545	0.2049	0.9281	-0.5351	0.5067	0.4755	0.3742	-1.439	-0.6924	-2.292	-1.97	0.2839	0.1422	0.5613	-2.198	-1.96	0.6545
1153	200810_s_at	1	-0.09158	0.5081	0.5615	-0.1076	0.6424	0.4782	0.7455	0.1812	0.3353	0.3987	0.2604	0.9991	0.3291	-0.5703	1.312	-0.4314	-1	-0.2353	-0.1437	-1.224	0.05978	-0.2867	-0.3341	-1.279	-0.02934	-0.2892	-1.062	0.273
1154	223377_x_at	1	0.8183	1.412	1.312	1.243	0.2018	0.7115	1.094	1.277	0.7423	0.1126	0.1584	-0.06088	0.3807	-1.083	1.03	0.3363	0.5019	-1.278	-1.085	-0.4956	-1.181	-1.395	-0.1068	0.427	-1.493	-1.446	-1.1	-1.034
1363	201117_s_at	1	2.811	1.202	2.683	1.697	2.256	0.3873	1.914	1.805	3.722	-0.2609	1.916	-0.8477	-0.1927	-3.174	-2.893	1.944	0.1639	-1.586	0.7003	0.003572	-0.796	-1.147	-2.847	-2.873	-3.053	-1.477	-2.146	0.08579
2804	201057_s_at	1	0.7205	0.3948	0.1619	-0.085	0.3118	-0.1268	0.3384	0.2408	0.5148	0.1294	-0.299	0.6906	0.1863	0.1427	-0.02292	-0.4622	-0.4505	0.1213	0.3587	-0.2728	-0.5389	-0.9649	0.5204	0.002586	-0.09325	-0.6644	-0.8097	-0.04455
6509	209610_s_at	1	0.2732	0.4474	0.6742	0.8113	0.7176	0.3022	2.062	2.267	0.5947	-2.313	0.5885	1.893	1.863	-0.4427	1.121	-0.8019	-0.9014	-1.646	1.998	0.4062	-2.339	-2.521	-0.4399	-0.2507	-1.39	-1.029	-1.415	-0.5318
27134	35148_at	1	0.5743	0.5554	1.069	1.103	1.246	1.061	1.009	0.5368	1.017	0.5717	0.2542	0.4911	0.4865	-1.61	0.08184	0.7635	0.3537	-0.7008	-1.607	-2.059	-1.912	-0.8592	1.032	0.5658	0.1838	-1.965	-1.747	-0.4961
51478	220081_x_at	1	0.6458	0.09618	0.3679	0.3324	0.1895	0.007133	-0.1814	-0.523	0.3183	0.3241	-0.03223	0.3884	0.269	0.3691	-0.1504	-0.3561	-0.3602	0.1471	-0.2174	-0.4785	0.06102	-0.2179	-0.3874	-0.5189	0.5693	-0.273	-0.529	0.1402
7494	200670_at	1	1.352	1.191	1.099	1.274	1.234	0.9346	1.876	1.739	1.461	1.15	1.615	0.8754	0.9304	-1.239	1.328	0.2035	0.8998	-2.318	-0.8464	-1.811	-1.48	-2.007	-1.731	-1.805	-1.275	-1.725	-1.301	-1.626
7644	206059_at	1	-0.428	-0.7018	1.326	-1.075	-0.0155	-0.2053	1.145	0.9783	0.7886	0.5031	0.5389	1.146	1.597	1.162	0.2136	-1.775	-1.916	-0.1177	-1.394	1.082	-0.008123	-0.03496	-0.263	-0.7467	0.1379	-0.2456	-0.6513	-1.041
10140	228834_at	1	1.183	0.9153	1.287	0.9894	1.279	0.7501	2.047	1.449	0.9578	1.341	1.098	1.39	1.12	-1.016	1.088	-0.1816	0.2812	-1.144	-2.936	-0.894	-1.271	-2.195	-0.2148	-0.3275	-0.7024	-2.612	-3.068	-0.6128
10229	210820_x_at	1	0.02655	0.167	0.4704	0.3099	0.2771	0.1892	1.157	0.1667	0.3186	0.3263	-0.0579	-0.0785	-0.1157	-0.2367	0.2419	-0.0549	-0.03737	-0.4789	-0.4121	-0.1492	-0.1576	-0.5838	0.1012	-0.1907	-0.2059	-0.3528	-0.3532	-0.2868
51361	225792_at	1	1.123	0.8135	0.8187	0.3193	1.476	0.764	0.9476	0.225	0.7094	1.205	0.117	0.7596	0.4306	0.4741	1.38	1.826	1.687	0.6635	-2.919	-2.329	-2.441	-2.566	0.02996	-0.8242	0.2895	-2.827	-2.275	0.1225
786	206612_at	1	0.3187	0.1092	-0.03735	-0.04128	0.09376	0.2304	-0.1405	0.1416	0.1601	0.002499	0.2238	0.07629	0.345	-0.07816	-0.08807	-0.2633	0.0497	-0.1218	-0.2047	-0.161	-0.08	0.198	-0.2076	0.02473	-0.2661	-0.3936	0.1207	-0.0111
863	208056_s_at	1	0.9377	1.063	1.716	0.8129	2.273	1.808	1.293	0.5615	0.503	2.169	1.527	0.2605	0.4607	-1.021	-0.9507	-0.9919	-0.9265	-0.9747	-0.9044	-1.086	-1.068	-1.003	-1.059	-0.9306	-1.226	-1.075	-1.078	-1.09
1408	212695_at	1	0.1289	0.1731	0.0005469	0.08164	0.1324	0.3519	0.2107	0.2716	-0.03503	0.8351	0.001693	0.07987	-0.06169	0.03666	0.03407	-0.2167	0.01798	0.02685	-0.1189	0.1551	-0.1922	-0.3901	-0.3737	-0.2937	-0.3445	-0.2967	-0.223	0.008161
2155	207300_s_at	1	0.9167	0.7762	0.2655	0.6076	-0.008394	0.2864	0.8421	0.5315	0.9878	-0.7124	0.2653	0.8904	1.197	-0.4232	0.4212	-0.4503	-0.1989	-1.243	-0.9698	-0.6453	-1.107	0.2102	-0.6562	-0.002791	-0.4591	-0.5723	-0.2337	-0.5151
2322	206674_at	1	0.4877	0.05793	0.2613	0.3009	-0.139	-0.2066	0.3744	0.2561	0.3921	-0.1587	-0.1178	-0.2039	0.1757	0.0558	-0.1623	-0.1482	-0.08985	0.009323	-0.1983	0.05692	-0.1315	-0.09427	-0.1335	-0.1751	-0.4248	-0.03072	-0.002164	-0.0115
3032	201007_at	1	0.2326	0.299	0.3031	0.05162	0.3537	0.04925	0.3565	0.105	-0.06834	0.1645	-0.2855	0.319	0.1884	0.5418	-0.1971	0.5302	0.3511	0.1372	0.1573	-0.2406	-0.3237	-0.3801	-0.2974	-0.2242	0.06103	-0.6036	-1.202	-0.3785
3158	204607_at	1	-0.1431	-0.3873	0.1331	-0.1308	0.6232	0.4991	0.9314	0.4998	0.2858	-0.1066	-0.2121	0.1742	1.366	0.1127	-0.2221	-0.01835	-0.01836	-0.3279	-0.4989	-0.2754	-0.5821	-0.7031	-0.05157	-0.2795	-0.2685	-0.09718	-0.1704	-0.1323
4246	205979_at	1	0.1215	0.5752	1.929	1.63	-0.5312	-0.1616	0.9394	0.2863	0.1171	-0.2775	-0.2288	0.01071	0.1445	-0.1345	-0.3764	-0.3608	-0.1107	-0.1973	-0.3535	-0.307	-0.4032	-0.1505	-0.5401	-0.2887	-0.3205	-0.429	-0.3088	-0.2741
6652	201563_at	1	0.3516	0.709	1.346	1.356	0.1322	0.1257	0.6966	0.3684	2.35	-0.4618	-0.1924	0.2362	-0.1623	0.8218	2.425	0.04337	0.06504	-0.4668	-1.259	-0.6669	0.03883	-0.4371	-2.556	-2.591	-0.5327	-0.4535	-1.452	0.1663
7802	205186_at	1	1.369	2.052	0.9462	-0.0435	2.418	2.542	1.47	0.5434	-0.4989	-0.2997	-0.245	-0.4094	-0.6027	-0.8134	-0.4923	-0.7391	-0.4861	-0.834	-0.6857	-0.8005	-0.8033	-0.321	-0.7673	-0.3725	-0.6195	-0.645	-0.3762	-0.4861
8416	211712_s_at	1	1.55	1.803	1.08	0.3443	2.722	2.315	0.5715	0.2182	1.155	2.546	1.787	-0.5814	-0.8458	-1.347	0.03655	0.5612	-0.2647	-1.38	-1.999	-1.758	-1.72	-1.438	0.6018	-0.04116	-0.6005	-1.961	-1.614	-1.74
8631	205790_at	1	0.5002	0.5607	-0.06446	0.03124	0.4281	0.3836	-0.1206	0.2094	-0.1211	-0.05825	0.1129	0.1563	0.2878	-0.1647	-0.4439	-0.05246	0.1261	0.4966	-0.2736	-0.1826	-0.2761	-0.1723	-0.2441	-0.2203	-0.288	-0.3312	-0.0001155	-0.2792
9215	215543_s_at	1	0.6147	0.4432	1.614	1.326	0.5844	-0.0449	1.224	0.9073	0.733	0.6764	0.6254	1.074	0.2958	-0.8483	0.005533	0.2114	-0.2073	-0.6967	-0.3833	-0.2715	-1.25	-1.303	-0.6279	-0.5122	-1.298	-0.7926	-0.9815	-1.118
9633	219786_at	1	0.6789	0.5641	-0.1052	-0.07493	1.038	0.7284	0.2568	-0.1536	1.144	-0.463	-0.09321	0.9346	0.5848	-0.6247	0.0964	-0.6135	-0.5564	0.3217	-0.87	0.4625	-0.4463	-0.2759	-0.652	-0.3366	-0.3491	-0.454	-0.3405	-0.4022
10451	218807_at	1	1.312	2.023	0.7421	0.23	1.83	1.751	1.751	1.234	1.568	0.9248	-1.345	1.265	0.8958	-1.704	1.977	0.4395	0.1919	-1.088	-2.145	-1.947	-2.689	-2.579	0.8194	1.478	-1.697	-1.138	-1.959	-2.142
10647	206799_at	1	-0.4066	-0.8661	5.122	4.59	-1.095	-1.074	4.251	3.362	-0.2125	-0.9191	-1.217	0.7291	1.617	-0.8651	-1.147	-0.4448	-0.7518	-0.9358	-1.107	-0.7508	-1.069	-1.142	-0.8651	-0.9665	-0.9652	-0.9417	-0.973	-0.9573
10912	204121_at	1	0.06552	0.2367	0.5271	0.2923	0.02303	-0.0446	0.1108	0.3838	0.5701	0.4277	0.03199	0.09249	-0.0673	-0.3465	-0.1226	0.5419	0.1421	0.1977	-0.1966	-0.03611	-0.1979	-0.4274	-0.1209	-0.01558	-0.4148	-0.6903	-0.4913	-0.4714
11094	219223_at	1	0.7218	0.3136	0.4615	0.1046	0.4425	0.2905	0.9701	0.496	0.1773	-0.2255	-0.1247	0.4379	0.5956	-0.6388	0.675	-0.05354	0.1419	-0.0147	-1.033	-0.2416	-0.5258	-0.6317	-0.05351	0.1024	-0.6369	-0.6503	-0.5845	-0.5162
11226	219956_at	1	2.568	1.858	1.667	1.69	0.148	0.2392	0.7216	0.6172	1.344	-0.2417	1.422	0.6832	-0.8374	-0.5756	1.623	0.8918	0.8342	-1.226	-3.277	-2.849	-0.0743	-0.8156	0.9857	0.9969	-0.6951	-3.171	-3.141	-1.385
23059	204577_s_at	1	0.327	0.166	0.3822	0.2674	-0.284	0.09003	0.7526	0.02347	0.97	0.006398	0.1417	0.334	0.06491	-0.2528	0.3021	-0.379	-0.1284	-0.2447	-0.2441	-0.5586	-0.04307	-0.436	-0.7063	-0.08486	-0.6212	0.1287	-0.1054	0.132
25803	220192_x_at	1	1.484	2.006	0.829	1.527	0.4815	0.672	1.157	1.642	1.521	-0.3042	0.99	1.124	1.622	-1.657	1.551	0.4888	1.015	-1.796	-1.726	-1.679	-0.7311	-0.7826	-1.461	-0.96	-1.985	-1.893	-1.429	-1.706
25924	214156_at	1	0.8881	0.5879	0.203	0.1244	0.6218	0.05517	0.5454	0.2192	0.04515	-0.2727	-0.1097	-0.1404	0.1008	-0.2377	0.5527	-0.07557	-0.1877	-0.1367	-0.2185	-0.3222	-0.1052	-0.3762	-0.2494	-0.3681	-0.2686	-0.2843	-0.2653	-0.3253
27092	221585_at	1	1.407	0.8363	0.6416	0.6497	0.6911	0.8248	2.276	3.066	1.762	2.388	0.3988	0.8089	0.5167	-1.757	-0.8754	-0.6023	-0.7878	-0.1428	-1.842	0.5937	-1.616	-1.485	-1.465	-1.438	-1.846	-0.8236	-0.6788	-1.502
27324	216623_x_at	1	2.029	2.028	3.675	3.868	-1.806	-1.763	3.57	2.985	2.51	-1.848	-1.731	3.67	4.16	-1.875	2.991	-0.8919	-1.48	-1.848	-1.833	-1.841	-1.939	-1.831	-1.834	-1.764	-1.982	-1.724	-1.843	-1.653
51181	217973_at	1	-0.2618	0.7755	1.275	1.148	0.7657	0.8939	0.377	0.118	0.07192	-0.1566	0.9537	1.052	1.424	-0.6096	1.669	0.4693	0.956	-0.7912	-1.291	0.2723	-1.501	-1.039	-0.8425	-0.521	-1.181	-1.626	-1.881	-0.5214
51466	217838_s_at	1	1.666	1.843	0.6082	-0.2113	-0.253	-0.5198	0.1448	-0.2889	0.07564	2.73	1.698	0.946	0.8912	-1.006	0.05777	0.1767	0.06068	-0.09284	0.0271	0.2012	-1.432	-1.476	-2.204	-1.869	-0.839	0.2959	0.06049	-1.292
53832	219115_s_at	1	0.9382	0.6304	-0.1478	-0.4788	1.401	0.9368	3.373	2.508	-0.6382	-0.5246	-0.3452	-0.5297	-0.4457	0.8205	-0.4414	-0.5781	-0.4898	-0.3836	-0.6862	-0.5728	-0.4834	-0.5418	-0.6908	-0.5647	-0.2294	-0.6875	-0.5943	-0.5539
54847	219734_at	1	0.9462	0.19	-0.06982	-1.159	1.421	0.5433	1.208	0.9695	1.878	1.409	1.512	2.298	1.597	-1.131	1.647	0.1506	-0.325	-1.391	-1.485	-1.383	-1.1	-1.42	0.07572	-0.5584	-1.455	-1.394	-1.392	-1.582
54961	219919_s_at	1	-0.236	0.1155	2.377	1.881	0.6744	0.5456	0.5003	0.1347	-0.4088	0.5201	0.7763	1.176	0.6219	-0.02654	0.1348	0.5625	0.03596	-0.09121	-0.944	-0.8396	-1.443	-1.666	0.2873	0.06223	-0.2631	-1.723	-2.1	-0.6632
55540	219255_x_at	1	0.5878	0.09987	0.8665	0.3817	0.988	0.9264	2.451	1.736	1.128	-0.4967	0.2956	0.99	1.067	-1.051	0.9483	-1.489	-1.089	0.1072	-1.616	-1.317	-1.359	-1.583	-0.4313	-0.4878	-0.3941	-1.294	-1.27	1.306
55653	220588_at	1	0.8514	1.469	1.546	1.025	1.191	1.561	-0.7751	-0.4427	-0.1088	0.7768	0.1143	-0.2915	-0.1238	-0.8439	-1.633	-0.2666	0.184	-1.005	-0.3489	0.6601	0.3779	-0.3195	-0.3081	0.1541	-0.9169	-0.6269	-0.9975	-0.9028
55662	226648_at	1	0.2106	0.1896	1.031	0.2301	1.282	0.8776	0.9612	0.2959	0.2726	0.2755	-0.5502	0.2262	-0.2948	0.008674	0.02457	-0.5951	-0.9932	-0.03856	-0.4087	-0.5808	0.1163	-0.7659	-0.2713	-0.7364	-0.00892	-0.05778	-0.7368	0.03706
55663	219900_s_at	1	-0.01108	0.1627	0.2437	0.509	-0.1095	0.06482	0.4157	0.1919	-0.103	0.04981	0.1366	0.05451	0.168	0.01174	-0.1124	-0.2633	0.08914	-0.3872	-0.1041	-0.1883	-0.3506	0.02011	-0.1341	0.01586	0.3802	-0.4084	0.02598	-0.3679
55692	1557067_s_at	1	0.5877	0.0701	0.3065	-0.4999	-0.1926	-0.1244	1.243	0.435	0.2116	0.8057	-0.01112	0.8508	0.5772	0.003881	0.5295	0.05553	-0.6651	0.6094	-0.6548	-0.5113	0.2019	-0.0148	-0.9852	-0.9546	-1.133	-0.3645	-0.0744	-0.3017
57535	226248_s_at	1	2.521	1.699	0.6994	0.6815	1.706	1.255	2.544	2.213	3.035	1.115	2.417	2.265	1.993	-2.174	1.247	0.1983	0.661	-2.442	-2.241	-2.218	-2.158	-1.915	-1.504	-1.894	-2.538	-2.576	-2.239	-2.352
57758	219197_s_at	1	5.706	5.034	1.785	0.2099	1.656	1.204	0.6054	-0.01673	-1.506	2.409	1.089	-0.3863	-0.9582	-1.128	-0.9108	-1.239	-0.9612	-1.119	-1.138	-0.7294	-1.327	-1.195	-1.007	-1.416	-1.513	-1.226	-0.9196	-1.001
1382	202575_at	1	2.062	2.686	1.98	2.401	2.289	2.49	-1.52	-1.241	1.601	1.484	1.049	-0.4459	-1.096	-2.156	1.979	-0.006736	-0.6946	-0.7001	-2.343	-1.684	-1.906	-1.915	-1.009	-0.6153	1.169	-2.089	-1.478	-0.2916
2625	209602_s_at	1	3.147	2.844	1.859	1.308	3.068	2.501	1.158	0.3073	2.571	3.456	2.254	0.5041	0.1671	-1.051	2.932	-1.135	-2.102	-1.35	-3.334	-4.085	-3.198	-3.101	0.4719	-0.4245	-0.001505	-3.368	-3.096	-2.301
3487	201508_at	1	2.289	1.877	1.306	0.5806	1.933	1.64	0.9643	-0.09174	0.7831	1.038	1.054	1.426	0.5237	0.1334	-3.275	-3.696	-3.302	-2.04	0.8655	0.8357	2.408	2.579	-3.918	-3.762	-2.238	0.283	0.532	-0.7281
7188	204352_at	1	2.434	1.784	2.601	1.494	-0.2627	-1.01	0.6532	0.4501	0.9309	0.4467	-0.5707	1.283	0.3083	0.6055	-0.7977	-2.231	-2.628	0.3251	1.415	1.116	0.581	0.3134	-2.865	-3.001	-1.699	-0.7668	-1.662	0.7529
388	212099_at	1	0.8237	1.237	1.326	1.131	0.4854	0.7787	1.517	1.994	2.125	0.4354	0.7961	1.61	1.641	-2.444	1.272	1.426	2.053	-0.3649	-1.086	-0.2631	-1.71	-1.812	-2.012	-2.235	-2.156	-2.708	-2.375	-1.486
56967	218820_at	1	2.551	1.294	0.0913	0.2185	1.377	1.465	1.812	0.8768	1.683	-0.2757	0.236	2.665	2.04	-1.513	-0.7921	-1.336	-1.278	-1.602	1.181	0.8534	-1.613	-2.055	-1.714	-1.696	-1.777	-0.2544	-0.544	-1.895
55005	220329_s_at	1	0.9399	1.881	1.028	-0.02205	0.6409	0.3526	2.216	1.525	-0.1967	1.698	1.603	0.04067	0.2195	-1.15	-0.6721	-0.3523	-0.08822	-1.363	-0.5868	-1.455	-0.5421	-0.8518	-1.223	-0.8446	-1.51	-0.4106	-0.3255	-0.5508
55040	223895_s_at	1	0.6383	0.4752	1.28	0.9733	0.9272	1.373	1.962	2.103	0.341	0.1806	0.3524	2.572	2.157	-0.497	1.392	0.5707	-0.03688	-0.2285	-2.53	-2.274	-2.34	-2.196	-0.4983	-0.1946	-0.5794	-2.782	-2.312	-0.8279
11201	219317_at	1	0.05094	0.2518	1.233	0.5642	1.359	0.6832	0.6156	0.1778	0.4217	0.3337	0.03519	0.9134	0.2747	-1.238	0.5272	-0.4862	-1.152	0.6213	0.3391	-0.623	-0.01322	-0.6481	-1.457	-1.138	-1.14	-0.01194	-0.5569	0.0631
23199	212057_at	1	1.155	1.106	0.9259	0.8709	1.604	1.32	1.906	1.622	0.6452	1.086	1.084	1.007	1.143	-1.587	0.6126	0.2794	0.1923	0.005076	-1.458	-2.863	-1.733	-2.752	0.4094	0.4739	-0.717	-2.331	-2.724	-1.282
5046	207414_s_at	1	0.7478	0.6405	0.6808	0.9065	-0.6794	-0.2978	-0.1353	-0.4014	0.3427	1.031	1.567	-0.4147	-0.4411	1.117	-0.02851	-0.0562	-0.3547	-0.09667	-0.848	-0.564	-0.2479	-0.7484	-0.3282	-0.6895	-0.6949	-0.5526	-0.447	0.9926
10053	218261_at	1	0.188	0.3604	0.3259	0.1383	0.6286	0.7918	0.1167	0.1532	0.9725	1.244	0.8568	0.8072	0.7751	-0.297	1.322	0.3676	0.5187	-1.76	-1.986	-2.001	-0.2677	-0.2765	0.5622	0.6391	-0.1917	-2.024	-1.678	-0.2856
26063	219664_s_at	1	-0.01534	0.05268	0.8132	0.5392	-0.06179	0.1286	0.4688	0.3235	0.01205	0.1707	0.1081	0.3588	0.4019	-0.2153	-0.1008	-0.05368	-0.0138	-0.2946	-0.6284	-0.1618	-0.5537	-0.2456	0.1974	0.03851	-0.3247	-0.3636	-0.3462	-0.2341
64284	218931_at	1	0.3395	-0.3379	0.8811	0.6633	0.8859	0.6978	1.869	1.329	1.271	1.086	1.066	0.3045	0.0003583	-0.8658	0.6515	0.9148	0.804	0.4704	-2.123	-1.003	-2.268	-1.461	-0.05248	-0.5203	-0.7886	-2.311	-1.597	0.09362
8228	209740_s_at	1	0.2738	0.1337	1.514	1.253	0.3088	-0.0841	1.227	0.7943	-0.03058	-0.5732	-0.6773	0.7191	0.2068	-0.4882	0.06986	-0.1052	-0.08755	-0.6924	-0.5116	-0.2887	-0.1108	-0.5707	-0.2255	-0.4259	-0.3484	-0.1025	-0.6193	-0.5591
112479	213365_at	1	0.07185	0.09062	1.349	0.7543	1.322	1.12	1.415	0.7806	0.6319	0.3559	-0.1958	0.7241	-0.1232	-1.251	0.8718	-0.1513	-0.8077	-0.4534	-0.6962	-1.176	-0.6456	-1.508	-0.005154	-0.5782	-0.329	-0.6171	-1.145	0.1962
27075	217979_at	1	1.657	1.442	1.374	1.303	1.334	1.268	1.198	1.011	0.8784	1.194	0.3489	0.7544	1.12	0.9418	0.5484	0.5995	0.7631	-0.982	-3.017	-1.66	-1.816	-3.029	-0.6074	-0.4098	0.4922	-2.576	-2.252	-1.879
3485	202718_at	1	4.083	3.138	2.388	2.42	1.905	2.039	1.769	1.897	1.501	1.228	1.406	1.213	1.216	-1.945	0.7816	-2.587	-2.95	1.059	-3.996	-1.358	-2.792	-3.043	0.05733	0.3342	-1.554	-4.186	-3.188	-0.8344
54898	220029_at	1	0.9159	0.8382	-0.1052	0.01603	0.2176	-0.1406	0.5532	-0.04372	1.568	0.4589	0.09091	-0.3999	-0.0687	-0.1951	-0.1464	-0.3628	-0.2621	-0.3317	-0.442	0.1927	-0.3185	-0.7817	-0.5228	-0.3604	-0.8099	0.4256	0.3803	-0.3661
3249	204934_s_at	1	1.331	0.5638	-0.173	0.1578	0.9061	0.7463	0.2932	0.1132	0.5397	-0.1775	0.4401	-0.204	-0.3162	-0.3594	-0.1278	-0.5014	0.05516	-0.5881	-0.4221	-0.07746	-0.4207	-0.06148	-0.261	0.09478	-0.2474	-0.4474	-0.2931	-0.5636
2288	200894_s_at	1	0.7934	1.238	1.438	1.717	1.305	1.446	1.494	0.8202	-0.1701	0.5938	0.4631	0.2395	-0.09179	-1.255	0.1182	-0.5329	0.1167	-1.545	-0.8985	-1.295	-0.7628	-1.008	-0.3535	0.3328	-0.7227	-1.17	-0.8721	-1.44
5819	232079_s_at	1	1.133	0.6386	0.5236	0.9555	0.3834	0.3484	0.9509	1.029	0.2744	1.105	0.9065	-0.157	0.4717	-1.228	0.08638	-0.6592	-0.289	0.241	-1.07	-0.8062	0.4539	0.7758	-0.8251	-1.073	-1.524	-1.017	-0.9191	-0.7104
22996	210652_s_at	1	2.039	2.256	2.069	2.138	2.009	1.814	2.153	1.204	0.953	1.26	1.409	1.138	0.8128	-2.085	1.826	1.457	1.723	-1.121	-3.179	-3.077	-2.487	-2.826	-0.2509	-0.9607	-1.92	-2.884	-3.039	-2.428
56904	218813_s_at	1	0.004159	0.0293	0.3083	-0.2858	0.6677	0.3604	0.7303	0.393	0.5217	1.547	0.2188	1.083	0.8991	-0.9731	0.3263	-0.309	0.1236	0.1371	-1.032	-1.1	-0.1614	-0.3002	-0.06388	-0.7761	-0.3963	-0.3951	-0.432	-1.126
26018	211596_s_at	1	1.362	-0.1278	1.193	0.5688	1.996	0.4246	2.085	0.8049	0.5734	-0.3665	-0.1696	1.403	0.7656	-0.7979	2.12	-0.4185	-0.876	-0.948	1.324	-1.991	-1.633	-0.8428	-0.1226	0.472	-0.9961	-1.553	-2.406	-1.844
3029	205012_s_at	1	0.2277	0.2286	1.022	0.6099	-0.07101	0.08447	0.8087	0.3717	0.4364	0.4066	-0.01324	-0.3327	-0.1828	-0.7322	0.06785	-0.03072	-0.37	-0.1439	-0.7165	-0.3246	0.06579	0.0611	-0.1392	-0.05985	-0.1722	-0.4678	-0.4106	-0.2236
9091	204144_s_at	1	0.5777	0.2481	0.009206	0.1174	0.2385	0.3074	1.22	0.5381	0.6711	-0.05104	0.1467	-0.1106	0.293	-0.3723	0.2581	-0.4361	-0.1801	-0.2554	-0.4274	-0.2698	-0.5313	-0.07493	-0.2717	-0.1654	-0.4009	-0.4774	-0.05668	-0.5441
9254	204811_s_at	1	1.979	1.581	0.2078	0.04315	-0.2064	-0.3023	1.377	0.6252	0.5967	-0.6097	-0.2439	0.2265	0.758	-0.5326	0.1279	-0.03628	-0.2329	-0.7609	-0.7439	0.7231	-1.08	-0.1455	-0.642	-0.1894	-0.5725	-0.8297	-0.5171	-0.6007
9368	201349_at	1	0.5646	1.357	1.754	1.551	1.575	1.65	2.735	2.592	1.041	0.9723	1.197	0.8684	0.002782	-1.428	1.399	-0.09962	0.3062	-1.158	-2.619	-2.094	-2.041	-1.571	-0.6295	-0.6327	-1.543	-2.148	-2.241	-1.36
10040	204485_s_at	1	-0.06096	0.001354	1.21	0.9332	0.9566	0.598	1.632	1.374	0.4565	0.9075	0.3619	2.865	2.914	-1.035	0.6033	-1.054	-1.278	0.06513	-2.297	-1.102	-0.1413	-1.837	-0.3745	-0.8573	-0.5691	-1.459	-2.042	-0.7723
23245	209693_at	1	0.2412	0.4216	1.945	0.8152	0.3473	0.7616	1.894	1.215	1.648	-0.2448	-0.5448	0.3599	1.538	-1.345	1.11	-1.046	-1.104	-1.078	-0.7949	-0.8762	-0.8658	-0.487	-0.8689	-0.3556	-0.1251	-0.6912	-1.176	-0.6938
64285	218686_s_at	1	0.9667	0.33	0.5584	0.3039	0.3243	0.1665	0.5685	0.6512	0.4798	0.5347	0.08231	0.01801	0.4057	0.3245	-0.3466	0.016	-0.3247	0.6799	-0.4026	-0.2757	-0.2862	-0.8069	-0.5255	-0.5862	0.2607	-1.209	-1.584	-0.323
1337	200925_at	1	0.4189	0.04924	0.1101	0.07187	0.1242	0.33	0.5733	0.395	-0.2609	0.2575	0.3353	0.2859	-0.06819	0.4594	-0.1656	-0.4926	-0.4216	0.3438	-0.893	-0.1271	-0.0328	-0.1107	-0.5969	-0.4265	0.4236	-0.3468	-0.456	0.2205
25759	213464_at	1	0.3678	0.4259	0.1296	0.2147	-0.368	0.1174	0.9041	0.8197	0.09306	-0.1095	0.1216	0.4293	0.4544	-0.3584	-0.5775	-0.522	0.1237	-0.3284	-0.7058	0.8615	-0.1411	0.1495	-0.9222	-0.01498	-0.5772	-0.3813	0.09122	-0.2974
11257	209917_s_at	1	-0.2554	0.02422	0.876	0.6354	-0.003542	0.5003	0.9434	0.7524	0.2847	1.488	1.42	0.2756	0.2025	-0.6995	0.3354	0.07763	0.2469	0.239	-0.09632	-0.8014	-1.402	-1.002	-0.7386	-0.2333	-0.5518	-0.9127	-0.6356	-0.9689
55930	218966_at	1	-0.2119	-0.08457	1.174	1.102	0.9379	1.325	0.2733	0.2861	0.6331	1.209	1.487	0.7274	0.8021	-1.223	0.3985	0.3504	0.5529	-0.1142	-2.987	-2.805	0.08406	-0.3943	0.1097	0.01857	0.932	-2.392	-2.484	0.2927
25800	1555460_a_at	1	2.078	1.686	3.154	3.093	-0.8516	-0.4518	1.171	0.2786	0.5298	2.765	2.373	0.4173	0.4443	-0.8755	-0.788	-1.982	-1.428	-0.337	0.3802	-0.8692	-0.7531	-0.8602	-2.443	-2.153	-2.672	-0.5006	0.4778	-1.884
367	211621_at	1	0.7748	0.07623	1.725	1.258	0.3465	0.3099	1.215	0.8968	1.841	-0.4884	0.6077	0.4659	1.038	-1.258	3.529	-0.6411	-1.115	-1.374	-0.6025	-1.32	-1.463	-1.529	-1.465	-1.274	-1.448	1.33	-0.1976	-1.238
5349	202489_s_at	1	0.5096	1.234	2.684	2.087	-0.5285	0.1939	1.278	1.237	0.04285	1.692	0.8346	0.688	1.143	1.473	1.588	1.451	1.518	-1.781	-2.624	-2.563	-2.664	-2.951	-0.4415	-0.5235	1.472	-3.097	-2.751	-1.202
56654	218086_at	1	0.4856	0.1672	0.9539	0.7009	0.7883	1.014	0.7156	0.8405	1.33	0.7224	0.1509	0.1375	0.6124	-1.345	0.9947	-0.09178	0.138	-0.6846	-1.524	-1.651	-1.658	-1.181	-0.1329	0.08821	-0.3865	-0.1087	0.1659	-1.242
3169	237086_at	1	1.757	0.777	1.577	0.1249	1.77	0.659	1.924	0.7361	2.259	2.61	1.839	2.182	0.9995	-1.489	2.3	0.2887	-0.5544	-1.657	-2.288	-2.553	-2.459	-2.351	-0.8734	-1.644	0.5199	-2.558	-2.499	-1.397
3382	210547_x_at	1	0.6897	0.4617	0.9196	0.5384	0.8518	0.4054	0.6087	0.2645	0.3044	0.8448	0.08151	0.79	0.6612	-0.6567	0.7728	0.2917	-0.1405	-0.2248	-1.029	-0.7638	-0.4955	-0.7482	-0.5713	-0.7454	-0.9042	-0.9054	-0.9195	-0.3818
2065	202454_s_at	1	2.734	2.268	0.7279	0.2337	1.553	1.267	1.791	0.9932	1.865	1.489	0.7661	1.413	1.329	-0.3107	1.138	0.8895	0.8696	0.5942	-4.251	-3.624	-1.717	-3.44	-0.2407	-0.6221	-0.1047	-3.838	-4.069	0.2974
23247	213185_at	1	1.024	0.6098	0.6428	-0.2651	0.3711	-0.1777	0.6556	0.6752	0.03234	0.5895	-0.2054	-0.01038	0.1099	-0.4446	0.1293	-0.2636	-0.2158	0.3026	-1.071	-0.4804	-0.1578	-0.9299	-0.1892	-0.5924	-0.3449	-0.04818	0.02985	0.2246
9687	205862_at	1	4.194	3.036	4.14	2.697	3.497	3.049	4.158	3.764	3.016	4.184	4.082	3.849	2.485	-3.064	-3.188	-3.066	-3.159	-3.245	-3.156	-2.513	-3.219	-3.281	-2.658	-3.122	-3.154	-3.138	-3.085	-3.104
8349	202708_s_at	1	1.584	1.167	1.507	0.8516	0.6725	0.6297	1.699	1.356	0.998	2.416	0.6814	-0.4781	-0.792	-1.63	0.889	-0.7342	-1.107	1.376	-1.939	0.3745	-1.909	-2.313	0.4882	-0.5033	-0.8021	-1.247	-1.3	-1.936
2746	200946_x_at	1	0.07638	0.5043	0.2407	0.1483	0.4298	0.6718	0.6053	0.4965	-0.01466	0.1101	0.02815	0.384	0.4751	0.8604	0.4614	-0.4658	-0.2165	-0.7907	0.09593	-0.7699	0.8809	0.5825	-0.9403	-0.5607	-2.912	-0.002258	0.1134	-0.4923
4833	212739_s_at	1	0.2253	1.25	1.596	2.067	0.04084	0.6798	1.568	1.142	0.337	0.9368	0.1759	0.576	-0.1239	0.07139	1.163	-3.484	-3.253	-0.9916	-0.3253	0.2166	-0.8429	-0.7376	-0.5354	0.375	-2.072	0.3663	0.5025	-0.9233
18	209459_s_at	1	2.048	1.969	3.823	1.378	2.502	0.3564	3.533	2.92	2.479	2.772	1.688	1.658	-0.481	-2.68	-0.3541	-2.679	-2.801	-2.604	-2.923	-2.348	-2.413	-2.71	1.303	0.4211	0.119	-2.695	-2.902	-1.381
2203	209696_at	1	1.692	2.003	1.454	1.45	1.077	0.7177	2.824	2.211	1.966	2.811	1.279	1.559	1.789	-2.296	-1.753	0.7545	-1.021	-1.458	-2.687	-2.389	-0.6776	-0.6096	-2.407	-2.149	1.131	-2.474	-2.279	-2.519
8938	216356_x_at	1	1.012	0.5663	0.4081	0.2018	0.09556	0.03357	0.01828	-0.1234	-0.2326	0.4277	0.08854	-0.2058	0.1052	-0.05148	0.1737	-0.3066	0.03139	-0.6136	-0.401	0.02536	0.1012	-0.05607	-0.4572	0.07624	-0.436	-0.4371	-0.1365	0.09205

## Sheet: cluster_prostate_cell_lines
ID	NAME	GWEIGHT	shdp072 22Rv1vsCRG	shdp074 LAPC4vsCRG	shdp071 LNCaPvsCRG	shdp253 MBA2BvsCRG	shdp077 MDA2AvsCRG	shdp073 DU145vsCRG	shdp070 PC3vsCRG	shdp075 PPCvsCRG
EWEIGHT			1	1	1	1	1	1	1	1
231	AKR1B1 || Aldo-keto reductase family 1, member B1 (aldose reductase) || Hs.521212 || AA701963 || || 231 || 226681	1
5552	PRG1 || Proteoglycan 1, secretory granule || Hs.1908 || AA278759 || || 5552 || 100039	1	-2.745		-3.375	-2.985			3.035
10133	OPTN || Optineurin || Hs.332706 || R70518 || || 10133 || 105529	1			-0.775			2.265	-0.715
6648		1
330	BIRC3 || Baculoviral IAP repeat-containing 3 || Hs.127799 || AA002125 || c-IAP2=MIHC=IAP homolog C=TNFR2-TRAF signalling complex prot || 330 || 109210	1	-0.4313	-1.141	-0.1013	1.449	0.9987	0.5587	-0.4913	-0.5313
716	C1S || Complement component 1, s subcomponent || Hs.458355 || T62048 || || 716 || 115931	1	1.455	-0.285	-0.165	0.425	-0.905	0.015	-0.495	0.165
1282	COL4A1 || Collagen, type IV, alpha 1 || Hs.17441 || AA150402 || || 1282 || 101498	1	-0.775		-0.345			0.395	0.725
2534	FYN || FYN oncogene related to SRC, FGR, YES || Hs.390567 || N22980 || || 2534 || 101105	1	-0.976	-1.726	-1.056	1.224	-0.436	-0.356	0.624	1.514
3428	IFI16 || Interferon, gamma-inducible protein 16 || Hs.380250 || AA490996 || IFI16=interferon-gamma-inducible myeloid differentiation tra || 3428 || 100267	1	-1.067	-1.587	-1.067	-0.6371		0.4329	-0.3671	3.203
3659	IRF1 || Interferon regulatory factor 1 || Hs.436061 || AA478043 || IRF-1=interferon regulatory factor-1 || 3659 || 102144	1	-0.709	0.181	-0.389	0.231	-0.569	0.481	0.121	0.151
7128	TNFAIP3 || Tumor necrosis factor, alpha-induced protein 3 || Hs.211600 || AI963014 || || 7128 || 330890	1	0.2603	-0.7597	-0.9697	-0.1097	-0.9897	1.2	0.6703	-0.3297
7431	VIM || Vimentin || Hs.533317 || AA147847 || || 7431 || 114407	1	-1.122	-2.612	-0.282	-2.882	-0.792	3.798	-1.802	2.618
23299	BICD2 || Bicaudal D homolog 2 (Drosophila) || Hs.436939 || AA279081 || || 23299 || 220936	1	-0.2343	0.1657	-1.144	-0.5543	-0.2443	0.7957	-0.07433	0.4857
1356	CP || Ceruloplasmin (ferroxidase) || Hs.550470 || H86554 || || 1356 || 110970	1	0.04133	-0.01867	-0.1787	-0.03867	-0.6787	0.4213	0.5813	-0.4787
1503	CTPS || CTP synthase || Hs.473087 || AA476603 || || 1503 || 307383	1	-0.2547	0.04533	-0.5447	-0.1447	-0.6447	-0.01467	0.005333	0.9353
5358	PLS3 || Plastin 3 (T isoform) || Hs.496622 || AA953747 || || 5358 || 226908	1	0.3067	-3.343	-0.8433			0.9067	0.5567	2.417
7045	TGFBI || Transforming growth factor, beta-induced, 68kDa || Hs.369397 || AA633901 || || 7045 || 113722	1	-0.7121	-0.9121	-0.1721	-0.7421		2.128	0.4279	-0.6521
10096	ACTR3 || ARP3 actin-related protein 3 homolog (yeast) || Hs.433512 || N34974 || || 10096 || 112742	1	-0.582	-0.382	-0.162	0.658	0.628	0.248	-0.482	0.138
10346	TRIM22 || Tripartite motif-containing 22 || Hs.501778 || AA083407 || || 10346 || 106240	1	-0.4537	0.08633	-0.01367	-0.4437	-0.02367	0.07633	0.03633	0.3963
8613	PPAP2B || Phosphatidic acid phosphatase type 2B || Hs.405156 || AA058383 || Human clone 23748 mRNA complete cds || 8613 || 246466	1	-1.255	-0.2547	-1.075	1.295	0.7953	0.6353	-0.8647	0.5253
9929	KIAA0063 || KIAA0063 gene product || Hs.3094 || AA757576 || || 9929 || 225506	1	-0.157	0.213	-0.167	0.543	0.003	0.473	-0.367	-0.367
2950	GSTP1 || Glutathione S-transferase pi || Hs.523836 || R33642 || || 2950 || 106621	1	-3.293	3.407	-3.513	-3.963	-3.703	1.497	3.167	1.977
2633	GBP1 || Guanylate binding protein 1, interferon-inducible, 67kDa || Hs.62661 || AA486849 || || 2633 || 100368	1	-0.6353	-1.275	-1.235	-1.095	0.03467	-0.7653	1.615	1.675
5621	PRNP || Prion protein (p27-30) (Creutzfeld-Jakob disease, Gerstmann-Strausler-Scheinker syndrome, fatal familial insomnia) || Hs.472010 || AA455969 || || 5621 || 118560	1	-1.143	-1.073	-0.1833	0.3567	-0.6733	0.06667	0.5867	0.9767
2037	EPB41L2 || Erythrocyte membrane protein band 4.1-like 2 || Hs.486470 || W88572 || || 2037 || 104932	1	-2.067	-0.4273	-1.607	0.08267	0.2227	0.5727	0.7927	0.9127
3575	IL7R || Interleukin 7 receptor || Hs.362807 || T65739 || || 3575 || 317716	1	-1.541	-0.7412		-1.371	-1.101	-0.9213	2.519	1.969
1075	CTSC || Cathepsin C || Hs.128065 || AA644088 || || 1075 || 114599	1	-0.9917	-1.062	-0.3417	-0.7517	-1.612	0.5383	1.658	0.6583
1284	COL4A2 || Collagen, type IV, alpha 2 || Hs.508716 || AA430540 || || 1284 || 116510	1	-1.886	-2.266		-1.156	-2.346	1.924	1.904
3383	ICAM1 || Intercellular adhesion molecule 1 (CD54), human rhinovirus receptor || Hs.515126 || N92072 || CD54=ICAM-1 || 3383 || 178047	1	-2.057	-1.637			-0.8267	1.783	1.693	1.043
3569	IL6 || Interleukin 6 (interferon, beta 2) || Hs.512234 || N98591 || IL-6 || 3569 || 113708	1	-0.794	-1.504	-0.744	-0.634	-1.604	0.666	1.546	0.956
87	ACTN1 || Actinin, alpha 1 || Hs.509765 || AA669042 || || 87 || 104265	1	-1.12	-1.85	-1.05	-0.2997	-1.35	-0.009667	2.24	1.17
858	CAV2 || Caveolin 2 || Hs.212332 || T84152 || || 858 || 115140	1	-2.076	-1.996	-2.166	-1.826	-3.406	3.334	2.964	0.584
4907	NT5E || 5'-nucleotidase, ecto (CD73) || Hs.153952 || R60343 || || 4907 || 116156	1	-0.6213	-1.881	-1.781	-1.501	-2.041	2.399	0.7887	1.509
5359	PLSCR1 || Phospholipid scramblase 1 || Hs.130759 || N25945 || || 5359 || 101929	1	-0.197	-1.297	-0.757	-1.287	-1.027	0.903	0.813	1.023
4478	MSN || Moesin || Hs.87752 || T60068 || || 4478 || 307380	1	-2.527	-3.037	-0.4873	-2.697	-3.797	2.223	1.983	3.323
25937	WWTR1 || WW domain containing transcription regulator 1 || Hs.477921 || AA148213 || || 25937 || 104817	1	-2.771	-0.5907	-3.661	-2.301	-1.491	1.409	2.789	2.289
29970	SCHIP1 || Schwannomin interacting protein 1 || Hs.134665 || AA708955 || || 29970 || 223115	1	-1.382		-2.322			1.748	1.818	1.988
390	ARHE || Rho family GTPase 3 || Hs.6838 || W86282 || || 390 || 116517	1	-1.147	0.4827	-2.497	-1.617	-2.317	1.353	1.333	1.573
2131	EXT1 || Exostoses (multiple) 1 || Hs.492618 || AW071548 || || 2131 || 330374	1	-1.994	-1.064	-1.704	-0.5743	-1.674	0.6757	2.006	1.526
2920	CXCL2 || Chemokine (C-X-C motif) ligand 2 || Hs.75765 || R47771 || || 2920 || 100026	1	-1.123	-1.012	-1.333	-0.7225	-0.9725	1.377	0.6875
2182	ACSL4 || Acyl-CoA synthetase long-chain family member 4 || Hs.268785 || R28548 || || 2182 || 223839	1	-1.56	-2.99	-0.7003	-2.08	-2.5	1.48	1.96	2.46
10403	KNTC2 || Kinetochore associated 2 || Hs.414407 || W72679 || || 10403 || 99242	1		-0.4671	-0.4171	-1.527	-1.067	0.7329	0.6429	1.233
5329	PLAUR || Plasminogen activator, urokinase receptor || Hs.466871 || AA147962 || || 5329 || 108945	1	-1.486	-1.076	-2.346	-1.286	-2.496	1.454	2.024	1.734
10479	SLC9A6 || Solute carrier family 9 (sodium/hydrogen exchanger), isoform 6 || Hs.62185 || R25001 || || 10479 || 110620	1	-0.1363	-0.4563	-1.176	-1.246	-0.3363	0.3237	1.114	0.5737
994	CDC25B || Cell division cycle 25B || Hs.153752 || H14343 || cdc25B=M-phase inducer phosphatase 2 || 994 || 109369	1	-0.07633	0.3837	-0.7563	-1.116	-1.436	1.124	0.3437	0.3337
26064	RAI14 || Retinoic acid induced 14 || Hs.431400 || AA490456 || || 26064 || 118406	1	-0.9177	-0.8777	-0.09767	-0.3177	-0.5177	1.062	-0.2577	0.8323
140885	PTPNS1 || Protein tyrosine phosphatase, non-receptor type substrate 1 || Hs.128846 || AA417269 || || 140885 || 106404	1	-1.498	0.332	-1.618	-0.728	-0.348	-0.098	1.062	1.352
3600	IL15 || Interleukin 15 || Hs.311958 || N59270 || IL-15 || 3600 || 111123	1	-0.2392		-0.6492			0.4508	0.5008	0.3808
9322	TRIP10 || Thyroid hormone receptor interactor 10 || Hs.515094 || R26642 || || 9322 || 103305	1	-1.827	-0.9773	-0.6873	0.4027	-1.757	1.573	0.8827	0.4527
29980	DONSON || Downstream neighbor of SON || Hs.436341 || AA482381 || || 29980 || 117111	1	0.09958	-0.6804	-0.9804		-1.01	0.8596	0.9296	0.1396
9056	SLC7A7 || Solute carrier family 7 (cationic amino acid transporter, y+ system), member 7 || Hs.513147 || AI815076 || || 9056 || 330999	1	-0.1113	-0.2512	-0.4412		-0.7712		0.3088	0.4788
7398	USP1 || Ubiquitin specific protease 1 || Hs.35086 || AA099033 || || 7398 || 108469	1	-0.105	-0.315	-0.485	-0.255	-0.515	0.235	0.775	-0.005
2000	ELF4 || E74-like factor 4 (ets domain transcription factor) || Hs.271940 || H14359 || || 2000 || 110954	1	0.2423	-0.8777	-1.508	-2.288	-0.5477	0.1123	1.642	1.232
3133	HLA-E || Major histocompatibility complex, class I, E || Hs.381008 || R94660 || MHC Class I=HLA-E || 3133 || 161430	1	0.0675		-0.2525	-0.8525	-1.673	1.417	0.8275	-0.2125
10950	BTG3 || BTG family, member 3 || Hs.473420 || N74741 || || 10950 || 109273	1	0.5537	0.7837	-0.05633	-1.306	-2.076	1.034	0.02367	0.2037
1051	CEBPB || CCAAT/enhancer binding protein (C/EBP), beta || Hs.517106 || H26183 || || 1051 || 98749	1	-0.2643	-0.6443	0.1257	0.1857	-0.7143	0.8457	0.6557	-0.7143
11067	C10orf10 || Chromosome 10 open reading frame 10 || Hs.93675 || R33362 || || 11067 || 120092	1	-0.32	0.49	0.25		0.5	-0.03	-0.43
23516	SLC39A14 || Solute carrier family 39 (zinc transporter), member 14 || Hs.491232 || T74699 || || 23516 || 112058	1	-0.01133	0.1087	0.2987	0.3387	-0.7613	0.2587	0.05867	-0.3013
9444	QKI || Quaking homolog, KH domain RNA binding (mouse) || Hs.510324 || AA489386 || || 9444 || 119727	1	-0.4867	-0.1367	0.3833	-0.3267	-2.117	0.1833	0.7133	0.7133
23179	RGL1 || **Ral guanine nucleotide dissociation stimulator-like 1 || Hs.497148 || AA169173 || || 23179 || 109612	1		0.1125	0.8025				-0.6475	-0.2675
10135	PBEF1 || Pre-B-cell colony enhancing factor 1 || Hs.489615 || AA489629 || || 10135 || 315432	1	-0.351	1.359	-0.591	-0.241	-0.021	0.679	-0.001	-0.771
4783	NFIL3 || Nuclear factor, interleukin 3 regulated || Hs.79334 || AA633811 || || 4783 || 111619	1	-1.141	0.2793	-0.3907	0.1293	-0.2907	0.1993	0.2093	0.4393
8324	FZD7 || Frizzled homolog 7 (Drosophila) || Hs.173859 || H71474 || || 8324 || 307742	1	-0.09567	-0.1357	0.4343	-0.1057	-1.686	1.324	0.3643	-0.7357
26278	SACS || Spastic ataxia of Charlevoix-Saguenay (sacsin) || Hs.159492 || AA481194 || || 26278 || 308982	1	-1.061	-0.501	0.619	-1.321	-0.931	1.089	-0.131	0.959
23180	RAFTLIN || Raft-linking protein || Hs.98910 || AA456891 || KIAA0084 || 23180 || 101165	1	-0.06625	-0.3663	-0.6262		-0.7163	-0.06625	0.9537
23336	DMN || Desmuslin || Hs.207106 || AA877815 || || 23336 || 105356	1	0.2403	-1.24	-0.08967	-0.1997	-0.9297	1.71	-0.4797	0.1003
5698	PSMB9 || Proteasome (prosome, macropain) subunit, beta type, 9 (large multifunctional protease 2) || Hs.381081 || AA862434 || || 5698 || 115739	1	0.6113	0.2413	0.7513	0.3213	-0.04867	-0.7687	0.5213	-0.8787
23764	MAFF || V-maf musculoaponeurotic fibrosarcoma oncogene homolog F (avian) || Hs.517617 || T47417 || || 23764 || 120921	1	-0.8497	-0.3797	-1.19	1.39	0.7103	0.09033	0.1503	-0.04967
133	ADM || Adrenomedullin || Hs.441047 || AA446120 || || 133 || 101712	1	-0.9005	0.0395	-1.27	0.7595	0.9495	-0.4505	0.6195
4067	LYN || V-yes-1 Yamaguchi sarcoma viral related oncogene homolog || Hs.491767 || R83836 || lyn=tyrosine kinase || 4067 || 118000	1	-0.8983	-0.09833	-0.1783	0.4017	1.082	1.502	-0.3583	-1.328
4071	TM4SF1 || Transmembrane 4 superfamily member 1 || Hs.351316 || AA487893 || || 4071 || 104145	1	0.8183	0.7583	0.6883	-1.272	0.1483	-0.3717	-0.1617	-0.1517
4678	NASP || Nuclear autoantigenic sperm protein (histone-binding) || Hs.319334 || AA644128 || || 4678 || 113864	1	0.379	0.239	0.229	-0.351	-1.141	-0.051	0.029	0.409
5696	PSMB8 || Proteasome (prosome, macropain) subunit, beta type, 8 (large multifunctional protease 7) || Hs.180062 || AA181300 || || 5696 || 108375	1	-1.18	-0.97	-0.73	0.74	-0.31	0.16	1.12	0.19
6386	SDCBP || Syndecan binding protein (syntenin) || Hs.200804 || AA455614 || || 6386 || 102208	1	-0.2713	0.3487	0.2287	0.7787	0.3887	0.7387	-1.371	-0.2513
6769	STAC || SH3 and cysteine rich domain || Hs.56045 || AA031284 || || 6769 || 103539	1	0.2647	1.515	-0.1853	-0.8853	0.03467	-0.9753	0.2247	0.3047
23266	LPHN2 || Latrophilin 2 || Hs.24212 || AA598995 || || 23266 || 100805	1	-0.2977	0.9223	-0.8077	0.7723	1.282	-1.088	-0.1777	0.1423
54541	DDIT4 || DNA-damage-inducible transcript 4 || Hs.523012 || AA453677 || || 54541 || 102564	1	-1.648	0.9317	1.162	1.892	1.122	0.2817	0.1817	-2.538
9334	B4GALT5 || UDP-Gal:betaGlcNAc beta 1,4- galactosyltransferase, polypeptide 5 || Hs.370487 || AA504652 || || 9334 || 224157	1	-1.19	-1.11	0.2797	0.5697	-0.08033	0.09967	0.5997	0.2197
6422	SFRP1 || Secreted frizzled-related protein 1 || Hs.213424 || N32514 || || 6422 || 115209	1	-0.1542	0.5658	-0.1242	-0.9642		-0.2942	0.3158	0.4858
4162	MCAM || **Melanoma cell adhesion molecule || Hs.511397 || AA489587 || || 4162 || 99937	1	-1.247	-0.837	-0.657	4.133	3.793	-1.627	-0.417	-1.067
29015	SLC43A3 || Solute carrier family 43, member 3 || Hs.99962 || N64781 || || 29015 || 116053	1	1.554	-1.087	-1.077	-0.4265	-1.407	-0.9865	1.964
10487	CAP1 || CAP, adenylate cyclase-associated protein 1 (yeast) || Hs.370581 || AI954012 || || 10487 || 330816	1	-0.215						0.215
25907	RIS1 || Ras-induced senescence 1 || Hs.35861 || AA125792 || || 25907 || 113819	1			-1.402			-0.6517	1.988	2.868
3576	IL8 || Interleukin 8 || Hs.624 || AA082747 || || 3576 || 99186	1				-0.245		0.245
51316	PLAC8 || Placenta-specific 8 || Hs.546392 || AA150254 || || 51316 || 104226	1
3678	ITGA5 || Integrin, alpha 5 (fibronectin receptor, alpha polypeptide) || Hs.505654 || AI954844 || || 3678 || 331032	1
22822		1
3459	IFNGR1 || Interferon gamma receptor 1 || Hs.520414 || AA281497 || interferon-gamma receptor alpha chain || 3459 || 186427	1	-0.504	-0.124	0.176	1.136	-0.714	0.096	0.186	-0.264
23432	GPR161 || G protein-coupled receptor 161 || Hs.271809 || AI192675 || || 23432 || 307759	1	-2.33	-0.74	0.59	-0.74	0.07	0.16	0.51	1.22
25816	TNFAIP8 || Tumor necrosis factor, alpha-induced protein 8 || Hs.271955 || AA190434 || || 25816 || 114652	1	-0.7787	-0.03867	0.5313	0.5113	-0.09867	-0.08867	0.3113	-0.2987
991		1
1802		1
4904		1
6251		1
6373		1
8601	RGS20 || Regulator of G-protein signalling 20 || Hs.368733 || AI264190 || || 8601 || 307866	1	-0.5575					1.633	-0.5175
10112		1
10158		1
10855	HPSE || Heparanase || Hs.44227 || N32056 || || 10855 || 117766	1
23289		1
25777	UNC84B || Unc-84 homolog B (C. elegans) || Hs.517622 || AI016027 || || 25777 || 221560	1	0.14			-1.08			0.47
25780	RASGRP3 || RAS guanyl releasing protein 3 (calcium and DAG-regulated) || Hs.143674 || AA411225 || || 25780 || 100328	1
29967		1
50515	CHST11 || Carbohydrate (chondroitin 4) sulfotransferase 11 || Hs.546386 || R42888 || || 50515 || 225392	1
51200	CPA4 || Carboxypeptidase A4 || Hs.93764 || AA016234 || || 51200 || 99053	1
54881	TEX10 || Testis expressed sequence 10 || Hs.494648 || AA488866 || Unknown || 54881 || 185454	1
54908		1
55076		1
55116		1
55707		1
55759		1
64121		1
1969	EPHA2 || EPH receptor A2 || Hs.171596 || H84480 || || 1969 || 118742	1	-1.809	0.1813	-2.899	-1.099	-1.949	0.8313	1.911	1.801
5271	SERPINB8 || Serine (or cysteine) proteinase inhibitor, clade B (ovalbumin), member 8 || Hs.368077 || W60100 || || 5271 || 119958	1	-0.7093	-0.9793	-0.04933	-1.049	-0.8493	0.2107	0.9707	1.001
6732	SRPK1 || SFRS protein kinase 1 || Hs.443861 || AA630604 || || 6732 || 116600	1	-0.2517	-0.2317	-0.1217	-0.5117	-0.9917	0.2383	0.5583	0.4683
7272	TTK || TTK protein kinase || Hs.169840 || AI337292 || || 7272 || 308729	1	-0.1747	-1.085	-0.2347	-1.305	-0.8947	1.265	0.2353	0.7153
136	ADORA2B || Adenosine A2b receptor || Hs.167046 || AA055349 || || 136 || 114049	1	-1.114	-0.774	-0.094	-0.644	-1.404	-0.124	1.136	1.406
824	CAPN2 || Calpain 2, (m/II) large subunit || Hs.350899 || AA102454 || || 824 || 116918	1	-4.154	0.376	-1.514	-1.114	-0.974	1.146	0.896	2.386
1786	DNMT1 || DNA (cytosine-5-)-methyltransferase 1 || Hs.202672 || N34857 || || 1786 || 116171	1	-0.4	-0.16	-0.53	-0.13	-0.88	0.62	0.01	0.63
2023	ENO1 || Enolase 1, (alpha) || Hs.517145 || AI001174 || || 2023 || 316235	1	-1.128	-0.6477	-0.2277	0.1123	-1.288	0.5823	0.3723	0.9523
3801	KIFC3 || Kinesin family member C3 || Hs.23131 || AA436460 || || 3801 || 112875	1	-1.525	-0.505	-1.295			2.295	0.715	0.315
3934	LCN2 || Lipocalin 2 (oncogene 24p3) || Hs.204238 || AA400973 || || 3934 || 106668	1	-1.916	-2.106	-0.3363	-0.2363	-1.906	-0.4663	3.244	1.124
7296	TXNRD1 || Thioredoxin reductase 1 || Hs.434367 || AA453335 || Thioredoxin reductase || 7296 || 119476	1	-0.898	-1.628	-0.158	0.112	-1.388	1.782	-0.288	0.882
7378	UPP1 || Uridine phosphorylase 1 || Hs.488240 || AA099568 || || 7378 || 110238	1	-0.995		-1.555	-1.275		1.995	1.835	-0.005
8882	ZNF259 || Zinc finger protein 259 || Hs.7165 || AI343293 || || 8882 || 310377	1	-0.5533	0.07667	-0.7433	-0.1633	-1.333	0.1567	0.8267	0.6467
8898	MTMR2 || Myotubularin related protein 2 || Hs.181326 || AA436164 || || 8898 || 118119	1	-0.6087	0.2413	-0.4287	-0.1487	-0.9787	0.5213	0.1313	0.5013
10644	IMP-2 || IGF-II mRNA-binding protein 2 || Hs.35354 || AA634300 || || 10644 || 222719	1	-1.49				-2.62	2.08		2.03
10946	SF3A3 || Splicing factor 3a, subunit 3, 60kDa || Hs.77897 || R43015 || || 10946 || 100712	1	-0.206	-0.596	-0.196	-0.016	-1.006	-0.056	0.324	0.944
26031	OSBPL3 || Oxysterol binding protein-like 3 || Hs.520259 || R64600 || || 26031 || 117648	1	0.4463	-0.4237	-0.7037	-1.064	-1.654	1.166	0.08633	0.7863
29083	HSPC135 || HSPC135 protein || Hs.127496 || AA936753 || || 29083 || 225670	1	-0.5987	-0.8387	0.4913	-0.6687	-1.159	0.1913	0.7813	0.6913
55003	PAK1IP1 || PAK1 interacting protein 1 || Hs.310231 || R23473 || || 55003 || 102374	1	-0.8587	-0.6087	-0.6987	0.2613	-0.6687	0.9413	0.3013	0.3013
56913	C1GALT1 || Core 1 synthase, glycoprotein-N-acetylgalactosamine 3-beta-galactosyltransferase, 1 || Hs.239666 || N47633 || || 56913 || 220454	1	-0.6257	-0.06567	-0.5457	-0.06567	-2.186	1.334	0.3343	0.4243
55346	FLJ11336 || Hypothetical protein FLJ11336 || Hs.533701 || AA775801 || || 55346 || 221738	1	0.3323	0.6923	0.7323	0.6423	0.1723	-0.5277	-0.2677	-0.7477
81	ACTN4 || **Actinin, alpha 4 || Hs.270291 || H50993 || || 81 || 105020	1	0.2037	-0.3563	-1.886	0.1637	-0.2763	0.8537	0.4337	0.003667
158	ADSL || Adenylosuccinate lyase || Hs.75527 || AA455931 || || 158 || 105542	1	0.08267	-0.2773	0.06267	0.2227	-0.5373	0.2527	0.2727	-0.2573
211	ALAS1 || Aminolevulinate, delta-, synthase 1 || Hs.476308 || AA453691 || || 211 || 110861	1	-0.345	-0.345	0.215	0.155	-0.555	0.055	0.445	0.025
220	ALDH1A3 || Aldehyde dehydrogenase 1 family, member A3 || Hs.459538 || AA455235 || || 220 || 119033	1	-4.311	-0.431	-0.061	0.719	-1.261	-1.131	2.109	2.229
274	BIN1 || Bridging integrator 1 || Hs.193163 || AA453175 || bin1=myc interacting protein=amphiphysin II=localized to act || 274 || 102918	1	-1.121	-0.1613	0.05867	0.4087	-0.7613	-0.1013	0.6287	0.4187
329	BIRC2 || Baculoviral IAP repeat-containing 2 || Hs.503704 || AA702174 || || 329 || 101464	1	-0.254	-0.234	-0.154	1.596	1.016	0.416	-0.964	-0.634
706	BZRP || **Benzodiazapine receptor (peripheral) || Hs.202 || AA455554 || || 706 || 120404	1	0.458	-0.092	0.438	-1.022	-0.022	-0.092	0.188
813	CALU || Calumenin || Hs.7753 || R78585 || || 813 || 114204	1	-0.2987	1.071	-0.6087	0.2813	-0.6187	0.1713	0.09133	-0.1587
874	CBR3 || Carbonyl reductase 3 || Hs.154510 || AI352345 || || 874 || 309954	1	-0.055	0.795	0.245		-0.485	-0.345	0.265	-0.295
1476	CSTB || Cystatin B (stefin B) || Hs.695 || H22919 || || 1476 || 110374	1	-0.4683	-0.04833	-0.2083	0.1717	-0.4883	-0.1183	0.4717	0.2717
1676	DFFA || DNA fragmentation factor, 45kDa, alpha polypeptide || Hs.484782 || AA487452 || || 1676 || 116397	1	-0.5243	-0.9343	-0.6743	-0.8143	-0.6643	3.646	0.1157	-1.594
1956	EGFR || Epidermal growth factor receptor (erythroblastic leukemia viral (v-erb-b) oncogene homolog, avian) || Hs.488293 || AA234715 || || 1956 || 114642	1	-2.1	-1.37	-0.3497	1.09	0.4103	1.28	0.2903	-0.1797
2730	GCLM || Glutamate-cysteine ligase, modifier subunit || Hs.315562 || W96179 || || 2730 || 104006	1	-0.888	-0.458	-0.308	0.302	-0.258	1.412	-0.038	-0.408
2770	GNAI1 || Guanine nucleotide binding protein (G protein), alpha inhibiting activity polypeptide 1 || Hs.134587 || AW072795 || || 2770 || 330398	1	-0.04233	0.06767	0.7477	-0.6723	-1.072	0.05767	0.3777	0.1477
3066	HDAC2 || Histone deacetylase 2 || Hs.3352 || AA125908 || || 3066 || 118190	1	-0.08533	-0.07533	0.1047	0.2247	-0.5253	-0.2353	-0.1753	0.6247
3097	HIVEP2 || Human immunodeficiency virus type I enhancer binding protein 2 || Hs.510172 || AA683219 || || 3097 || 109522	1	0.2293	-0.4807	0.4593	-0.8107	0.6393	-0.3907	-0.08067	0.4493
3475	IFRD1 || Interferon-related developmental regulator 1 || Hs.7879 || T97762 || IFRD1=Interferon-related developmental regulator 1=nerve gro || 3475 || 117492	1	-0.531	0.459	-0.701	0.849	-0.771	0.639	-0.251	0.029
3654	IRAK1 || Interleukin-1 receptor-associated kinase 1 || Hs.522819 || AA683550 || || 3654 || 99275	1	-1.582	0.02833	-0.6917	0.1283	-0.1917	-0.1217	0.5083	0.9983
3833	KIFC1 || Kinesin family member C1 || Hs.436912 || N90985 || || 3833 || 108164	1	0.2687	0.4787	-0.3213	-1.131	-1.071	0.8287	0.2387	-0.001333
3920	LAMP2 || Lysosomal-associated membrane protein 2 || Hs.496684 || N62847 || || 3920 || 103462	1	-0.612	0.108	0.648	0.498	-0.132	-0.182	-0.072	-0.052
4097	MAFG || V-maf musculoaponeurotic fibrosarcoma oncogene homolog G (avian) || Hs.252229 || AA150896 || || 4097 || 101375	1	-0.2507	0.3793	-0.6507	0.02933	-0.6707	0.8493	0.2893	-0.4407
4217	MAP3K5 || Mitogen-activated protein kinase kinase kinase 5 || Hs.186486 || AA150828 || MAPKKK5=ASK1=mitogen-activated kinase kinase kinase 5 || 4217 || 115477	1	-1.053	-0.04267	-0.2027	0.4373	0.3573	-0.1527	-0.3327	0.7873
4245	MGAT1 || Mannosyl (alpha-1,3-)-glycoprotein beta-1,2-N-acetylglucosaminyltransferase || Hs.519818 || AA858059 || || 4245 || 308947	1	-0.808	0.162	-0.648	0.292	-0.758	-0.508	0.912	0.652
4501	MT1X || Metallothionein 1X || Hs.374950 || N80129 || || 4501 || 111826	1	0.4737	-0.1263	-0.2363	-1.076	0.2637	0.7837	-0.5263	0.1637
4643	MYO1E || Myosin IE || Hs.370392 || AA029956 || || 4643 || 110556	1	-0.472	-1.092	-1.772	-0.432	2.178	0.398	0.138	0.418
4784	NFIX || Nuclear factor I/X (CCAAT-binding transcription factor) || Hs.257970 || AA406269 || || 4784 || 110535	1	0.8637	1.454	1.954	-0.2263	0.3037	-2.246	-0.5163	0.1537
4953	ODC1 || Ornithine decarboxylase 1 || Hs.467701 || AA460115 || || 4953 || 107975	1	-1.037	-0.397	-0.087	1.273	-0.067	-0.897	0.523	0.563
4998	ORC1L || Origin recognition complex, subunit 1-like (yeast) || Hs.17908 || H51719 || || 4998 || 109060	1	-0.367	0.563	-0.267	-1.187	-0.557	0.553	-0.087	0.623
5236	PGM1 || Phosphoglucomutase 1 || Hs.1869 || AA488373 || || 5236 || 119991	1	0.2643	-0.4457	0.1543	0.1843	0.7043	-0.1457	-0.2057	-0.1657
5435	POLR2F || Polymerase (RNA) II (DNA directed) polypeptide F || Hs.436578 || AA418689 || || 5435 || 101027	1	-0.2997	0.5203	-0.1997	0.2903	-1.08	-0.1897	0.5603	0.09033
5550	PREP || Prolyl endopeptidase || Hs.436564 || AA664056 || || 5550 || 120298	1	0.1163	0.4763	0.4263	-0.3937	-0.4737	-0.2937	0.3263	-0.1237
5606	MAP2K3 || Mitogen-activated protein kinase kinase 3 || Hs.514012 || AA829383 || || 5606 || 310075	1	-0.3203	0.1697	0.4697	0.1397	-0.7403	0.3797	-0.2903	0.07967
5641	LGMN || Legumain || Hs.18069 || AA425938 || || 5641 || 109698	1	-0.621	0.299	0.169	0.879	0.429	-0.161	-0.391	-0.141
5734	PTGER4 || Prostaglandin E receptor 4 (subtype EP4) || Hs.199248 || AA504471 || || 5734 || 310721	1	-0.1583	0.09167	-0.5083	0.5617	-0.02833	-0.1883	0.2517	-0.03833
5806	PTX3 || Pentraxin-related gene, rapidly induced by IL-1 beta || Hs.546280 || AI141490 || || 5806 || 307568	1	-0.051	0.209	0.159	-0.121	-0.291	-0.041	0.289	-0.191
5873	RAB27A || RAB27A, member RAS oncogene family || Hs.298651 || N73083 || || 5873 || 100274	1	-0.7527	-1.053	0.3073	0.1773	0.3173	0.2973	0.1473	0.1573
5971	RELB || V-rel reticuloendotheliosis viral oncogene homolog B, nuclear factor of kappa light polypeptide gene enhancer in B-cells 3 (avian) || Hs.307905 || AA258001 || relB = I-Rel || 5971 || 117675	1	0.7258		0.3458	-0.03417	-0.4342	-0.004167	0.5258	-0.9742
6238	RRBP1 || **Ribosome binding protein 1 homolog 180kDa (dog) || Hs.472213 || AA424223 || || 6238 || 225733	1	-1.269	0.9913	-0.1387	1.701	0.04133	0.06133	0.8613	-1.719
6491	SIL || TAL1 (SCL) interrupting locus || Hs.525198 || AA704809 || || 6491 || 225618	1	-0.1683	0.6517	-0.3683	-1.238	-1.118	0.8817	0.1817	0.2817
6646	SOAT1 || Sterol O-acyltransferase (acyl-Coenzyme A: cholesterol acyltransferase) 1 || Hs.496383 || R07295 || || 6646 || 103312	1	-0.293	-0.893	-0.133	1.167	0.817	0.917	-0.853	-0.463
6897	TARS || Threonyl-tRNA synthetase || Hs.481860 || AA630628 || || 6897 || 102223	1	-1.03	-0.5403	0.03967	0.4597	-0.5103	0.7197	-0.08033	0.3097
7086	TKT || Transketolase (Wernicke-Korsakoff syndrome) || Hs.89643 || AA070357 || || 7086 || 119379	1	-0.3263	-0.7263	1.254	-0.07633	-0.3263	0.6537	0.1437	-0.6763
7422	VEGF || Vascular endothelial growth factor || Hs.73793 || R19956 || || 7422 || 101637	1	-0.6313	-0.5713	-0.2713	1.649	-0.1513	0.1987	0.5687	-0.7813
8273	SLC10A3 || Solute carrier family 10 (sodium/bile acid cotransporter family), member 3 || Hs.522826 || AI972634 || || 8273 || 331143	1	-0.2803	0.4097	-0.7503	-0.7403	-0.4203	0.01967	0.6297	0.4197
8438	RAD54L || RAD54-like (S. cerevisiae) || Hs.523220 || AI372035 || || 8438 || 317002	1	-0.138	0.372	0.042	-0.418	-0.468	-0.478	0.192	0.652
8462	KLF11 || Kruppel-like factor 11 || Hs.12229 || AA630534 || || 8462 || 223655	1	0.8367	-0.4033	0.5967	-0.5433	-1.103	-0.4233	0.2067	0.5867
8690	JRKL || Jerky homolog-like (mouse) || Hs.105940 || AA991350 || || 8690 || 119994	1	-0.4197	1.25	0.3503	-1.04	0.04033	-0.2997	0.3903	-0.1997
8761	PABPC4 || Poly(A) binding protein, cytoplasmic 4 (inducible form) || Hs.169900 || AA621511 || || 8761 || 307147	1	-0.1107	0.009333	0.5393	0.05933	-1.311	0.1393	0.04933	0.2993
8933	CXX1 || CAAX box 1 || Hs.522789 || W72596 || || 8933 || 100243	1	-0.2617	0.2583	0.2983	0.4583	0.1883	-0.4617	0.3083	-0.4117
9258	MFHAS1 || Malignant fibrous histiocytoma amplified sequence 1 || Hs.379414 || AI017797 || || 9258 || 309784	1	-0.4908		-0.4108	1.429	1.529	0.1192	-1.421	-0.2408
9440	CRSP6 || Cofactor required for Sp1 transcriptional activation, subunit 6, 77kDa || Hs.444931 || AA045179 || || 9440 || 226320	1	-0.1425	0.1375		-1.302	0.5575	0.2675	0.1075
9519	TBPL1 || TBP-like 1 || Hs.486507 || AA448001 || || 9519 || 116430	1	0.2275	-0.0925	0.5175		-0.0025	0.4175	-0.3025	-0.6025
9734	HDAC9 || Histone deacetylase 9 || Hs.196054 || AA287333 || Unknown UG Hs.191650 ESTs sc_id177 || 9734 || 185190	1		0.775			-0.205	-0.565	-0.005
9749	PHACTR2 || Phosphatase and actin regulator 2 || Hs.102471 || R36135 || || 9749 || 110986	1	-0.7323	-0.5323	-0.6823	0.8177	0.6077	-0.7023	0.7477	0.2677
9933	KIAA0020 || KIAA0020 || Hs.493309 || AA454662 || || 9933 || 114486	1	0.21	0.06	-0.76	-0.04	-0.22	0.39	0.1	-0.04
10036	CHAF1A || Chromatin assembly factor 1, subunit A (p150) || Hs.79018 || AA704459 || || 10036 || 115649	1	0.2587		-0.1013	-1.131	-1.341	0.6987	0.9287	0.1087
10257	ABCC4 || ATP-binding cassette, sub-family C (CFTR/MRP), member 4 || Hs.508423 || AA159714 || || 10257 || 111658	1	-2.171	-0.07083		1.959	1.779	-0.06083	-0.4408	-0.6208
10528	NOL5A || Nucleolar protein 5A (56kDa with KKE/D repeat) || Hs.376064 || AA894577 || || 10528 || 119004	1	-0.3057	-0.04567	-0.1257	-0.03567	-0.4757	-0.4057	0.4043	0.5943
10643	IMP-3 || IGF-II mRNA-binding protein 3 || Hs.432616 || AA187143 || || 10643 || 99478	1	0.3217	0.9217	-0.5183	-1.048	-1.668	-0.07833	0.3617	0.9117
10885	WDR3 || WD repeat domain 3 || Hs.201375 || AA775806 || || 10885 || 225698	1	-0.5679		0.2421	-0.2279	-0.8679	-0.03792	0.5121	0.5921
10892	MALT1 || Mucosa associated lymphoid tissue lymphoma translocation gene 1 || Hs.180566 || AI824040 || || 10892 || 331104	1	-1.328	0.8717	-0.04833	1.762	2.102	-0.8183	-0.4683	-0.7283
10940	POP1 || Processing of precursor 1, ribonuclease P/MRP subunit (S. cerevisiae) || Hs.252828 || N33237 || || 10940 || 107796	1	-0.02967	1.73	-1.26	-0.3497	-0.009667	-1.23	0.7503	0.4303
11004	KIF2C || Kinesin family member 2C || Hs.69360 || AA400450 || || 11004 || 117269	1	-0.332	0.438	0.378	0.328	-0.352	-0.132	-0.312	0.168
11010	GLIPR1 || GLI pathogenesis-related 1 (glioma) || Hs.205558 || W52272 || Unknown UG Hs.86489 ESTs || 11010 || 118290	1	-0.3953	-0.8153	-0.1553	-1.125	-0.2153	-0.7553	1.505	0.8747
11135	CDC42EP1 || CDC42 effector protein (Rho GTPase binding) 1 || Hs.474797 || H15910 || || 11135 || 101019	1	-1.092	-0.452	-2.612	0.738	0.028	0.668	0.948	0.418
23207	PLEKHM2 || Pleckstrin homology domain containing, family M (with RUN domain) member 2 || Hs.145049 || AA676757 || || 23207 || 225152	1	-0.947	0.923	-1.197	1.043	0.013	0.103	-0.027	0.023
23301	EHBP1 || EH domain binding protein 1 || Hs.271667 || AA456284 || || 23301 || 111370	1	0.07267	0.1127	-0.9173	0.7127	0.3227	0.1427	-0.8473	0.5227
23321	TRIM2 || Tripartite motif-containing 2 || Hs.435711 || AA464935 || || 23321 || 118420	1	-1.134	-0.5337	-0.1537	1.976	0.2463	-1.704	0.6763	0.7863
25841	ABTB2 || **Ankyrin repeat and BTB (POZ) domain containing 2 || Hs.23361 || AA495810 || || 25841 || 112587	1	-0.6507	0.1893	-0.2407	0.7493	-0.1107	0.3993	-0.1807	-0.1807
25996	DKFZP566E144 || Small fragment nuclease || Hs.7527 || AA463932 || || 25996 || 110613	1	-0.2027	-0.1727	0.5673	0.3473	0.007333	0.5973	-0.1827	-0.7427
26135	PAI-RBP1 || PAI-1 mRNA-binding protein || Hs.530412 || AA975029 || || 26135 || 309215	1	1.221	0.061	0.291	-0.109	-0.019	-0.359	-0.379	-0.129
26511	CHIC2 || **Cysteine-rich hydrophobic domain 2 || Hs.335393 || AA287948 || Similar to Brx=conserved brain expressed transcript || 26511 || 162495	1	-1.009	0.04133	-0.4287	0.6713	0.1013	-0.6887	0.4913	0.5713
27242	TNFRSF21 || Tumor necrosis factor receptor superfamily, member 21 || Hs.443577 || AA490494 || || 27242 || 115226	1	0.219	-1.721	-1.251	0.329	-0.721	-0.281	0.919	1.249
51312	MSCP || Mitochondrial solute carrier protein || Hs.122514 || AA046639 || || 51312 || 119046	1	-0.5067	-0.1767	-1.007	0.5833	-0.5267	-0.02667	0.3433	0.6633
51727	UMP-CMPK || UMP-CMP kinase || Hs.11463 || AA629801 || || 51727 || 226353	1	-0.1225	0.5775	0.3775		-1.183	-0.1325	0.3775	0.0175
51762	RAB8B || RAB8B, member RAS oncogene family || Hs.389733 || R23212 || || 51762 || 107608	1	-0.6837	-0.04375	0.2863		0.4163	0.6663	-0.6238	-0.02375
54101	RIPK4 || Receptor-interacting serine-threonine kinase 4 || Hs.517310 || W72972 || || 54101 || 100073	1	-1.467	0.623	0.403	1.053	0.773	-2.377	1.893	-0.347
54433	NOLA1 || Nucleolar protein family A, member 1 (H/ACA small nucleolar RNPs) || Hs.69851 || AA995093 || || 54433 || 307327	1	-0.1887	0.3913	-0.3087	0.3813	-1.249	0.3613	0.2013	0.02133
54438	GFOD1 || Glucose-fructose oxidoreductase domain containing 1 || Hs.484686 || AI073974 || Unknown UG Hs.159638 ESTs sc_id10749 || 54438 || 177361	1	-0.2092	0.7608				0.01083	-0.1192	-0.7192
54583	EGLN1 || Egl nine homolog 1 (C. elegans) || Hs.444450 || H56028 || || 54583 || 102202	1	0.194	-0.146	-0.106	0.714	0.274	0.744	-0.526	-0.776
55214	LEPREL1 || Leprecan-like 1 || Hs.374191 || AA873182 || || 55214 || 226323	1	-2.305	2.915			-0.855	2.065	-1.245	-0.575
55635	DEPDC1 || DEP domain containing 1 || Hs.445098 || AA204830 || || 55635 || 226302	1	0.9363		-0.8237	-1.574	-0.7638	1.136	0.09625	0.4363
55700	FLJ10350 || Hypothetical protein FLJ10350 || Hs.356096 || AA180204 || || 55700 || 117908	1	-1.459	-0.169	0.291	1.231	-0.499	0.441	0.071	-0.149
55790	ChGn || Chondroitin beta1,4 N-acetylgalactosaminyltransferase || Hs.387794 || AA977843 || || 55790 || 107097	1	-0.616	0.244	-0.336	0.914	-0.376		-0.236	0.304
57001	ACN9 || ACN9 homolog (S. cerevisiae) || Hs.42785 || N71709 || || 57001 || 225532	1	-0.1297	0.1003	0.2703	-0.7497	-1.06	0.3303	0.4303	0.1803
57099	AVEN || Apoptosis, caspase activation inhibitor || Hs.369250 || AA055220 || || 57099 || 104868	1	-0.1607	0.009333	0.2493	0.9393	-0.4007	0.1593	-0.1807	-0.3607
57591	MKL1 || Megakaryoblastic leukemia (translocation) 1 || Hs.474905 || AI089548 || || 57591 || 315917	1	-0.6904	0.6796	0.02958	-0.5504		0.7896	0.1096	-0.5004
64421	DCLRE1C || DNA cross-link repair 1C (PSO2 homolog, S. cerevisiae) || Hs.524156 || AA278590 || Unknown UG Hs.28891 ESTs, Moderately similar to !!!! ALU S || 64421 || 185329	1	0.6367	0.1867	-0.04333		-0.4333	0.4767	-0.05333	-0.6833
64761	ZC3HDC1 || Zinc finger CCCH type domain containing 1 || Hs.12646 || H57857 || || 64761 || 101005	1		-0.7833	0.4567	0.3967		0.4667	-0.2233	-0.3133
64778	FNDC3B || Fibronectin type III domain containing 3B || Hs.159430 || R19895 || || 64778 || 107296	1	-1.76	0.9603	-0.3197	-0.4397	-0.1097	1.32	0.07033	-0.3897
9	NAT1 || N-acetyltransferase 1 (arylamine N-acetyltransferase) || Hs.155956 || T67128 || || 9 || 111103	1	1.633	1.423	0.6127	-0.9673	0.8027	-0.9773	-0.5673	-0.5573
399	RHOH || Ras homolog gene family, member H || Hs.160673 || N90273 || || 399 || 98984	1	-0.388	-0.258	0.332	0.222	-0.518	0.272	-0.248	0.342
403	ARL3 || ADP-ribosylation factor-like 3 || Hs.182215 || AA644191 || || 403 || 106642	1	0.9213	0.2713	-0.05867	-0.05867	-0.3987	0.1813	-0.6387	0.05133
540	ATP7B || ATPase, Cu++ transporting, beta polypeptide (Wilson disease) || Hs.492280 || N26536 || || 540 || 106777	1	-0.01867	1.281	-0.4887	0.1113	2.041	-0.01867	-0.6587	-1.079
645	BLVRB || Biliverdin reductase B (flavin reductase (NADPH)) || Hs.515785 || AA857035 || || 645 || 108797	1	0.185	1.035	0.755	-0.005	-0.495	0.615	-0.705	-0.795
771	CA12 || Carbonic anhydrase XII || Hs.210995 || AA171613 || || 771 || 108855	1	-0.327	0.323	-0.507	0.293	-0.747	-0.927	-0.027	1.533
1345	COX6C || Cytochrome c oxidase subunit VIc || Hs.351875 || AA456931 || || 1345 || 110614	1	-0.5313	-0.4713	-0.4413	1.329	0.9887	-0.6013	0.1887	-0.1113
1397	CRIP2 || Cysteine-rich protein 2 || Hs.534309 || AA485427 || || 1397 || 109768	1	0.5823	2.982	-1.478	0.1423	-0.1577	-0.9377	-1.078	0.7723
1555	CYP2B6 || Cytochrome P450, family 2, subfamily B, polypeptide 6 || Hs.1360 || T68287 || Cytochrome P450, subfamily IIB (phenobarbital-inducible), po || 1555 || 119657	1	0.2777	-0.4623	-0.3223	0.3677	-0.9323	0.2877	0.03767	0.3177
1877	E4F1 || E4F transcription factor 1 || Hs.513268 || AI699738 || || 1877 || 331296	1	0.242	0.412	-0.358	-0.118	-0.288	-0.318	0.362
1917	EEF1A2 || Eukaryotic translation elongation factor 1 alpha 2 || Hs.433839 || AI368766 || || 1917 || 307340	1	-0.403	-0.393	0.487	0.517	-0.193	0.107	0.157	-0.273
1952	CELSR2 || Cadherin, EGF LAG seven-pass G-type receptor 2 (flamingo homolog, Drosophila) || Hs.57652 || H39187 || KIAA0279 || 1952 || 118922	1	-1.082	0.008	1.548	-1.412	-0.102	-0.052	0.468
1960	EGR3 || Early growth response 3 || Hs.534313 || R13988 || EGR-3=PILOT=T cell transcription factor || 1960 || 105340	1	0.1133	0.6733	-0.01667	-0.07667	-0.4267	-0.07667	-0.1367	0.05333
2013	EMP2 || Epithelial membrane protein 2 || Hs.531561 || T84249 || || 2013 || 107706	1	-0.787	-1.747	-0.227	0.473	0.523	-0.327	1.033
2066	ERBB4 || V-erb-a erythroblastic leukemia viral oncogene homolog 4 (avian) || Hs.390729 || AI253036 || || 2066 || 113412	1	-1.425	-1.095	1.575	0.165	-0.795	0.375	0.395	0.175
2099	ESR1 || Estrogen receptor 1 || Hs.208124 || AA291702 || Estrogen receptor || 2099 || 98838	1	-0.135	0.215	-0.025			-0.575	-0.265	0.785
2674	GFRA1 || GDNF family receptor alpha 1 || Hs.109425 || AA512935 || || 2674 || 116783	1	0.535		0.045	1.385	0.075	-0.675		-0.345
2690	GHR || Growth hormone receptor || Hs.125180 || AA775738 || || 2690 || 119699	1	0.44	1.25	0.14	-0.15			-0.63	-0.21
3081	HGD || Homogentisate 1,2-dioxygenase (homogentisate oxidase) || Hs.368254 || AI026973 || || 3081 || 308502	1	0.678	-1.752	2.048	3.148	2.088		-0.942	-1.542
3315	HSPB1 || **Heat shock 27kDa protein 1 || Hs.520973 || AA558935 || || 3315 || 111624	1	-0.098	0.382	0.262	0.202	-0.208	-0.388	-0.078	0.142
3856	KRT8 || Keratin 8 || Hs.533782 || AA052978 || || 3856 || 109383	1	0.2653	0.9353	-0.1547	2.015	0.8453	0.9253	-0.3447	-2.925
3880	KRT19 || Keratin 19 || Hs.514167 || AA464250 || || 3880 || 102332	1	-0.051	1.299	-4.051	2.279	0.979	-0.461	-0.131	0.319
3899	LAF4 || **Lymphoid nuclear protein related to AF4 || Hs.444414 || AI004671 || || 3899 || 104389	1	0.4803	-0.5097	0.9003	1.21	-0.1497	0.4103	-0.8097	-0.7597
4137	MAPT || Microtubule-associated protein tau || Hs.101174 || H17335 || || 4137 || 221576	1	-1.432	-0.05167	0.7583	0.7883	1.228	0.04833	-0.8317	0.008333
4250	SCGB2A2 || Secretoglobin, family 2A, member 2 || Hs.46452 || AA991451 || || 4250 || 309433	1	0.5707	-1.369	0.7807	-0.05933	-0.1593	-0.1193	-0.05933	0.3207
4350	MPG || N-methylpurine-DNA glycosylase || Hs.459596 || N26769 || || 4350 || 103860	1	-0.43	0.75	0.38	-0.05	-0.3	-0.71	0.69	-0.19
4582	MUC1 || Mucin 1, transmembrane || Hs.89603 || AA425062 || || 4582 || 119996	1	-0.5317	-0.5417	-0.09167	0.3083	-0.001667	0.03833	0.2283	0.2483
4602	MYB || V-myb myeloblastosis viral oncogene homolog (avian) || Hs.531941 || N49284 || || 4602 || 108768	1	-0.3573	-0.8073	3.043	1.663	0.3627	-1.327	-0.4073	-0.6073
4685	NCAM2 || Neural cell adhesion molecule 2 || Hs.473450 || AI306467 || || 4685 || 330426	1	1.665	-0.8845	4.005	-0.5145	2.075		-1.375	-1.165
4886	NPY1R || Neuropeptide Y receptor Y1 || Hs.519057 || R74183 || || 4886 || 309117	1	0.9403	-0.1597	0.1603	0.3103	-0.3697	0.08033	-0.5997	-0.009667
5174	PDZK1 || PDZ domain containing 1 || Hs.143293 || R52015 || || 5174 || 224346	1	0.1833	0.2033	-0.6267	-0.3867	-0.6067	0.2733	-0.02667	0.4933
5979	RET || Ret proto-oncogene (multiple endocrine neoplasia and medullary thyroid carcinoma 1, Hirschsprung disease) || Hs.350321 || H24956 || || 5979 || 98899	1	-0.5593	0.2707	-0.2093	0.7207	-0.1593	0.04067	0.1507	-0.2293
6297	SALL2 || Sal-like 2 (Drosophila) || Hs.416358 || H23254 || || 6297 || 113321	1	0.1295	-1.341	0.9395	-0.0905	0.0395	1.2	-1.071
6302	SAS || Sarcoma amplified sequence || Hs.50984 || AA664211 || || 6302 || 224820	1	1.6	-0.1003	0.7597	0.7197	-0.4603	-1.14	0.01967	-0.3903
6478	SIAH2 || Seven in absentia homolog 2 (Drosophila) || Hs.477959 || AA029041 || || 6478 || 109694	1	-1.057	0.6527	-0.1073	0.3527	-0.5873	-0.1973	0.4427	0.2027
7031	TFF1 || Trefoil factor 1 (breast cancer, estrogen-inducible sequence expressed in) || Hs.162807 || AW009769 || || 7031 || 330354	1	-0.6177	-0.3677	0.3723	0.2423	2.192	-1.078	0.06233	-0.07767
7033	TFF3 || Trefoil factor 3 (intestinal) || Hs.82961 || N74131 || || 7033 || 117726	1	-1.408	-0.5383	0.9717			0.2917	0.3917	0.2917
7137	TNNI3 || Troponin I, cardiac || Hs.512709 || AA158796 || || 7137 || 310436	1	2.18	-0.1203	-0.4303	-1.2	-1.31	0.04967	0.3297	0.1497
7716	ZNF161 || Zinc finger protein 161 || Hs.463569 || T63988 || || 7716 || 120809	1	-0.316	-0.006	-0.366	0.894	-0.476	0.214	0.034	-0.086
8821	INPP4B || Inositol polyphosphate-4-phosphatase, type II, 105kDa || Hs.480837 || AI167435 || || 8821 || 319842	1	-0.1463	0.06367	-0.4363	0.4737	0.09367	0.04367	0.02367	-0.09633
8825	LIN7A || Lin-7 homolog A (C. elegans) || Hs.144333 || AA757170 || || 8825 || 111134	1	2.083	-1.677	0.613	-0.017	0.933	-1.797	-0.897	1.533
9619	ABCG1 || ATP-binding cassette, sub-family G (WHITE), member 1 || Hs.124649 || R39446 || || 9619 || 100788	1	-1.417	2.123	1.623	0.9525	0.6825	-1.058	-0.5275
9649	RALGPS1 || Ral GEF with PH domain and SH3 binding motif 1 || Hs.432842 || AA402863 || || 9649 || 98994	1	1.382		0.3217	-1.218		-0.1183	0.2317	-0.5983
9674	KIAA0040 || KIAA0040 gene product || Hs.518138 || AA465478 || || 9674 || 109927	1	0.5879		-0.8221	-0.6621	0.1579	-0.4721	-0.6221	1.648
9742	KIAA0590 || KIAA0590 gene product || Hs.389438 || AA481015 || || 9742 || 104014	1	-0.721	0.399	-0.421	-0.701	-1.201	-1.401	1.979	1.009
9778	KIAA0232 || KIAA0232 gene product || Hs.79276 || AA406589 || || 9778 || 101665	1	0.001667			-0.2683	1.042	-0.01833	-0.2583	-0.4983
9919	KIAA0310 || KIAA0310 || Hs.522500 || AA454812 || || 9919 || 116494	1	0.5892		0.4392	-0.6608	0.04917	-0.4508	0.2992	-0.1608
10127	ZNF263 || Zinc finger protein 263 || Hs.124553 || AA426296 || || 10127 || 309422	1	0.011	0.091	0.441	0.191	-0.689	-0.539	0.141	0.371
10265	IRX5 || Iroquois homeobox protein 5 || Hs.435730 || R46202 || || 10265 || 110773	1	2.838	1.819	0.1985	-1.151	1.028		0.1085	-2.002
10336	PCGF3 || Polycomb group ring finger 3 || Hs.144309 || N95112 || || 10336 || 111023	1	0.2646		0.6846	1.545	-0.4054	-0.02542	-0.9254	-0.6154
10401	PIAS3 || Protein inhibitor of activated STAT, 3 || Hs.435761 || AI969463 || || 10401 || 331227	1	1.02		0.04958	-0.4704	-0.4504	0.2696	-0.5804	0.1996
10439	OLFM1 || Olfactomedin 1 || Hs.522484 || H23123 || || 10439 || 102459	1	-0.2947	-0.1947	0.6753	-0.1247	-0.5547	-0.2747	0.3553	0.2153
10512	SEMA3C || Sema domain, immunoglobulin domain (Ig), short basic domain, secreted, (semaphorin) 3C || Hs.269109 || AA042990 || || 10512 || 118286	1	0.1927	0.7627	0.1627	1.443	0.4427	0.6527	-1.087	-1.367
10551	AGR2 || Anterior gradient 2 homolog (Xenopus laevis) || Hs.530009 || AI675714 || || 10551 || 313780	1	0.27	0.29	-2.3	2.04	3.55	-3.18	0.95	-0.08
10560	SLC19A2 || Solute carrier family 19 (thiamine transporter), member 2 || Hs.30246 || AI468752 || || 10560 || 318086	1	0.5	0.99	0.88	-0.52	0.15	-0.23	-0.42	-0.55
10753	CAPN9 || Calpain 9 || Hs.498021 || AI074272 || || 10753 || 111574	1	0.3187	-0.04125	0.1087		-0.5813	-0.02125	-0.03125	0.1988
10901	DHRS4 || Dehydrogenase/reductase (SDR family) member 4 || Hs.326950 || AA429946 || || 10901 || 120631	1	0.6846		0.7246	0.6746	-0.6354	-1.245	0.2146	-0.05542
10974	C10orf116 || Chromosome 10 open reading frame 116 || Hs.74120 || AA478298 || || 10974 || 113954	1	1.631		-3.589	0.4213	3.231		0.3912	-1.239
11066	U1SNRNPBP || U11/U12 snRNP 35K || Hs.528306 || AI921863 || || 11066 || 330257	1	1.018	-0.09233	0.5877	0.07767	0.1377	0.3077	-0.3523	-0.9923
11160	SPFH2 || SPFH domain family, member 2 || Hs.125849 || N24894 || || 11160 || 118873	1	0.2543	0.2443	0.9643	-0.4257	-0.1257	-0.05567	-0.6557	0.1643
23014	FBXO21 || F-box protein 21 || Hs.159699 || R39464 || || 23014 || 109416	1	0.5423	-0.2077	-0.02767	-0.6577	-0.07767	-0.3977	-0.007667	0.6623
23171	GPD1L || Glycerol-3-phosphate dehydrogenase 1-like || Hs.82432 || AA485401 || || 23171 || 118309	1	-0.685	0.725	-0.795	-0.325	0.405	-0.955	0.215	1.145
23329	KIAA0984 || KIAA0984 protein || Hs.192492 || AI686422 || || 23329 || 316696	1	0.4257	0.1857	0.4957	-0.4943	1.076	-0.5343	-0.08433	-0.3943
23389	THRAP2 || Thyroid hormone receptor associated protein 2 || Hs.159799 || AA449584 || || 23389 || 111271	1	0.605	0.275	-0.535	0.565	0.115	0.035	-0.525	-0.125
23583	SMUG1 || Single-strand selective monofunctional uracil DNA glycosylase || Hs.5212 || AI298559 || || 23583 || 319551	1	0.8662	0.07625		-0.02375	0.03625	-0.2238	-0.2537
23678	SGKL || Serum/glucocorticoid regulated kinase-like || Hs.380877 || H98714 || || 23678 || 104534	1	-0.4957	-0.6657	0.2743	1.424	1.624	-0.01567	-0.8057	-0.4757
26353	HSPB8 || Heat shock 22kDa protein 8 || Hs.400095 || H57493 || || 26353 || 101857	1	0.4304	-0.6396	0.4104	0.8104		0.8804	-1.39	-0.2496
27243	BC-2 || Putative breast adenocarcinoma marker (32kD) || Hs.12107 || N25578 || || 27243 || 109131	1	0.893	0.123	0.713	-0.217	-0.277	-0.637	0.063	-0.167
27250	PDCD4 || Programmed cell death 4 (neoplastic transformation inhibitor) || Hs.232543 || R42422 || || 27250 || 307623	1	0.1707	-0.9593	0.7007	1.871	1.931	-0.4693	-1.109	-0.6493
29984	RHOD || Ras homolog gene family, member D || Hs.15114 || AA143436 || || 29984 || 113095	1	-0.7167	0.3233	0.3633	0.5433	0.1033	0.1133	0.5933	-1.077
50855	PARD6A || Par-6 partitioning defective 6 homolog alpha (C.elegans) || Hs.112933 || AA621019 || || 50855 || 102855	1	0.06458	0.1346		0.2246	0.1046	0.08458	-0.4754	-0.005417
51111	SUV420H1 || Suppressor of variegation 4-20 homolog 1 (Drosophila) || Hs.503001 || AA521414 || || 51111 || 223189	1	0.9821	0.6221		-1.458	-0.2879	-0.03792	0.2421	-0.09792
51451	LCMT1 || Leucine carboxyl methyltransferase 1 || Hs.337730 || AA461443 || || 51451 || 105048	1	-0.355	-0.215	0.305	0.125	-0.235	-0.135	0.425	-0.065
51495	HSPC121 || Butyrate-induced transcript 1 || Hs.512973 || AW070527 || || 51495 || 330242	1	0.918	0.198	0.758	0.188	-0.602	0.438	-0.482	-0.832
51626	D2LIC || Dynein 2 light intermediate chain || Hs.371597 || AI678208 || || 51626 || 311855	1	0.7825		-0.3075	-0.2275	-0.2175	0.1125	-0.1275
51728	POLR3K || Polymerase (RNA) III (DNA directed) polypeptide K, 12.3 kDa || Hs.437186 || AA126951 || || 51728 || 105863	1	-0.353	0.537	-0.383	-0.543	-0.693	-0.363	0.507	0.717
54869	EPS8L1 || EPS8-like 1 || Hs.438862 || AA464955 || || 54869 || 102599	1	-0.1483	0.6917	0.2017	-0.3483	0.06167	-0.5383	0.8717	-0.6083
54996	FLJ20605 || Hypothetical protein FLJ20605 || Hs.369042 || T63490 || || 54996 || 118135	1	-0.749	1.181	-0.039	-0.729	0.681	-0.539	0.401
55107	TMEM16A || Transmembrane protein 16A || Hs.503074 || AA400086 || || 55107 || 108758	1	-0.6362	-0.1163	-0.5363	-0.7063		-0.5363	1.534
55224	ETNK2 || Ethanolamine kinase 2 || Hs.497469 || H77535 || || 55224 || 113128	1	-0.385	2.815	-1.205			-0.405	0.065	-0.885
55316	RSAD1 || Radical S-adenosyl methionine domain containing 1 || Hs.8033 || AA171610 || || 55316 || 114733	1	-0.3527	-0.06267	-0.3427	0.8873	-0.08267	-0.3027	0.2273	0.04733
55364	IMPACT || Hypothetical protein IMPACT || Hs.515317 || T64930 || || 55364 || 105405	1	0.158	-0.532	0.848	0.728	0.908	0.608	-1.542	-0.332
55686	FLJ10116 || Likely ortholog of mouse dilute suppressor || Hs.79741 || AA147641 || || 55686 || 113427	1	-0.5403	0.7797	0.1797	1.32	-0.6203	-0.2703	0.1997	-0.6003
55793	FLJ11280 || Hypothetical protein FLJ11280 || Hs.3346 || AA425022 || || 55793 || 105852	1	0.195	-0.185	-0.425		0.495		-0.075	0.035
56920	LOC56920 || Semaphorin sem2 || Hs.59729 || AA732915 || || 56920 || 226159	1	-0.7093	-0.8293	-0.06933	0.03067	-0.009333	0.4507	0.6107	-0.1093
57496	MKL2 || MKL/myocardin-like 2 || Hs.49143 || AA151572 || || 57496 || 106741	1	-0.2273	0.2327	0.2527	0.9527	0.3927	-0.1073	-0.3773	-0.4773
84148	MYST1 || MYST histone acetyltransferase 1 || Hs.533803 || N63425 || || 84148 || 118372	1	-0.2313	-0.4313	-0.2013	0.9587	-0.3213	-0.4813	0.07867	0.5387
93664	CADPS2 || Ca2+-dependent activator protein for secretion 2 || Hs.126730 || AA708441 || || 93664 || 223677	1	0.0375	2.167	-1.623		2.908	-0.8925	-1.853	0.1275
374	AREG || Amphiregulin (schwannoma-derived growth factor) || Hs.270833 || AA857163 || || 374 || 104132	1	-0.8073	-1.247	-1.677	-0.8773	-2.587	2.353	2.093	-0.1273
10023	FRAT1 || Frequently rearranged in advanced T-cell lymphomas || Hs.126057 || AW044654 || || 10023 || 331191	1	0.09533	-0.6647	-0.4447	-0.8747	-0.9047	0.2153	0.8153	0.6453
10610	SIAT7B || **ST6 (alpha-N-acetyl-neuraminyl-2,3-beta-galactosyl-1,3)-N-acetylgalactosaminide alpha-2,6-sialyltransferase 2 || Hs.281434 || AA424971 || || 10610 || 223758	1	-0.827	0.033	-0.017	-0.217	-1.137	0.153	0.803	0.343
54903	FLJ20345 || Hypothetical protein FLJ20345 || Hs.408843 || R70925 || || 54903 || 120218	1		-0.515			-0.405		0.565	0.355
5241	PGR || Progesterone receptor || Hs.368072 || AI498426 || || 5241 || 316838	1	0.26	0.21	0.36		0.29	-0.35	-0.62	0.13
414	ARSD || Arylsulfatase D || Hs.528631 || AA081038 || || 414 || 118855	1	0.6107	0.2507	1.061	-0.1793	1.071	-0.9293	-0.02933	-0.7293
780	DDR1 || Discoidin domain receptor family, member 1 || Hs.520004 || H41900 || || 780 || 102937	1	0.579	0.589	0.339	1.859	1.189	-1.221	0.319	-1.831
1153	CIRBP || Cold inducible RNA binding protein || Hs.501309 || AA894694 || || 1153 || 114996	1	0.6093	0.6693	0.9593	-0.2907	0.03933	-0.3007	-0.3907	-0.5007
1154	CISH || Cytokine inducible SH2-containing protein || Hs.8257 || AA427521 || || 1154 || 116288	1	0.2083	0.3783	0.3083			-0.5517	0.09833	-0.4417
1363	CPE || Carboxypeptidase E || Hs.75360 || R53266 || || 1363 || 120914	1	0.1967	0.3167	0.2267	0.8767	0.1667	-0.03333	-0.09333	-0.9433
2804	GOLGB1 || Golgi autoantigen, golgin subfamily b, macrogolgin (with transmembrane signal), 1 || Hs.213389 || AA485974 || || 2804 || 117423	1	0.9167	1.317	1.487	-0.5333	0.3467	-0.8333	-0.4833	-0.8033
6509	SLC1A4 || Solute carrier family 1 (glutamate/neutral amino acid transporter), member 4 || Hs.323878 || AA598625 || || 6509 || 104827	1	0.7097	0.9297	-0.02033	1.26	-0.01033	-0.6003	-0.2303	-0.8903
27134	TJP3 || Tight junction protein 3 (zona occludens 3) || Hs.25527 || AA402040 || || 27134 || 226454	1	0.8788	1.009	0.6488		-0.09125	-1.131	0.1588	-0.8612
51478	HSD17B7 || Hydroxysteroid (17-beta) dehydrogenase 7 || Hs.492925 || N77671 || || 51478 || 116713	1	0.4073	0.3973	0.9773	0.3173	-0.2027	-0.3427	-0.4927	-0.3027
7494	XBP1 || X-box binding protein 1 || Hs.437638 || W90128 || || 7494 || 116899	1	0.5787	1.089	0.7787	1.409	0.1687	-0.6313	-0.2713	-1.511
7644	ZNF91 || Zinc finger protein 91 (HPF7, HTF10) || Hs.549076 || AI920877 || || 7644 || 331273	1		1.213	0.9029	1.723	1.723	-0.9971	-1.837	-1.337
10140	TOB1 || Transducer of ERBB2, 1 || Hs.531550 || W96163 || || 10140 || 311498	1	1.171	1.341	0.921	1.271	-0.309	-0.219	-1.229	-1.189
10229	COQ7 || Coenzyme Q7 homolog, ubiquinone (yeast) || Hs.157113 || AI337340 || || 10229 || 309684	1	0.4567	0.4167	0.5667	0.3967	-0.1533	-0.3533	-0.2533	-0.4033
51361	HOOK1 || Hook homolog 1 (Drosophila) || Hs.378836 || AA644183 || || 51361 || 226147	1	0.8765	0.5465	0.5765	1.187	0.8065	-1.184	-0.4135
786	CACNG1 || **Calcium channel, voltage-dependent, gamma subunit 1 || Hs.147989 || W73406 || || 786 || 102037	1
863		1
1408		1
2155	F7 || Coagulation factor VII (serum prothrombin conversion accelerator) || Hs.36989 || AI247880 || || 2155 || 317171	1	-0.3225		0.0475				0.1375
2322	FLT3 || Fms-related tyrosine kinase 3 || Hs.507590 || AW057705 || || 2322 || 330299	1
3032		1
3158	HMGCS2 || 3-hydroxy-3-methylglutaryl-Coenzyme A synthase 2 (mitochondrial) || Hs.59889 || AA496148 || || 3158 || 99140	1	1.24	1.94	0.8	-0.97	3.29		-1.26
4246	SCGB2A1 || Secretoglobin, family 2A, member 1 || Hs.97644 || AI659370 || || 4246 || 313415	1
6652		1
7802	DNALI1 || Dynein, axonemal, light intermediate polypeptide 1 || Hs.406050 || AA447593 || || 7802 || 115462	1
8416	ANXA9 || Annexin A9 || Hs.430324 || H81304 || || 8416 || 226202	1		-0.51	0.64	1.21	1.74		-0.77
8631	SCAP1 || Src family associated phosphoprotein 1 || Hs.316931 || R01170 || || 8631 || 106238	1	-0.17						0.17
9215	LARGE || Like-glycosyltransferase || Hs.474667 || AA029283 || || 9215 || 111357	1	0.578	1.638	0.568	0.108	0.168		-0.612
9633		1
10451	VAV3 || Vav 3 oncogene || Hs.267659 || W91879 || || 10451 || 109541	1	0.195	2.515					-1.355
10647		1
10912	GADD45G || Growth arrest and DNA-damage-inducible, gamma || Hs.9701 || T71360 || || 10912 || 109805	1
11094	C9orf7 || Chromosome 9 open reading frame 7 || Hs.62003 || AA040489 || || 11094 || 116742	1
11226	GALNT6 || UDP-N-acetyl-alpha-D-galactosamine:polypeptide N-acetylgalactosaminyltransferase 6 (GalNAc-T6) || Hs.505575 || AA911063 || || 11226 || 319362	1
23059		1
25803	SPDEF || SAM pointed domain containing ets transcription factor || Hs.485158 || AA662164 || || 25803 || 229005	1	1.279	2.369	0.6887		1.389		-1.431
25924	MYRIP || Myosin VIIA and Rab interacting protein || Hs.371395 || H17021 || || 25924 || 226248	1
27092	CACNG4 || Calcium channel, voltage-dependent, gamma subunit 4 || Hs.514423 || N92175 || || 27092 || 105373	1			-0.015				0.015
27324	TNRC9 || Trinucleotide repeat containing 9 || Hs.460789 || AI470584 || || 27324 || 330345	1	2.817		1.298	1.018	2.078	-1.802
51181		1
51466	EVL || Enah/Vasp-like || Hs.125867 || R20625 || || 51466 || 226253	1	-0.705	1.125	1.155		1.325		-0.725
53832		1
54847		1
54961		1
55540	IL17RB || Interleukin 17 receptor B || Hs.136338 || AA007528 || Unknown UG Hs.5470 ESTs || 55540 || 184495	1	1.079	0.839	0.719	-0.901	-1.031	-0.141
55653		1
55662		1
55663		1
55692		1
57535		1
57758	SCUBE2 || **Signal peptide, CUB domain, EGF-like 2 || Hs.523468 || AA228380 || || 57758 || 104117	1		-0.05333	-0.9833		0.6567	0.1267
1382	CRABP2 || Cellular retinoic acid binding protein 2 || Hs.405662 || AA598508 || || 1382 || 102191	1	-1.588	-2.358	-2.348	-1.678	-2.488	0.012	3.832	2.432
2625	GATA3 || GATA binding protein 3 || Hs.524134 || AA025379 || GATA-3=T-cell specific transcription factor || 2625 || 178406	1	2.028	-0.1023	-0.2223	-0.4823	-1.242	-0.5023	0.5877	-0.07233
3487	IGFBP4 || Insulin-like growth factor binding protein 4 || Hs.462998 || AW087220 || || 3487 || 331184	1	0.025	-0.565	-0.255			-0.115	0.455	0.455
7188	TRAF5 || TNF receptor-associated factor 5 || Hs.523930 || AA101279 || TRAF5=TNF receptor associated factor 5 || 7188 || 101664	1	0.04125	0.1913	-1.209		-1.309	0.6112		0.5313
388	RHOB || Ras homolog gene family, member B || Hs.502876 || AA878590 || || 388 || 112800	1	0.447	1.377	0.817	0.647	0.527	0.227	-1.433	-1.083
56967	C14orf132 || Chromosome 14 open reading frame 132 || Hs.6434 || H21039 || || 56967 || 107611	1
55005		1
55040		1
11201	POLI || Polymerase (DNA directed) iota || Hs.438533 || AA156602 || || 11201 || 221278	1	1.317	0.857	1.127	1.167	0.997		-1.193	-0.993
23199	KIAA0182 || KIAA0182 protein || Hs.461647 || AI023801 || || 23199 || 102887	1	0.6813	0.1213	1.181	2.211	1.031	-0.5087	-1.249	-1.379
5046	PCSK6 || Proprotein convertase subtilisin/kexin type 6 || Hs.498494 || W85806 || || 5046 || 239150	1	-0.6292		1.471	1.561	0.4208	-0.5992	-1.989	0.4708
10053	AP1M2 || Adaptor-related protein complex 1, mu 2 subunit || Hs.18894 || AA773478 || || 10053 || 220474	1	0.945		0.905	0.155	0.775		0.825	-2.215
26063	DECR2 || 2,4-dienoyl CoA reductase 2, peroxisomal || Hs.513233 || AA417227 || || 26063 || 112634	1	1.46	0.17	0.35	-0.77	-0.61		-0.05	-0.19
64284	RAB17 || RAB17, member RAS oncogene family || Hs.44278 || N71029 || || 64284 || 99149	1	1.522	-0.4575	0.5325	0.3725		-1.058	0.0725
8228	PNPLA4 || Patatin-like phospholipase domain containing 4 || Hs.264 || AA449678 || || 8228 || 102601	1	0.332	-1.178	1.662	-0.708	0.232	-1.058	1.642	-0.788
112479	MGC16943 || Similar to RIKEN cDNA 4933424N09 gene || Hs.248437 || AI148490 || || 112479 || 310857	1	0.8215	0.7215	-0.2585	-1.258	0.4415	-0.2185	0.0315
27075	TM4SF13 || Transmembrane 4 superfamily member 13 || Hs.364544 || W86201 || || 27075 || 226071	1	-0.359	1.941	0.131	1.901	1.181	-1.049	-1.029	-0.799
3485		1
54898	ELOVL2 || Elongation of very long chain fatty acids (FEN1/Elo2, SUR4/Elo3, yeast)-like 2 || Hs.408557 || H06525 || || 54898 || 98862	1	-1.511	0.3688		0.4587	-0.8313	0.3787
3249	HPN || Hepsin (transmembrane protease, serine 1) || Hs.182385 || H62162 || || 3249 || 117245	1	0.995		3.475	4.115	2.315	-2.725
2288	FKBP4 || FK506 binding protein 4, 59kDa || Hs.524183 || AA932521 || || 2288 || 308273	1	0.5033	1.093	0.6133	0.5333	-0.5267	-0.3067	-0.7467	-0.2767
5819	PVRL2 || Poliovirus receptor-related 2 (herpesvirus entry mediator B) || Hs.326371 || AA291972 || || 5819 || 221247	1	-0.531	-0.051	0.139	2.339	0.959	0.409	-0.791	-1.331
22996	C1orf34 || Chromosome 1 open reading frame 34 || Hs.112949 || AA886199 || || 22996 || 226417	1	0.521	0.151	-0.469	-0.229	0.921	-0.479	-0.209	0.151
56904	SH3GLB2 || **SH3-domain GRB2-like endophilin B2 || Hs.460238 || H42583 || || 56904 || 310370	1	-0.6557	-0.5057	0.01433	2.114	0.6943	-0.2057	-0.1557	-0.6357
26018	LRIG1 || Leucine-rich repeats and immunoglobulin-like domains 1 || Hs.518055 || AA235709 || || 26018 || 101567	1	-1.177	-0.0065	1.593	1.484	0.5135		0.1035	-1.067
3029	HAGH || Hydroxyacylglutathione hydrolase || Hs.157394 || AA931043 || || 3029 || 309568	1	0.3283	1.198	0.5983	0.3083	0.05833	-0.9317	0.4083	-0.9717
9091	PIGQ || Phosphatidylinositol glycan, class Q || Hs.18079 || AA157261 || || 9091 || 103526	1	0.2287	0.4187	0.2787	-0.1113	-0.5913	-0.8913	0.5187	0.2387
9254	CACNA2D2 || Calcium channel, voltage-dependent, alpha 2/delta subunit 2 || Hs.476273 || AW007700 || || 9254 || 330394	1	1.062	-0.5683	0.2517				0.2017	-0.6983
9368	SLC9A3R1 || Solute carrier family 9 (sodium/hydrogen exchanger), isoform 3 regulator 1 || Hs.396783 || AA425299 || || 9368 || 120425	1	-1.781	1.909	0.7887	1.519	0.7887	-0.8713	-0.4113	-0.6513
10040	TOM1L1 || Target of myb1-like 1 (chicken) || Hs.153504 || AA152495 || || 10040 || 310681	1	0.5813	0.4013	-0.1687	0.1413	-0.02867	-0.4687	0.02133	-0.1087
23245	ASTN2 || Astrotactin 2 || Hs.209217 || AA985161 || || 23245 || 223438	1	0.06833	-1.292	0.6883	0.2183	0.6083	0.2983	-0.2717	-0.2017
64285	RHBDF1 || Rhomboid family 1 (Drosophila) || Hs.57988 || W69154 || || 64285 || 102176	1	0.1425				0.8525	-0.6975	-0.2975
1337	COX6A1 || Cytochrome c oxidase subunit VIa polypeptide 1 || Hs.497118 || AA482243 || || 1337 || 103113	1	0.2727	0.1427	-0.1273	0.2927	-0.3273	-0.5773	0.002667	0.4227
25759	SHC2 || SHC (Src homology 2 domain containing) transforming protein 2 || Hs.30965 || H10072 || || 25759 || 114455	1	2.145	-0.245		-0.135	1.395	-1.055	-0.525
11257	TP53AP1 || TP53 activated protein 1 || Hs.274329 || N47733 || || 11257 || 113416	1	1.483	-1.607	0.9633	0.9633	0.9133	-1.167	-0.4267	-0.03667
55930	MYO5C || Myosin VC || Hs.487036 || AA194815 || || 55930 || 119708	1	0.5633	1.133	1.393			-2.247	-0.3367	-0.5067
25800	SLC39A6 || Solute carrier family 39 (zinc transporter), member 6 || Hs.79136 || H29315 || || 25800 || 101636	1	0.3843	0.7443	0.3843	0.4443	1.304	0.1943	-0.9357	-1.216
367	AR || Androgen receptor (dihydrotestosterone receptor; testicular feminization; spinal and bulbar muscular atrophy; Kennedy disease) || Hs.496240 || AI659563 || || 367 || 228995	1	1.009	3.699	2.459	0.809	2.929	-2.771	-1.591
5349	FXYD3 || FXYD domain containing ion transport regulator 3 || Hs.301350 || AA143773 || || 5349 || 312786	1	2.359	2.989	0.2187	3.159	2.949	-3.001	-0.4113	-3.591
56654	NPDC1 || Neural proliferation, differentiation and control, 1 || Hs.105547 || AI369785 || || 56654 || 313223	1	1.039	1.459	-0.001	0.709	0.899	-0.861		-0.781
3169	FOXA1 || Forkhead box A1 || Hs.163484 || T74639 || || 3169 || 99032	1	1.366	1.526	1.326	1.436	1.986	-2.204	-0.7543	-1.624
3382	ICA1 || Islet cell autoantigen 1, 69kDa || Hs.487561 || AA482169 || || 3382 || 101997	1	1.464	1.044	1.724	1.684	0.764	-0.486	-2.186
2065	ERBB3 || V-erb-b2 erythroblastic leukemia viral oncogene homolog 3 (avian) || Hs.118681 || AA877334 || || 2065 || 307844	1	1.19	1.29	1.39	2.14	1.44	-1.82	-1.16
23247	KIAA0556 || KIAA0556 protein || Hs.460459 || AA962301 || || 23247 || 220787	1	0.4793	1.029	0.5493	0.2593	0.5193	-0.9707	-0.5207	-0.2107
9687	GREB1 || GREB1 protein || Hs.467733 || N75569 || || 9687 || 116003	1	-0.1613	0.1388		0.4487	1.619	-0.5913	-0.4313
8349	HIST2H2BE || Histone 2, H2be || Hs.2178 || AA456298 || || 8349 || 113226	1	0.6035	0.1735	1.323	0.9435	1.214	-0.3165	-1.387
2746	GLUD1 || Glutamate dehydrogenase 1 || Hs.500409 || AA703619 || || 2746 || 227103	1	0.7777	0.1377	-0.4823	1.268	1.228	-0.5823	-0.4023	-0.7723
4833	NME4 || Non-metastatic cells 4, protein expressed in || Hs.9235 || H54417 || nucleoside-diphosphate kinase || 4833 || 102623	1	-3.06	1.18	-3.86	2.11	1.38	1.05	0.7	-0.4
18	ABAT || 4-aminobutyrate aminotransferase || Hs.336768 || AI286022 || || 18 || 315658	1	-0.2125	-0.1325	0.1575			-0.1525	0.2775
2203	FBP1 || Fructose-1,6-bisphosphatase 1 || Hs.494496 || AA699427 || || 2203 || 116796	1	-0.79		-0.67	0.59		-1.63	2.21
8938		1

## Sheet: cluster_Glinsky_PCA
ID	NAME	GWEIGHT	60.1	71.3	62.3	72.1	94.8	49.4	74.3	94.1	59.3	4	30	22.7	45.3	67.4	6	80.9	12.2	8	2	56	37	84.2	93.6	2.1	89.8	2	12	1.4	61	67	5	34.6	67.9	35.4	12	63	64.2	58.4	11	84.5	71.8	74.3	84.1	69.7	11	64.8	70.6
EWEIGHT			1	1	1	1	1	1	1	1	1	1	1	1	1	1	1	1	1	1	1	1	1	1	1	1	1	1	1	1	1	1	1	1	1	1	1	1	1	1	1	1	1	1	1	1	1	1	1
AKR1B1	AKR1B1	1	-0.4369	-1.075	-1.819	-0.1134	0.09001	-1.082	-0.8532	-0.2558	-0.1817	0.7804	0.7369	-0.9947	0.2817	0.0641	0.07668	0.06776	-1.244	-1.258	-0.7422	0.3812	-0.05198	0.7167	-0.6219	-0.7404	1.087	0.08265	-0.582	1.487	-2.393	-0.7833	-0.7814	1.6	0	-0.3909	-0.4835	-2.121	-0.08824	-1.075	1.267	-0.1807	-0.2163	-0.3724	-0.256	0.8209	0.3374	0.9523	-0.2069
PRG1	PRG1	1	-0.5	-1.153	-1.878	-1.233	-0.2361	-0.1801	-2.045	-1.739	-0.5514	-1.469	-1.737	-0.5061	-0.7174	-1.35	-0.4785	-0.007774	-2.564	-0.201	-0.8197	0.3599	-0.9824	-1.872	0.3632	-1.256	0.5605	-0.5167	-1.858	-0.396	-1.516	1.369	-0.6701	0.7708	-0.6229	-0.518	0	-2.92	-0.4474	0.5989	0.1292	0.7117	0.3334	0.4009	0.971	0.2198	0.3477	0.4189	0.336
OPTN	OPTN	1	-1.122	-1.106	-1.229	-0.2008	0.2627	-1.16	-0.3247	-0.2688	0.4515	-1.346	-0.2625	-0.619	-0.01296	0.1935	-0.7867	-0.7507	-2.5	-0.5387	-2.156	0.06146	0.0507	-0.18	0.4154	-0.4202	0.2448	-1.231	-0.2138	0.04183	-0.7911	-0.7933	-0.8036	0.2989	-0.4202	1.365	-1.547	-1.996	-0.1005	-0.8527	0.8977	-0.459	0.06851	-0.2442	0.6403	1.356	-0.3242	0.8751	-0.3128
SOD2	SOD2	1	-0.03713	-0.4145	1.461	1.625	0.5291	-0.8009	-0.4719	-0.715	-0.8419	-0.7576	-0.7114	1.595	-0.4139	-0.7041	-0.5069	-0.2774	-0.7517	-0.5377	-0.7175	-0.4068	-0.5608	0.2434	0.04319	0.1916	2.205	-0.8672	0.4347	0.2241	0.9591	0.5681	-0.2612	-0.374	-0.1791	-0.5392	0.8537	-0.8311	-0.2963	1.78	-0.7638	0.4666	0.8966	1.767	0.998	-0.4294	-0.5943	0.004132	1.866
BIRC3	BIRC3	1	-0.5696	-0.5316	-0.2054	-0.259	-0.1429	-0.3607	-0.5161	-0.688	-0.376	-0.2657	-0.07808	0.0367	-1.021	-0.8227	-0.2661	0.3648	-1.366	0.5535	-1.855	-1.276	0.1752	-0.3164	-0.5354	-0.2059	0.8904	-0.9616	-0.4999	0.2271	-0.2921	0.4939	-0.4668	0.02934	-0.1669	2.603	0.1425	-1.398	-0.4248	-0.6493	-0.544	0.3002	0.7209	-0.3988	2.889	1.333	-0.2575	0.3363	-0.01203
C1S	C1S	1	-1.753	-0.369	-1.751	-1.871	-0.3217	-0.7636	-0.7279	-1.805	0.2294	-0.3449	-1.987	-0.5713	-0.5513	0.3537	-0.8105	0.1786	-3.49	-0.02395	-1.133	-0.4938	-0.1419	-0.5517	0.2887	-1.397	0.1656	-0.2777	0.02246	-0.599	-2.661	-0.3504	-0.2801	-0.5206	0.4783	0.02706	-0.697	-2.221	0.7355	-1.639	0.3015	-0.3408	-1.172	0.09215	0.2901	0.0952	0.7301	0.4362	0.0379
COL4A1	COL4A1	1	-1.773	-1.138	-2.811	-1.667	-0.5994	-1.247	-0.9296	-1.568	-0.1687	-0.9311	-0.2729	-0.0004412	-0.7227	-1.399	-0.5962	-1.768	0.4582	-0.6142	0.6765	-0.1752	-0.6845	-0.06051	0.4683	-1.315	-1.607	1.669	-1.336	-0.09983	-2.045	-0.6724	0	-1.162	0.5195	-0.1105	-0.9309	0.2699	0.04706	0.4325	0.7476	-1.008	-1.032	0.651	-0.612	0.2083	0.6497	0.1587	0.4447
FYN	FYN	1	-0.9275	-1.181	-1.398	-1.03	-1.45	-1.309	-1.198	-0.2818	-0.1284	-0.851	0.8818	-1.25	-0.6915	-0.7716	-0.3597	0.4495	-0.4355	-1.45	-1.289	-0.3031	0.04363	0.05964	-0.3699	-0.951	0.3879	0.04335	0.03969	0	-0.9106	-0.5226	0.7581	-0.1692	-0.5509	0.1251	0.01039	-1.487	-0.2979	-0.831	-0.04318	0.3627	0.3755	-0.9431	0.1232	0.6351	0.4644	-0.318	-0.2629
IFI16	IFI16	1	-1.192	-0.4263	-2.004	-0.7326	-0.8394	-1.747	-1.527	-1.237	0.103	-0.08355	-1.81	-0.9425	-0.5448	-0.8079	-0.2561	0.3945	-3.243	-0.7377	-1.265	-0.8386	-0.1754	0.3456	-0.01135	-1.24	0	0.002398	0.1063	-0.378	-1.077	-0.2144	0.04154	-0.5793	-0.282	-0.2064	-0.408	-2.137	-0.105	-0.1198	0.397	0.6859	0	0.1093	-0.043	0.8504	0.8302	0.5331	0.02662
IRF1	IRF1	1	-0.2048	-1.101	1.377	0.5974	0.6141	-0.3951	-1.023	-0.8598	-1.056	-0.7069	-1.133	0.9635	-0.8869	-1.029	-0.4024	-0.2613	-1.754	-1.122	-1.406	-0.08892	-0.1855	1.173	-0.5833	0	1.225	-1.738	-0.2606	0.736	0.5722	1.49	-0.5002	-0.6401	0.1064	0.5782	-0.1547	-1.567	-0.2618	0.5717	-1.165	0.5681	0.6273	1.039	0.8834	0.8576	-1.161	-0.2104	1.776
TNFAIP3	TNFAIP3	1	-0.5393	-1.072	0.6908	0.5374	-0.7161	-0.7254	-1.38	-1.837	-1.114	-1.213	-1.309	0.6438	-0.4031	-1.129	-0.07844	-0.2775	-2.252	-0.4792	-1.548	-0.03862	-0.0647	-0.8764	-0.625	-0.2555	1.541	-1.033	-0.7818	0.2137	-0.4979	1.128	-0.1088	-0.245	-0.03473	0	0.5645	-1.751	0.06249	0.08169	-0.1449	-0.09901	0.8869	-0.1629	0.8587	0.6223	-0.8366	0.5055	1.142
VIM	VIM	1	-1.564	-0.1932	-1.894	-1.278	-0.1382	-1.142	-0.9513	-1.75	-0.3755	-1.396	-1.517	-1.453	-0.5897	-0.3664	-0.1699	0.1943	-1.269	-1.332	-0.9837	0.03245	-1.143	-0.7114	0.38	-1.055	-0.8151	0.6189	-1.114	-1.017	-2.868	-0.4805	-0.1398	0.8654	0.1929	-0.237	-0.9717	-1.911	0.4083	-0.5828	0.6818	-0.07976	-1.055	-0.2953	0.4395	0.1868	0	0.6326	0.7646
BICD2	BICD2	1	-1.397	0.115	0.06587	0	0.8358	-1.748	-1.615	0.9427	-0.2671	-0.3571	-0.2048	-0.6708	0.2237	-1.423	1.993	0.118	-1.242	-0.8196	-1.243	0.8813	-0.06554	0.424	-0.7488	-0.6367	-1.214	0.716	1.107	-0.2612	-0.1296	-1.132	0.09702	0.7223	-0.1089	0.09702	-2.109	0.5614	-0.5546	1.25	0.8194	0.1148	-1.413	-1.66	-0.5564	0.824	1.057	-0.08619	-0.8784
CP	CP	1	-0.6811	-0.005471	-0.6712	-0.135	-0.6766	-0.8931	-0.6669	-0.3162	-0.7752	0.4297	-1.135	1.779	-0.2576	0.06418	-0.7095	0.02949	-0.3219	-1.077	-1.065	-0.503	0.3385	-0.1244	0.8743	0.5229	0.3343	-0.3724	-0.206	0.5754	-0.1931	0.6004	1.008	-0.3759	1.722	-0.3414	1.376	0.02215	1.204	-0.3702	0.285	0.4516	0.1992	0.8129	1.186	-0.2046	-1.292	0.6597	-0.2707
CTPS	CTPS	1	-0.5311	-1	0	-0.8008	-0.01605	0.3489	-1.701	-0.3956	-0.4533	-0.8096	-0.04898	1.287	-0.1906	-1.496	-1.02	-0.4474	-1.384	-0.606	0.314	0.6575	-0.1662	-0.2711	0.07619	0.4769	-0.5135	-1.899	-0.08062	0.07619	0.02784	0.524	-0.04741	-0.1157	1.186	-0.1116	-1.127	1.274	-0.05624	1.819	-1.128	0.1737	-0.7307	-0.04978	-1.097	1.011	0.4538	-1.196	1.697
PLS3	PLS3	1	-1.525	-0.3209	-2.732	-0.7832	-0.2603	-1.565	-0.4342	-0.3419	0.09952	-0.04074	-0.09073	-0.4228	0.3023	-0.09687	0.2178	-0.4819	-3.156	-0.7651	0.4888	0.4216	0.2834	-0.3516	0.1858	-0.589	-0.3207	1.388	-0.08845	0.1405	-2.303	-0.4596	0.774	0.6151	-0.1633	0.4799	-1.876	-0.4282	-0.1905	-0.1633	1.249	-0.646	-0.6287	-0.2858	0.05092	0.4927	0	1.441	-0.4683
TGFBI	TGFBI	1	-2.188	-0.909	-1.716	-1.715	-0.6047	-1.556	-0.7341	-2.185	-0.0941	-0.02632	-0.7427	0.01863	-0.8524	-0.5063	-0.5977	-0.8767	-1.366	1.357	-0.3594	0	0.5692	-0.7816	-0.3492	-1.769	-0.3167	-0.5187	0.694	-0.1937	-1.957	0.02376	0.07304	0.3901	-1.118	-0.7895	-0.8035	-1.885	-0.2517	-0.7316	0.3502	0.4466	-0.6383	1.8	0.1933	1.73	1.063	0.7974	-0.5259
ACTR3	ACTR3	1	-1.597	-0.3401	-0.5481	-0.001553	0.3114	-1.75	-1.72	-0.2114	-0.8891	-1.372	1.041	-0.4594	-0.07602	0.002143	0.756	-0.4987	-0.5429	1.048	0.3022	-0.9075	-0.6629	-0.8264	-0.7725	0.536	-0.3773	0.7861	-0.6992	-0.8649	1.288	-0.8606	-0.5784	-0.1039	-0.1882	0.9289	-2.587	-1.485	-3.626	-0.363	0.7013	0.8148	-0.1678	-1.751	0.9568	1.019	0.7393	0.5138	-0.09212
TRIM22	TRIM22	1	-1.122	-0.4348	-1.332	0.04928	-0.2759	-0.8636	-1.372	1.203	-0.1143	-0.8976	0.01864	-0.5385	0.4123	-1.346	0.1534	0.4552	-3.416	-0.4017	-1.628	-0.931	0.2621	0.02858	0.9264	-0.3148	-0.3821	-0.7095	-0.4638	-0.04325	-0.9592	-0.8678	-0.3105	-0.7535	0.1172	0.2188	-1.114	-2.878	-0.2706	0.4963	-0.02876	0.8885	0.2683	-0.8009	0.6968	1.414	1.553	0.7802	-1.018
PPAP2B	PPAP2B	1	-0.143	-0.5817	-0.3767	-0.868	-0.8411	-0.637	-0.5925	-1.222	0.9796	-1.512	-0.6371	-1.712	-0.3255	-0.4373	0.9799	0.2607	-1.511	-0.4173	-0.6026	0.9115	-0.382	0.5396	0.1558	0.3056	0.6939	-2.347	-1.201	-0.9617	-1.172	0.2465	-0.2891	-0.5073	-0.4059	-0.8845	-0.7263	-1.665	0.5612	1.428	0	-0.06988	-0.4889	0.6994	-0.4769	-0.5773	-0.2021	-0.2394	0.9707
KIAA0063	JOSD1	1	-0.6365	-1.395	-0.6605	-0.8989	-1.201	-1.607	-2.886	-2.032	-1.558	0.04503	-1.225	0.3897	-0.3604	-1.942	-1.693	-0.7273	1.161	-0.5003	-0.5172	0.8254	-0.7722	0.007305	0.1512	-0.947	0.4664	-0.4144	-2.142	-0.1628	1.107	0.3957	-1.188	0.2109	0.3946	0.8969	-0.9375	1.064	-0.7975	-1.429	0.3992	-0.1252	-0.5181	0.2438	0.05825	-1.905	0.109	-0.4891	-0.04447
GSTP1	GSTP1	1	1.071	-0.7164	-0.6379	1.738	2.688	-0.8139	-1.499	-0.09953	2.39	-0.9463	-1.778	0.5889	0.3576	-0.5034	-1.331	0.1764	-0.8261	-1.101	-1.433	-0.0796	-0.486	1.628	0	-0.9144	0.1343	-1.264	-0.5166	0.6793	-1.677	-0.2661	-0.578	-0.9624	3.055	-0.5946	-0.003318	-1.143	0.6526	-0.3342	-0.6439	-0.03507	-0.09992	0.7225	-0.113	-0.2111	-0.6415	0.6027	-0.2573
GBP1	GBP1	1	-1.178	-0.7316	-0.845	0.3767	-0.4955	-0.05772	-0.6064	0.2967	0.1297	-1.161	-1.452	-0.5861	-0.9218	-0.1595	0.3446	0.03423	-1.807	-0.5482	-1.576	0.1998	-0.1366	-0.1886	0.08162	-0.7663	0.1522	-0.9035	-0.1158	-0.3774	-1.166	0.7327	-0.1825	-0.9878	-0.1234	-0.4681	-1.064	-1.054	0.5056	-0.598	0	0.3762	1.621	-0.6226	0.6011	1.092	-0.6563	-0.106	-0.1242
PRNP	PRNP	1	-1.405	0	-1.174	0.09028	-0.2133	-1.509	-1.299	0.8722	0.8296	-2.347	-0.9303	-0.6568	-0.3163	0.6908	-0.3368	-0.5483	-1.385	-0.1728	-1.475	0.2617	-0.3847	-0.4631	-0.5918	-0.3327	-0.002471	-0.8808	0.7544	0.1776	-0.2473	-0.6063	-1.007	-0.7238	-0.3336	0.3955	-2.265	-1.182	0.1409	-1.556	0.006434	-0.07821	-1.444	-0.7542	0.03392	0.436	0.119	0.9819	0.02346
EPB41L2	EPB41L2	1	-1.364	-0.6713	-1.927	-1.111	0.1165	-0.2899	-0.7368	-1.442	0.8276	-0.1118	-0.3974	-0.3439	0.0409	-0.2098	0.4955	-0.7751	-0.4761	0.1977	-0.4777	0.3293	-0.8091	-0.6311	0.793	0	-0.02702	-0.1624	-0.901	-0.3527	-2.052	-0.3195	-0.3559	-0.3289	0.2149	0.1242	-0.1943	-1.283	0.5906	-0.98	0.8645	-0.8103	-0.8957	-0.2382	-0.06576	-0.008286	-0.01453	1.955	0.325
IL7R	IL7R	1	-0.2318	-0.5834	0.3367	-0.5396	-1.59	-0.1967	-0.6811	-0.7701	-0.008529	-0.1517	-0.8212	-0.3619	-0.01089	-0.6552	-0.7412	1.145	-1.078	-0.6012	-0.7894	-0.1504	0.5518	0.3022	0.3902	-0.5237	1.705	-0.9983	0.1844	-0.04663	-1.109	1.398	1.287	-0.4002	-0.1452	-0.6129	1.928	-1.095	0.7129	-0.2492	0.3544	0.4694	1.466	-0.09192	0	2.057	-0.9503	-0.05829	0.2242
CTSC	CTSC	1	-1.159	-1.081	-1.66	-0.8496	-0.8512	-0.2548	-0.3001	-1.606	-0.1178	-0.6296	-1.204	0.02702	-0.237	-0.1538	0.3832	0.3331	-1.467	-0.4703	-0.6108	-0.7407	0.1359	-0.5101	0.3209	-0.6652	-0.1079	0.5638	-0.07493	0.1276	-1.801	0.4613	0.1492	-0.1763	-0.6185	0.4119	-0.02845	-1.671	-0.1453	-0.1199	0.2948	0.06975	0.2608	0	0.8575	1.757	0.8009	0.9447	-0.4161
COL4A2	COL4A2	1	-1.742	-0.6297	-1.93	-1.439	-0.4634	-1.673	-1.057	-0.7734	-0.1979	-0.2636	-0.7341	0.8446	-0.4144	-0.6808	-1.023	-1.341	-0.1652	-1.191	0.4707	-0.1067	-0.5478	1.342	-0.2013	-1.592	-1.315	1.016	0	-0.1122	-2.832	-0.9111	0.4729	-0.6246	1.059	-0.291	-1.37	-0.3369	1.017	-0.506	0.8773	-0.4727	-1.109	0.494	-1.13	-0.1497	0.137	0.6524	0.1667
ICAM1	ICAM1	1	-0.2452	0.1294	1.025	0.05977	-0.5732	-0.5551	-1.274	-1.531	-0.8154	-1.386	-0.1464	0.6062	-0.9147	-1.45	-0.6695	0.07114	-1.115	0.1881	-1.334	0	-0.6128	0.2357	0.2589	0.4649	0.009205	-1.416	-0.4928	-0.03985	3.167	0.9988	-1.211	0.9325	0.1483	1.054	-0.5578	-1.122	-0.7552	-0.1083	-0.2976	0.7385	-0.2799	0.5315	0.9639	0.6711	-0.2767	-0.6487	0.3207
IL6	IL6	1	-0.5033	-0.8413	-0.1893	0.04743	-0.5642	-0.7384	-0.2868	-0.9459	-1.383	-0.177	-0.7547	0.1922	-0.804	-0.1686	-0.4502	-0.4748	-0.7276	-0.4415	-0.7388	1.515	-0.354	0.2887	-0.1192	-0.4699	0.6107	-1.005	-0.5428	0.05011	-0.2873	0.04596	-0.5899	0.4072	0.8087	-0.7659	-0.04272	-1.224	0.8871	-0.4694	-0.5689	0.7303	0.1267	0.7038	-0.002355	-0.9041	0.03161	-0.2932	0.5682
ACTN1	ACTN1	1	-1.416	-0.5584	-0.6949	-0.03701	-0.6215	-2.748	-1.093	-0.2092	0.2195	-0.7223	-1.438	1.011	0.321	0.3772	-1.241	-0.3262	-3.714	-0.8757	-0.3169	-0.697	-0.6286	-0.1685	-0.3492	-0.3725	-0.7524	0.01222	0.2486	-0.415	-0.7224	-0.8085	-0.3123	-0.8403	1.012	-0.8522	-2.179	-2.299	-0.08858	-0.6579	0.01194	-0.5969	-0.7598	0.4594	0.4282	-0.7318	-0.45	0.4894	0.3064
CAV2	CAV2	1	-0.4442	-0.4245	-1.144	0.1558	-0.05883	-1.077	-0.9174	-0.1662	0.3406	-1.394	-0.3368	-0.05539	0.5963	-0.3063	-0.2407	-0.2621	-1.039	-0.8084	-0.4605	0.4835	-0.3557	0.6157	0.07761	-0.1513	-0.7655	0.1743	0	0.6369	-1.752	-0.4983	-0.3779	-0.1582	0.7075	0.2105	-0.8977	-1.23	-0.2004	0.6247	0.5459	-0.105	-0.41	-0.4918	0.07086	-0.4409	0.8322	2.038	0.7464
NT5E	NT5E	1	-0.6009	-0.1421	-0.3094	0.2966	0.02346	-1.117	-0.4631	-0.5634	0.03252	-0.4195	-0.4007	0.1498	-0.283	-0.05032	-0.4017	0.6958	-0.4391	-0.02564	-0.8965	0.4082	-0.2266	0.8822	0.9377	0.1672	0.1718	-0.5183	0.1307	0	-0.8018	-0.7165	-0.2767	-0.1909	0.1931	-0.09296	-0.1143	-0.9691	0.07182	-0.1377	-0.4648	-0.04922	-0.7386	-0.4531	0.05521	-0.3956	-0.09891	1.714	0.6807
PLSCR1	PLSCR1	1	-1.014	-1.567	-1.667	-0.5312	-0.2112	-0.3768	-1.795	-1.601	-0.5418	-0.9965	0.1723	-0.2983	-0.8218	-1.441	-0.1347	-0.567	-3.295	-0.2787	-1.639	-0.9597	-0.763	-0.3532	-0.1423	-0.07789	-0.2215	-0.5824	-0.9448	-0.6754	0.4296	-0.002562	0.05152	-1.399	0.6372	-0.08179	-0.4765	-2.577	-0.7455	1.657	-0.01827	0.5293	0.06913	0.2524	0.3743	0.5877	0.435	1.098	-0.3379
MSN	MSN	1	-2.381	-1.316	-2.337	-0.8313	-0.9417	-2.959	-1.012	-1.545	-0.4516	-1.705	-0.5304	0.4158	0.05664	-0.9375	-0.9945	-0.4205	-2.571	-0.9062	-0.3586	-0.3762	-0.5052	0.1041	-0.2864	-0.6098	-0.8397	-0.3098	-0.2905	0.0009836	-1.924	-0.2925	-0.4139	-0.3559	0.4984	0.2484	-1.048	-2.777	-0.4272	0.05876	0	-0.175	-0.1074	-0.07357	0.05756	0.01159	0.7861	0.1489	0.0132
TAZ	TAZ	1	-1.103	-0.8618	-0.5199	0.3101	0.2484	-1.081	-1.178	-0.1493	0.1568	-1.093	0.2067	-0.7213	-0.2732	-0.2026	-0.1866	-0.3503	-2.889	-0.4783	-1.047	-0.1113	-0.2155	-0.3127	-0.4541	-0.5702	-0.356	0.251	0.3987	-0.6677	0.295	-0.8424	-0.6268	-0.1476	-1.019	-0.0728	-2.697	-0.8478	-1.084	0.663	0.4668	0.1765	-0.6276	-0.05209	0.02625	0.1647	0.6907	0.3687	0
SCHIP1	SCHIP1	1	0.001957	-0.4741	-1.119	0.2316	-0.3201	-0.9241	-1.709	-0.2414	0.5549	-2.007	-1.249	-0.1566	-0.6092	-0.6716	-0.8674	-1.335	-1.986	-1.247	-1.603	0.8051	0.1008	0.2633	-0.5593	0	-0.5498	-0.4191	0	0	-0.8652	-0.3403	-0.4477	-0.4454	0.5682	-0.00739	-0.8114	-1.596	0.5459	0.06099	0.4322	-0.03858	-1.115	-0.2307	-0.3207	-0.6264	-0.3127	0.2696	1.509
ARHE	RND3	1	-1.435	-0.4279	-1.492	0.1705	0.3988	-1.091	-0.924	-0.05631	0.3801	-1.028	-1.192	-1.027	-1.24	-0.1557	-0.7606	-0.5534	-2.944	-0.2551	-2.33	0.2217	-0.6376	0.6581	-0.2438	-0.5681	-0.5117	-1.579	-0.5724	0.2062	-1.458	-0.1264	-0.4062	-1.307	0.4983	-0.9575	-1.249	-3.094	0.7767	-0.04914	-0.4075	-0.05449	-0.8538	0.02474	0.3544	-1.326	-0.03093	0.09142	1.212
EXT1	EXT1	1	-0.4748	-0.09685	-0.5968	-0.9748	0.3245	-0.07089	-1.129	0.6977	0.8763	-0.208	-0.8445	-0.3401	-0.6164	-0.06302	-0.201	-1.305	-2.409	-0.8921	-0.4318	2.07	0.3042	1.93	-1.22	-1.334	0.8462	-0.4098	0.1857	-0.1423	-1.482	0.2548	2.397	-0.2155	0	0.4541	-1.683	0.5866	1.799	-0.3988	-0.1639	-0.7896	0	-0.9488	-0.4495	-1.785	-0.3242	-0.3311	-0.1292
CXCL2	CXCL2	1	0	-0.3574	0.5018	0.1605	-0.7955	-0.49	-0.9857	-0.3958	-0.9218	-0.1952	-1.082	2.456	-1.299	-1.094	-0.619	-0.5884	-1.002	-0.962	-1.227	-0.03722	0.1164	-0.05547	-0.4667	0.3217	1.371	-0.8141	-0.1339	0.6801	-0.1505	1.671	-0.8496	-0.107	1.045	-0.7244	0.2194	-1.115	0.4839	0.6739	-1.207	0.2752	0.605	1.843	2.204	-0.6587	-0.9951	0.623	-0.4677
ACSL4	ACSL4	1	-0.8304	-0.9869	-1.776	0.1869	0.1957	-0.6901	-0.2591	0.107	-0.2104	-0.5946	-0.08114	-1.572	-0.1608	-0.5139	-0.8603	-0.1273	-2.054	-0.2934	-1.976	0.08016	-1.003	-1.127	-0.09785	-0.3452	-0.9501	-1.195	0.4203	-0.2693	-1.043	-0.5379	0.2117	-0.7436	-0.549	0.775	-1.273	-0.6342	-0.04201	-0.5832	-0.2796	-0.2559	-0.4419	0.1411	0.5624	0.709	-0.0617	0.9273	-1.131
KNTC2	KNTC2	1	-0.5129	-0.2869	-0.4066	-0.3377	0.4074	-0.4233	-0.4421	-0.08163	-0.1404	-0.2804	-0.6604	-0.2784	0.3293	-0.1644	0.1973	0.2772	-0.3095	0.05131	-0.2656	-0.5777	-0.1883	1.002	0.5186	-0.4952	0.2002	0.5795	0.933	-0.4293	-1.409	-0.04143	0.2509	-0.6821	-0.2173	-0.4572	-0.1129	0.7193	0.03469	-0.06379	-0.5505	0.1494	0	-0.5773	0.4517	-0.004449	0.3912	-0.5373	0.3981
PLAUR	PLAUR	1	-0.0549	-0.9164	-0.8443	0.161	-0.4304	-0.6155	-1.45	-1.328	-1.407	0.07949	-1.467	0.3621	-0.609	-0.9643	-0.5826	-0.4711	-0.9937	-1.586	-0.4636	0.573	-0.5549	-0.157	-1.307	-0.01072	0.7776	-0.5315	-0.4266	0.7489	0.07352	1.306	-0.0885	-0.0559	-0.1274	0.119	1.414	-1.027	-0.2363	0.3304	0	0.6251	-0.564	0.9919	0.9898	-0.4625	-0.1124	-0.6491	0.348
SLC9A6	SLC9A6	1	-1.06	-0.4513	-1.02	-0.1035	-0.1346	-2.116	-1.525	1.271	-0.02243	-0.07875	0.3796	-1.221	-0.01386	-0.065	0.4306	-0.3381	1.003	-0.9841	1.369	0.9649	-0.1739	0.2307	-0.364	-0.8132	-0.5936	2.61	0.5729	-0.1497	-1.244	-0.5783	-0.6862	1.392	-0.4397	0.7729	-2.565	-0.3246	-0.683	0.2422	0.8128	-1.437	-0.3497	-2.163	-0.1837	0.8176	1.878	0	0.3469
CDC25B	CDC25B	1	-0.03448	-0.05483	-0.4145	0.4933	-1.338	-0.957	-0.9596	-2.159	-0.5058	0.2193	-0.8448	1.874	-0.4769	-0.7062	-0.9043	-1.455	-0.8357	-0.8185	-0.4146	-1.169	-0.2472	0.5093	-0.5312	0.3792	-0.9923	-0.6819	0	0.4711	-0.285	-1.085	0.3003	1.321	1.066	-0.1621	0.438	-1.994	1.105	-0.6149	0.7012	-1.437	0.8003	-1.081	0.0144	-0.1823	1.027	-0.6784	0.2745
RAI14	RAI14	1	-1.602	-0.2522	-1.069	-0.5033	-0.8975	-0.7485	-1.037	-1.058	-0.4566	0.703	-0.5218	-0.4628	-0.4975	-0.6356	-0.4621	-0.8255	-1.099	0.3523	0.1299	0.9882	0.2791	1.511	0.07374	-1.191	-1.293	0.3503	-0.3708	-0.5714	-0.287	-1.409	1.187	3.259	-0.7921	0.9473	-1.047	0.5983	-0.829	-0.547	2.278	-0.2178	0.266	0.0383	-0.459	-0.04944	2.199	0.002433	-0.4293
PTPNS1	PTPNS1	1	-0.7221	0.09506	-0.4998	-1.035	-0.8298	-2.048	-0.8846	-1.103	-0.6831	-2.021	-1.312	0.04405	0.6373	-0.1726	-0.7455	-0.1032	-1.349	-1.667	-0.7764	0.4394	-0.1115	-0.2417	0.2584	-1.557	0.5917	-0.6413	-0.1095	1.129	-2.109	0.9115	-0.1927	0.03338	-0.03691	-0.3906	0.276	-1.567	1.263	-0.06385	-0.5989	0	-0.04627	0.5531	0.3691	0.9504	0.03338	0.4383	-0.7582
IL15	IL15	1	-0.7423	-1.959	-0.4251	-0.2491	-0.4861	-1.547	0.4993	-1.052	-0.5919	1.361	-0.7506	-0.5834	0.3257	0.6975	-0.697	0.01139	-0.8382	0.09859	-0.8494	-0.4697	0.001877	-0.2365	0.1646	0.4187	-0.02897	-1.146	-0.5042	0.7622	-0.006598	-1.004	-0.3677	-0.582	-0.6716	0.2598	-0.6889	-1.085	-0.2991	-0.6899	-0.1827	-0.1254	2.262	-0.7163	1.062	0.9669	1.324	0.7568	-0.5689
TRIP10	TRIP10	1	-0.4562	-0.2807	-1.208	0.8237	-0.3941	-1.462	0.1266	-0.02221	-0.7481	-1.778	-3.314	-0.1068	0.5473	-0.1178	-1.57	0.2632	0.5556	-1.839	-1.608	0.01996	0.3609	1.617	0.1263	-0.5119	0.4728	-0.6932	1.033	-0.5469	0.075	-1.349	-0.5123	-0.9017	1.285	0	-0.2426	-1.157	0.7487	0.009597	-1.695	-0.4244	-0.285	0.8574	-0.4214	-1.128	-1.365	-1.382	-0.438
DONSON	DONSON	1	-2.36	0.741	-0.8736	-0.6302	0.2791	-0.8218	-0.7819	-0.831	-1.411	0.9338	-0.9474	-0.1316	-0.6266	-0.00663	-1.376	0.5294	-0.5213	0.1975	1.267	-0.9573	-0.5175	-0.7697	-1.049	-0.4712	-1.114	1.573	1.488	0.4012	-0.05748	0.863	-0.1431	-0.9609	-0.7828	3.058	1.031	2.268	-0.09102	1.542	1.725	0	-0.1585	-1.119	-0.06973	1.57	0.9754	-0.5521	-0.09844
SLC7A7	SLC7A7	1	0	-1.104	-0.6551	0	-0.6928	-0.6375	-0.6751	-0.5382	-1.25	-0.6602	-1.366	0.7691	-1.246	0.4938	-0.08514	-0.2301	-0.2173	0.07068	-0.244	-0.0725	0.3254	0.2503	0.2834	0.9523	-1.753	-0.2194	0.5726	0.8275	-0.599	0.8906	0.4312	-0.1955	-0.05951	0.6028	2.307	-1.827	1.969	-1.511	0	0.3535	-0.4612	0.6067	0.7262	0.5662	0.2533	0.1294	0.07882
USP1	USP1	1	-0.5198	0.2146	-0.3765	-0.00159	-0.1082	-0.8487	-1.726	0.8075	0.2898	-0.7464	1.392	-0.9815	0.1412	-0.8607	0.8826	0.7575	1.357	1.162	1.039	-0.3096	-0.9859	-2.294	-0.02317	0.5448	-0.1162	0.9852	0.2848	-0.6346	1.336	-0.6982	-1.227	0.3859	-0.3012	1.996	-2.956	0.9158	-2.71	0.5616	1.735	0.997	-0.4843	-1.779	-0.3063	0.4235	0.2402	0.6829	-0.2337
ELF4	ELF4	1	0.5918	-0.7521	-0.7181	-0.5847	-0.6892	-0.9249	0.7889	-0.4458	-0.3428	1.79	-1.204	0.3706	0.9587	2.313	-0.1126	-1.785	0.5502	-1.42	-1.461	-1.273	1.102	1.85	0.84	4.384e-05	-0.6086	-0.9308	0.3928	-0.7455	0.1657	-0.2605	1.446	-0.7222	0.5705	-0.8913	2.211	-0.2395	1.924	-0.5977	-0.6798	-0.4327	0.4943	0.02143	0.1727	-0.5111	-0.4648	0	-0.1246
HLA-E	HLA-E	1	-0.5359	-1.256	-0.3743	0.4621	-1.048	-1.017	-1.504	0.6617	-0.468	-1.473	-0.6742	0.2123	0.2246	-1.744	-0.7595	-0.4237	-1.684	-1.237	-1.717	0.3386	0.3448	1.264	-0.07665	-1.217	0.7689	-1.591	-0.2821	0.4391	-1.722	-0.6428	-0.8351	-0.1156	0.5418	1.668	-1.283	-1.991	-0.7235	-0.571	-1.174	0.1652	0.4622	0.2913	0.06676	0.505	-0.4821	0.8023	0.5939
BTG3	BTG3	1	-0.6317	-1.175	-1.604	-0.4315	-0.4393	-1.202	-1.499	1.326	-0.5112	-0.1446	-2.201	-0.8128	-0.5632	-1.287	0.1887	-0.6833	-2.245	-2.102	-1.684	-0.9491	-0.543	0.1404	0.1104	-1.003	-0.9644	0.993	-0.9889	0.4554	-2.471	-0.336	-1.249	-2.174	0.3621	0.04815	-0.7453	-1.745	-1.038	0.6198	1.089	-0.3499	0.3363	0.2484	0.5064	-1.112	0.2911	0	-0.3743
CEBPB	CEBPB	1	-0.7783	-0.8139	-0.8212	-0.501	-0.534	-1.016	-2.766	-1.219	-1.614	-1.075	-1.618	1.016	-0.1512	-2.299	-0.7743	-0.5766	-3.564	-0.8138	-1.241	0.1659	-0.8362	0.899	0.3536	-0.8925	0.5537	-0.5792	-0.5655	-0.2756	-1.365	0.493	-0.5581	-0.5062	0.6946	-0.4024	-1.108	-1.167	-0.5215	1.118	-0.645	0.1563	-0.3862	0.2136	0.5258	-0.3631	-0.02711	0.2377	0.7588
C10orf10	C10orf10	1	-0.4478	-0.8506	1.404	0.7598	0.3655	-0.9904	-1.829	-1.556	-1.073	-0.941	-0.01987	0.65	-1.361	-1.233	-0.3024	-0.9303	-0.9235	-0.3811	-0.828	-0.6536	-0.3363	-0.01646	-0.7183	1.428	0.3071	0.1888	0.1944	-0.9276	0.04938	-0.02198	0.1522	0.1433	-0.3989	-0.7941	0.1414	-1.607	0.2095	-0.2398	0.3807	-0.1094	0.8506	2.248	1.238	0.3216	0.129	-0.6429	-0.7204
SLC39A14	SLC39A14	1	-1.334	-2.233	-0.6952	0.119	-0.2926	-0.7341	-0.8399	-0.03887	0.1447	-2.01	-1.201	-0.5223	0.2927	-0.773	-1.455	-0.258	-1.027	-1.151	-0.45	0.1004	-0.5269	-0.4222	0.6102	0.5805	1.008	-0.8392	-0.6407	-0.3039	0.8191	-0.01191	-0.6877	-1.101	0.2473	-0.01597	-1.37	-1.341	-1.011	1.666	-0.8967	-0.4362	-0.2823	0.9281	0.2566	-1.007	0.5318	0.3228	1.87
QKI	QKI	1	-1.023	-0.1255	-0.1749	-0.8221	-0.4414	-0.8633	-0.6098	-0.1427	-0.2012	-0.1729	0.1266	-0.2427	2.209	-0.1367	0.4816	0.1242	-0.2361	0.1535	0.9591	0.5286	0.5676	-0.05417	-1.386	0.8792	-0.7581	1.552	0.4158	0.02615	0.3029	-0.5792	-0.2544	0.6725	-1.8	0.6801	-0.745	-0.0007113	-0.2315	-0.1794	3.342	0.3073	-0.9881	-0.9813	-0.1803	0.4259	1.545	0.7666	-0.355
RGL1	RGL1	1	-0.7796	-1.043	-1.291	-0.6158	-0.2553	-1.457	-0.7271	-1.401	1.086	-0.02639	-1.392	0.04155	-0.2686	0.9551	0.583	-0.4686	-2.982	-1.006	-0.8849	0.3813	0.3358	0.4276	-0.2628	-1.139	-0.1479	0.1347	0.8756	-0.3898	-0.3385	-0.6861	-0.7267	0.3936	-0.4071	-0.6402	-0.9369	-0.8567	-0.1184	-0.544	0.4839	-0.7151	0.5613	-0.9627	0	-0.5213	0.2026	-0.3722	0.09062
PBEF1	PBEF1	1	-0.6319	-0.8021	-0.02063	0.7269	-0.3485	-0.7297	-1.365	-0.443	-1.182	-1.795	-1.262	0.7681	-0.9823	-1.968	0.4825	-0.6771	0.5754	-0.736	-0.4719	1.095	-0.6445	0.05022	0.004068	0.2709	0.9733	-1.535	-1.023	0.7009	1.373	0.9312	-0.3118	-0.7691	0.3154	-1.224	-1.109	-0.03369	-1.592	1.651	-0.3573	0.3725	0.06498	0.778	0.7428	-0.2083	-0.8313	-0.3369	1.029
NFIL3	NFIL3	1	-0.2678	-1.438	-0.419	0.2682	0	-0.1883	-2.392	-0.5103	-0.6091	-1.002	-1.403	0.6305	-1.034	-1.306	0.008898	-0.6782	-2.068	-1.377	-0.2311	0.6558	-1.161	-0.06868	-0.501	0.003009	0.7117	1.871	-2.073	-0.4187	-0.6465	0.3652	-0.9602	-0.7847	0.7157	-0.7146	-0.8215	-1.337	-0.9596	0.9934	-1.004	0.05961	0.92	0.7894	0.346	-1.744	-1.03	0.008386	1.615
FZD7	FZD7	1	-1.213	-0.1111	-1.406	-0.5919	0.3577	-1.589	-0.4278	0.09103	0.4681	-0.8021	-1.277	0.2817	0.01005	0.5264	-0.06347	-0.04737	-1.081	-0.6096	-1.261	-0.1377	-0.168	0.137	0.3727	-0.3402	-0.2551	-0.3135	0.796	0.03931	-1.649	-1.069	-0.4394	-1.191	0.6085	-0.6773	-2.59	-2.543	0.4612	-0.631	-0.2518	-0.4594	-0.9625	-0.3121	-0.06892	-0.389	-0.5	0.675	0.1716
SACS	SACS	1	-1.433	-0.3369	-0.3894	-0.2238	0.9852	-0.5549	-0.8137	-0.1664	0.9795	-0.9221	-0.1733	-0.02428	-0.5175	0.7555	0.722	-0.6203	-1.274	-0.9818	0.9923	-0.4158	-0.2908	-0.6952	0.02708	-0.076	-0.2932	0.3364	-0.1505	-0.6707	0.08081	-0.2879	-0.7403	-0.8658	-0.2512	-0.5478	-0.07034	-0.6616	-0.3798	2.208	-0.5669	0.1908	0.09528	-0.2486	0.7387	-0.2784	1.777	-0.9497	2.004
RAFTLIN	RAFTLIN	1	-1.938	-0.9732	-1.887	-2.158	-0.5025	-1.208	-1.148	-1.633	-0.1903	0.2191	-0.9347	-0.3144	-1.46	0.6637	0.1441	-0.1847	-1.944	-1.852	0.372	1.349	-0.006814	-0.2953	-0.9003	-1.662	-0.1443	0.6873	-0.5327	0.3165	-2.344	-0.7151	-0.241	0.1378	-0.3674	0.3124	-0.159	-1.113	0.3715	-0.93	1.589	-0.6618	-0.08123	0.01004	-0.3056	0.2204	-0.1566	-0.03922	0.24
DMN	DMN	1	-0.4731	-0.9361	-0.3723	0.2555	-0.2816	-1.482	-1.495	0.259	0.3498	-1.265	-1.291	0.154	0.06958	-0.867	-1.369	-0.689	-2.843	-1.167	-2.301	-0.1366	-0.3025	0.8576	0.1826	-0.05007	-0.4681	-2.162	0.1335	0.2451	-1.758	-0.5577	-0.5711	-1.159	0.8395	-0.8999	-2.427	-2.72	0.2106	-0.3017	-0.3463	-0.1121	-0.796	0.06045	-0.8713	-1.192	-0.7243	0.1404	0.7059
PSMB9	PSMB9	1	-0.6162	-1.377	-1.002	-0.128	-0.3635	-0.0009661	-1.59	0.802	-0.2165	-0.6023	-0.5534	0.3004	0.1552	-0.9096	-0.09821	0.3262	-1.992	-0.2048	-0.921	-0.6647	0.3054	0.06326	0.08729	-1.032	0.4433	-0.7581	-0.8708	1.144	-1.231	0.84	-0.758	-0.02762	-0.393	1.344	-0.6423	-1.818	-0.4659	-0.09977	-0.05142	1.214	1.981	-0.09357	1.138	2.546	-0.3053	1.005	-0.2823
MAFF	MAFF	1	-0.7261	-0.3737	1.022	0.4472	-0.2148	-0.6213	-2.132	-0.9556	-1.303	-1.356	-0.3998	0.3495	-0.4904	-2.071	-0.3094	0.288	-1.484	-0.5821	-0.7097	1.058	-0.6866	0.6691	-0.4138	-0.225	1.425	-0.1425	-0.3238	0	0.982	0.8075	-1.326	0.2547	-0.203	0.6608	-0.523	-1.622	-0.9852	0.3967	-0.5708	-0.01751	-0.03928	0.491	1.164	-1.408	-0.9271	-0.06705	0.6934
ADM	ADM	1	-0.3593	-0.05739	0.5664	0.9592	1.034	0.1918	-1.416	0.2678	-0.3497	0.0317	-0.8647	0.4068	-1.505	-1.741	1.83	-1.214	-1.894	-0.4948	-0.3122	0.8964	-0.08994	-0.005361	-0.8412	0.4174	1.263	-1.386	-0.324	-0.1266	-0.3149	1.326	-0.6707	0	-0.2508	0.264	-0.2328	2.327	-0.1663	0.3592	-1.274	-0.1665	1.462	1.226	1.722	-0.0931	-0.5955	-1.195	0.06902
LYN	LYN	1	-0.6868	-1.589	-0.9125	-0.9053	-1.185	0.4972	-0.2034	-1.01	-0.3504	-0.4171	-0.9428	-1.486	0	-1.1	1.644	-0.07379	-0.1627	-0.7145	1.678	0.3197	-0.4117	-1.185	0.6026	-0.3329	0.6571	-0.3732	-0.6843	-1.483	0.4361	1.537	0.4913	0.005246	-0.5855	-1.623	-0.1097	0.7575	-1.032	2.316	1.907	0.2126	1.449	0.1854	1.154	1.171	0.7613	-0.6044	-0.7547
TM4SF1	TM4SF1	1	-0.5642	-0.3519	-0.3835	0.1675	-0.5647	-0.781	-0.5657	-0.5189	-0.3819	-0.1385	-0.2082	0	0.03947	-0.3859	-0.1387	0.3259	-0.0341	-0.5059	1.137	0.2025	-0.3496	0.1352	-0.2619	1.149	0.1279	0.009601	1.201	1.112	0.4937	0.7681	-0.376	-0.2501	-0.331	-0.5125	2.788	-0.7826	-0.6203	0.1607	-0.5667	-0.6064	0.4319	0.313	0.423	-0.4717	-0.6957	-0.817	0.2447
NASP	NASP	1	-0.8904	0.3898	-0.2325	-0.9251	-0.2596	0.6985	-0.8476	0.8076	-0.1311	0.2543	0.7108	-0.8199	0	-1.268	0.1332	-0.2246	-0.3686	-0.2597	0.9553	-3.132	-0.2051	0.2694	0.5905	-2.702	-0.2324	1.901	1.172	-0.5621	-1.003	-1.708	0.5578	-1.392	0.9144	0.1759	-0.0419	-0.7412	-0.8088	1.338	-1.813	-0.1611	1.269	-0.7323	0.4512	-2.179	0.08526	0.279	0.3939
PSMB8	PSMB8	1	-0.431	-1.428	0.04848	0.2508	-0.5792	0.6605	-3.243	0.5923	-0.5233	-2.057	0.8715	0.2413	0.1538	-1.936	-0.1596	-0.1888	-1.997	0.1542	-0.4025	-0.3711	0.4502	0.07555	0.8116	-1.077	0.1624	-1.862	-0.8972	0.3521	-0.536	-0.1427	-0.9219	-0.0672	0.148	1.457	-1.88	-1.478	-1.29	0.4126	-0.7756	0.719	0.6007	0.02524	0.7145	1.695	0.3711	1.303	-1.578
SDCBP	SDCBP	1	-1.297	-0.1804	-0.08966	-1.183	0.2833	-1.16	0.1291	-0.7185	-0.2978	-1.559	-1.348	-0.8759	0.00113	-1.028	1.742	-0.2256	0.3219	0.2373	0.01737	-1.31	-2.131	-1.978	-0.3722	0.15	-0.757	1.138	0.281	0.08543	2.481	0.114	-0.3681	0.1443	-0.9869	1.324	-0.4054	0.3375	-3.503	1.617	0.198	1.033	1.215	-1.299	0.6561	2.117	0.119	-0.01094	1.689
STAC	STAC	1	-0.3657	-0.3676	-0.3246	-0.2923	0.3562	-0.5986	0.878	-0.4608	1.901	0.3083	-0.9393	0.07482	0.4598	0.3058	-0.9363	-0.6523	-1.133	-0.1178	-1.107	-0.411	0	0.2523	-0.01568	0.6215	-0.642	-1.154	-0.6982	0.5819	-0.9014	-0.9095	-0.1891	-0.7254	0.9164	-0.5141	-0.008697	-0.8324	1.466	-0.5829	-0.5622	-1.453	0.2209	0.1895	-0.6108	-0.4147	0.2279	-0.2921	1.136
LPHN2	LPHN2	1	-0.3719	-0.7677	-0.819	0.1614	1.183	0.4886	0.1694	-0.1908	0.4602	0.9995	-1.165	-0.4926	0	-0.003808	0.3254	-0.3732	-1.529	-0.9559	1.288	0.1388	-1.179	-0.8317	0.0361	0.228	0.09529	4.187	-0.8157	-0.0266	-0.5145	-0.5481	-1.022	-0.9963	-0.2944	-0.7207	-0.3042	0.8317	0.245	-0.1355	-0.7768	-0.7209	2.921	-0.4162	0.7834	-0.8821	0.916	-0.07409	0.5805
DDIT4	DDIT4	1	-0.6997	0.1107	-1.105	-1.296	-0.7104	-1.166	-0.756	-1.659	0.5794	-0.3373	2.595	-0.2002	1.509	-1.057	-0.9016	-0.4994	-0.06427	0	0.4542	0.2704	0.02748	0.1253	0.2773	-0.8272	0.6191	-0.3555	-0.5956	-0.2706	-1.691	-1.134	0.7733	2.127	-0.8537	-0.8974	-0.3906	1.998	0.664	-0.7197	0.8008	-1.278	0.7818	-0.1143	0.2586	1.333	0.9168	2.021	-1.156
B4GALT5	B4GALT5	1	-1.742	-0.6415	-0.2968	0.2514	-0.4151	-2.196	-1.194	-0.7461	-0.9075	-1.665	0.8683	-0.0323	0.2363	-1.652	-1.986	0.6338	0.3255	-0.1217	-0.7298	-0.1664	-0.9026	-0.7799	-0.129	0.1528	-0.4044	-0.6655	-1.485	-1.191	1.298	-0.9659	-0.45	0	-0.2356	-1.046	-2.4	0.1844	-1.262	0.3334	-0.08756	0.7669	0.01077	0.3585	-0.05474	0	-0.7694	0	0.4774
SFRP1	SFRP1	1	-1.386	-0.1514	0.1346	-0.7833	-0.04268	-0.698	0.2067	-0.2732	-0.7695	-0.2557	-0.136	-0.6837	1.07	0.8438	-0.03291	0.4731	-2.241	0.09993	-1.594	1.103	0.5235	0.2611	0.5666	0.04003	-0.1681	-1.456	0.8111	0.4048	-1.52	-0.3961	-0.5842	-0.1759	-0.00965	0	-1.914	-3.023	-0.7182	-1.089	0.05005	0.3007	-0.5188	0.5089	0.323	-0.8491	-1.202	0.3996	-1.885
MCAM	MCAM	1	-0.622	-1.055	-0.7459	-0.4961	-0.1554	-0.8572	-1.402	-0.2265	0.005495	-0.7403	-1.089	0.6734	-0.6339	-0.0451	-1.493	-1.009	-1.25	-1.195	-0.5113	0.5896	-0.6173	1.305	-0.3959	-0.2855	-0.5061	0.6995	-0.2397	0.08246	-2.028	-0.4151	-0.1514	-0.2462	0.9335	0	-1.58	-1.484	0.9074	-0.4933	-0.2784	0.06643	-1.08	0.0789	-0.9247	-1.466	0.763	-0.0517	0.7097
SLC43A3	SLC43A3	1	0.1173	-0.4398	-0.4725	-0.3704	-1.524	-0.926	0.5199	-0.08338	-0.4202	0.2973	-1.401	-0.1242	-0.1201	0.2611	-0.6116	-1.014	-1.065	-0.8249	-1.204	-0.2724	0.235	0.632	-0.8105	0.02228	-1.267	-0.02393	1.24	1.064	-0.8964	-0.49	-0.09285	0.2378	0.4339	-0.02893	0.8012	-1.455	2.213	-0.5061	-0.5207	0.06363	0.1932	1.225	-0.7857	0.02618	2.13	-1.275	-0.0852
CAP1	CAP1	1	-0.8282	-0.4321	-1.172	-0.8938	-0.1374	-0.8873	0.3117	-1.581	-0.3967	0.1945	0.1176	1.105	1.512	-0.3164	0.02908	-0.3252	0.01138	-0.6355	0.8959	0.743	-0.9244	-1.674	-0.5561	-0.1948	0.2179	0.4656	-2.572	1.765	-1.568	-1.486	-1.293	0.05775	-0.4204	1.572	-0.9732	0.02697	-0.8813	0.2385	-1.253	0.02048	-0.6206	0.1429	0.7702	-0.06429	1.128	2.005	-0.03327
UQCRFS1	UQCRFS1	1	0.1756	-0.509	-1.069	0.4537	-0.1405	-1.193	-0.6382	-0.9062	0.2433	-0.6754	-1.055	0.5402	0.3073	-1.079	-1.932	0	-2.282	-0.01094	0.4464	-0.7579	-0.9444	1.157	0.6016	0.05412	-1.109	-0.08671	-0.1452	-0.7878	-0.1397	-0.7673	-1.096	-0.5947	1.271	-0.6193	-1.387	-1.949	0.589	0.03436	-0.07676	-0.03943	1.621	0.3564	-0.1987	-1.364	1.153	0.7466	0.3871
IL8	IL8	1	-0.186	-0.1224	0.4729	0.1091	-0.188	-0.2521	-0.7805	-0.531	-0.8998	-0.1479	-1.097	0.6199	-0.805	-0.8411	0.2571	-0.05171	-1.77	-0.142	0.04602	0.03455	-0.1031	-0.3781	-0.263	0.6223	1.859	-1.161	-0.3784	0.5925	0.2133	1.695	-0.6955	-0.3592	-0.2522	-0.5245	0.9318	-1.151	-0.131	0.3331	-0.5656	0.2605	-0.03604	1.348	2.256	-0.9839	-0.444	0.1138	0.5074
PLAC8	PLAC8	1	-0.3696	-0.7605	-0.6749	-0.7403	-1.54	-1.456	-0.3167	-0.6209	-0.7284	0.3714	-1.157	0.4322	0.08211	-0.4293	-0.6282	0.1246	-1.043	-0.3495	-1.317	-0.842	0.3049	0.1404	0.6529	0.7387	-0.5994	-0.8796	-0.8655	0.5231	-0.502	0.397	-0.2179	-1.048	-0.5073	-0.05362	0.153	-1.479	0.5899	-0.5537	-0.398	0	0.1236	-0.06818	0.3295	0.7849	0.1196	0.02902	-0.5332
ITGA5	ITGA5	1	-0.5789	-1.029	-0.4118	0.789	-0.6681	-0.1799	-0.4885	-0.1932	-0.8289	-1.123	-1.36	1.627	-0.3882	-1.061	-0.9112	-0.6221	-0.9848	-1.192	-1.293	-0.3262	-0.08025	1.409	0.1144	-0.2912	-0.236	-1.414	0.1091	-0.05158	-0.7288	0.6775	-0.03672	-0.7236	1.55	-0.586	-0.8184	-1.85	0.9224	0.8209	-0.4256	0.00447	0	1.177	-0.5456	-0.8063	-0.4361	-0.07678	1.541
PHLDA1	PHLDA1	1	-0.7646	-0.6604	-0.6188	-0.3794	-0.3588	-0.8781	-0.7997	-0.7169	-0.8949	-1.069	-0.0266	-0.04259	0	-1.034	-0.4555	-0.2112	-1.385	-0.5732	0.0201	0.38	-0.4189	0.06359	-0.361	-0.427	-0.04925	0.4541	-0.7823	-0.03997	-0.159	0.5057	-0.6219	0.06671	-0.09566	0.2043	-0.263	-0.7251	0.0906	0.9593	-0.8167	0.6875	0.1822	0.3303	0.8173	-0.7346	-0.2299	-0.09392	1.409
IFNGR1	IFNGR1	1	0.1019	0.02543	-0.459	-0.1074	-0.6407	-0.5692	-1.417	-0.7651	-0.66	-1.736	0.3238	0.4245	-0.01301	-1.883	-0.5176	0	0.05215	1.88	-0.7715	0.4963	-0.89	-1.091	0.9563	0.11	-0.09013	-1.263	-0.6714	-0.3557	1.476	0.342	-0.7351	1.49	-0.1416	0.7987	-1.961	-0.5275	-1.695	1.308	-0.1651	0.7414	-0.8145	0.3443	0.3711	0.6791	0.3232	0.5173	0.5528
GPR161	GPR161	1	0.7325	-0.4406	0.5731	0.868	-0.07928	-1.233	0.3713	-0.2929	-0.03397	0.1913	-0.5105	-0.3484	-0.04604	-0.7841	-0.9294	-0.2412	-0.2968	-0.4383	-0.4716	-0.2994	-0.2226	1.238	0	-0.4159	0.0105	-1.059	1.078	0.09623	-1.591	0.4554	-1.191	-0.7389	0.8347	-1.417	-0.7176	-0.5224	1.549	-0.1475	-0.9186	-0.283	-0.3456	-0.07202	-0.7067	-0.1853	0.3573	0.1738	0.5075
TNFAIP8	TNFAIP8	1	-0.6625	-1.087	-1.303	0.9148	0.4766	1.435	1.276	1.574	0.5744	-0.2217	-2.263	-0.9567	-0.3887	-0.4843	2.191	-0.3071	-0.2891	-0.1859	0.3076	0.8477	0.3423	-1.605	-0.4636	-0.6635	0.7147	0.8893	-0.2533	0.8689	-0.1266	0.8707	0.9236	-1.579	-0.3974	0.1294	-0.3417	0.2084	-0.1739	2.588	1.298	-0.8492	1.372	0.01766	1.049	0.1272	-0.3528	-0.1055	1.014
CDC20	CDC20	1	0.4149	-0.06606	0.4639	-0.7787	-0.3639	1.61	0	-0.1086	-0.07689	1.613	0.4398	-0.09675	-0.9006	-0.2143	1.417	-0.0353	2.361	-0.5883	-0.4675	-0.5621	-0.001978	0.5983	-0.3921	-1.332	-0.2183	1.113	0.4952	-0.2539	-0.5169	0.5698	1.185	0.2064	1.084	-0.6943	0.3701	5.178	0.6501	-0.3114	-1.021	0.3253	-0.2856	0.8018	0.4471	0.8645	-0.5602	-0.2229	-0.7877
DPH2L2	DPH2	1	0.5341	0.4429	0.9274	-1.02	-0.3627	0.794	-0.2331	0.4676	-0.4491	0.9555	0.7485	0.5385	-0.1348	0.002827	0.2377	0.7017	0.9017	0.6024	0.8072	-1.55	0.8314	-0.08265	0.2808	-1.657	0.1008	-1.046	0.1533	-0.791	0.9819	1.251	-0.3465	0.4432	1.949	-0.2033	-0.1334	1.767	0.8867	1.071	-2.247	0.1604	-0.03754	1.447	-0.4842	-0.5373	-1.592	-0.8437	-0.02964
NSEP1	YBX1	1	0.1117	-1.412	-0.7955	-1.073	0.5381	0.007829	-1.432	-1.495	-0.202	-1.182	0.5981	-0.007829	0.3444	-0.3991	1.185	-0.1649	1.614	0.1819	0.3853	-0.6816	-0.9388	-2.083	0.236	-1.179	-0.6213	-0.1986	-3.389	-0.6921	-0.289	0.3796	-1.725	-0.2359	0.9753	0	-0.9214	1.604	-1.293	0.6983	-0.3675	-0.5792	-1.157	0.1801	0.3705	-0.2097	1.471	0.6062	0.1025
RSU1	RSU1	1	-1.436	-0.9704	-0.7468	-0.1682	0.4373	-0.8492	-0.9359	0.8498	0.6794	-0.3532	-0.3408	-0.3932	-1.656	-2.2	0.8041	-0.3029	-0.3744	1.625	-1.033	0.6592	0.4167	-0.6493	-0.6343	-2.174	0.3876	1.271	-1.154	0.08969	0.3096	0.5564	-1.309	1.126	0.3433	0.2713	-0.1223	-0.8086	-1.315	-0.1221	-0.4655	-0.6263	-0.5276	-0.2157	0.007143	-1.214	-0.3383	1.125	0.23
CXCL11	CXCL11	1	-0.2001	-0.3712	0.03084	0.2243	-0.3066	0.6379	-0.3635	-0.09534	-0.129	-0.4524	1.017	0.1247	-0.1676	-0.2815	0	-0.2624	-0.2952	0.5244	1.03	-0.06542	0.23	-0.287	0.04595	-0.06323	1.082	-0.2777	-0.1697	0.4436	1.4	0.9252	0.04177	0.1936	-0.007517	1.82	0.02793	-0.3647	-0.1605	-0.2311	0.3609	1.453	4.445	-0.3562	0.0718	4.542	-0.4211	1.133	-0.377
RGS20	RGS20	1	-0.2464	-0.7864	0.1427	0	1.59	0.4638	2.46	0.2152	-0.3769	3.375	-0.002839	0.1695	0.3238	0.04902	-0.682	-0.9457	1.338	-0.119	-0.5632	-1.128	1.045	1.766	-0.4875	0.7044	-0.5138	-1.295	0	0.4416	0.3665	0.3963	0.4379	0.2954	0.2698	-0.4736	0.4718	0.2578	1.31	-0.3056	-1.142	-0.8187	0.1849	0.8435	0.286	-0.007843	-0.8072	-0.01748	0.4471
KIF20A	KIF20A	1	0.04094	-0.3525	0.3934	-0.1839	-1.359	0.06024	1.65	-0.5509	-0.9361	0.9756	0.3617	0.1904	-0.1165	0.6023	0.1675	-0.9345	1.695	-0.5234	1.336	-0.3909	0.8485	0.9445	-0.828	0.3539	-0.06059	3.44	0.9876	-0.05515	0.7063	0.3317	0.9687	-0.9992	0.5049	-0.5341	1.836	1.365	1.008	0.03376	0	-1.607	0.3897	-1.018	-0.9186	1.418	1.262	-0.9027	-0.2613
MAP17	PDZK1IP1	1	0.1219	-0.8155	0.3195	-0.5367	-0.9586	1.91	-0.4922	-1.09	0	1.343	-1.157	1.556	-0.8332	0.8725	2.927	-0.7532	-0.9205	-0.6279	0.7683	-0.663	0.267	-0.7643	-0.6353	0.5857	0.1614	-1.274	-0.682	0.8162	-1.129	1.317	0.4852	-0.1041	0.242	-0.9109	1.303	-0.9051	-0.1049	0.2561	0.4659	-0.425	-0.05296	0.479	2.806	-0.5144	1.323	-0.171	-1.319
HPSE	HPSE	1	0.2134	-0.9208	0.02056	-0.164	-1.053	-0.7327	0.3623	-0.09899	-1.309	-0.6523	-0.9461	1.115	-0.2155	1.842	0.3173	-1.03	0.2466	-0.4013	-1.214	-0.7925	1.203	1.238	0.5221	1.139	-0.4333	-0.286	0.3237	0.6949	0	0.1069	1.487	0.5395	-0.4919	0.8404	1.782	-0.3433	1.11	1.955	-0.08175	-0.395	-0.1261	-0.07701	0.3122	0.6096	-0.6939	-0.8846	0.8266
KIAA0819	MICAL3	1	-0.2592	0.9488	-0.6909	-0.5037	-0.8112	-0.9124	-0.1067	0.9704	0.7983	-0.1675	-1.068	0.7133	0.5584	-0.3258	-0.9063	0.5305	0.2462	0	0.7774	-0.2444	0.1702	0.04535	0.1463	0.1086	-0.4936	0.3526	1.068	-1.758	-0.3365	-0.2951	0.3488	-0.4206	1.551	0.1702	-1.075	1.173	0.7235	-0.7319	2.897	-0.6055	-0.4556	-0.8899	0.8676	-1.622	-0.4119	-0.3753	-0.3205
UNC84B	UNC84B	1	0.2104	-0.607	0.2833	0.3648	0.7461	1.506	1.367	-0.281	0.9485	1.556	-1.336	0.6601	1.316	-0.6102	-0.887	1.134	2.337	-1.725	-0.1782	-0.8506	-0.2076	0.8189	-0.3963	-0.3556	2.044	1.45	0.1667	0.6523	0.9488	0.7769	-0.1286	-0.5338	0.4412	-0.9562	-0.4208	-0.4623	-0.4728	-0.2052	0.3074	1.451	2.58	0.4495	1.505	-0.7883	-0.2444	-0.7504	2.683
RASGRP3	RASGRP3	1	-0.4352	-0.6552	-0.416	-0.7044	-1.11	0.7306	-0.03977	-1.11	-0.05575	-0.9726	0.4092	0.2141	0.04002	1.103	0.4128	-0.004037	0.2162	-1.293	-0.9994	0.6188	0.8927	0	-1.342	0.02765	0.2911	0.2855	1.064	0.6661	-1.311	-0.05575	1.505	-0.5184	-1.072	0.555	4.077	0.292	1.25	0.06758	-0.3027	-0.6367	0.3809	-0.0825	-0.7852	0.01242	0.403	-0.1947	-0.2923
ST7	ST7	1	-0.9831	-0.551	-0.226	-1.128	0	0.246	0	0.3081	0.6994	1.833	1.443	0	0.07976	-0.4834	0.08155	-0.7714	-1.892	0.9919	2.873	0.3805	-0.8168	0.5167	1.191	-0.2982	-0.8998	-0.3958	1.031	-0.7504	0.4641	0.1592	0.7661	2.505	-0.9636	0.3124	-0.3919	2.356	-1.459	2.661	0.4214	-0.3329	-0.6539	-1.783	-0.08592	-1.841	1.18	0.1184	0.3459
CHST11	CHST11	1	-0.118	-0.6523	1.602	-0.6366	0.5193	0.1532	-0.5109	0.4598	-1.044	-0.5203	-1.956	0.7364	0.2421	-0.5469	-0.949	0.2287	1.572	-0.7397	0	-1.015	-1.204	1.519	0.7398	-0.6347	-0.3668	-0.759	0.1078	-0.5962	-1.463	0.9876	0.6181	-1.561	0.2158	-0.02242	3.527	-0.7719	-0.5163	0	-0.5262	-0.14	0.8575	0.5098	0.8818	0.7223	-0.009261	0.459	-0.1289
CPA4	CPA4	1	0.8692	0	-0.005067	0.02016	-1.392	-0.7407	2.01	-0.9209	-0.424	1.79	0.03841	1.589	0.06076	1.936	-0.5705	-0.9149	0.7221	-0.036	-0.6073	-0.5977	0.7835	0.4286	-0.2787	1.66	-0.03944	-0.5935	0.1019	1.054	0.6622	-0.06209	0.5265	-0.3109	-0.5023	-0.2022	2.433	-0.1176	2.06	0.03841	-0.7982	-0.6343	1.04	0.7817	-1.05	0.4784	-0.2634	-0.03412	0.7316
TEX10	TEX10	1	-0.9138	-0.3063	-1.077	-0.1305	-0.7343	0.49	-0.437	-0.619	0.3719	-0.04676	2.877	-0.2727	1.031	0.4507	0.3864	-0.3294	0.05302	-0.1369	-0.04597	0.9756	1.222	0.9565	-0.6373	0.7932	-0.4978	0.6135	1.866	-0.2376	1.406	-0.9579	-0.01918	-3.032	0.8009	0.8789	0.2381	-1.772	-0.8754	0.7871	1.642	-1.579	-0.7083	-1.504	-1.761	-0.2058	0.7645	-0.4555	0.1537
FLJ20364	FLJ20364	1	-0.2942	-0.09989	0.3643	-0.8248	-1.018	0.6336	0.8048	-0.8656	-0.8487	-0.6353	2.381	0.472	-0.01334	2.736	-0.4668	0.00432	3.394	0.3814	2.106	-0.9066	0.8382	0.799	-0.6334	-0.002694	-0.6492	0.7688	0	0.306	0.4323	-0.5691	0.6406	-0.5649	0.309	-0.7057	0.8636	-0.8366	-1.084	-0.6485	1.018	0.423	0.8225	-0.4642	-0.9676	1.497	1.197	-0.5669	0.5516
FLJ10134	TMEM45A	1	-0.792	0.009922	-1.095	-1.093	-0.2152	-0.6276	0.1945	-1.016	-0.001064	0.0399	-0.5224	1.357	0.09324	0.8489	-0.3758	0.3036	0.06887	0.636	0.1136	-0.3263	1.197	-0.5064	-0.19	-0.3011	-0.6765	0.3833	-0.4912	-0.1695	-1.069	-0.3925	-0.4186	-0.4989	-0.1779	-0.2972	-0.009892	-0.8313	0.2562	-0.9796	0.326	-0.4536	-0.8063	-0.7418	0.3437	-0.04936	1.767	2.463	-0.495
FLJ10315	TMEM39B	1	0.7166	0.6788	0.1622	-0.4288	-0.1643	-1.072	-2.299	-0.1054	-1.31	0.2946	-0.276	-0.2009	0	0.1553	-1.885	1.169	0.8099	-0.1641	0.2218	-0.5688	0.6152	1.66	-0.2686	0.9701	0.2126	1.417	0.1334	-0.3126	0.4064	0.337	0.337	-0.94	1.318	2.65	2.238	0.7	2.06	-0.4156	-1.557	0.445	-0.07074	-0.7015	-0.55	-1.119	-0.04674	-0.2056	-1.439
FLJ10420	NECAP2	1	0.9485	0.3821	0.8143	-0.433	-0.01055	0.8268	-2.251	0.04368	-0.82	-0.8296	1.355	0.2911	-0.263	-1.836	-3.068	0.5185	-0.3322	0.9584	0.1573	0.1655	0.4017	-0.2761	0.5481	-0.973	0.4752	0.8623	0.01073	-0.05811	0.5384	0.09792	-1.556	2.069	0.2698	2.529	-1.95	0.525	-1.465	0.9403	-0.8199	0.6892	-0.5209	-0.8932	-0.4566	0.8007	-0.1018	-0.3868	0.5461
WDR12	WDR12	1	0.7063	0.776	0.786	-0.7883	0	-0.6952	-0.698	1.412	-1.069	-0.2128	0.4214	0.1449	0.2632	-0.093	0.4444	1.675	1.596	1.799	1.636	-0.7779	-0.06144	-1.599	-0.1416	0.161	-1.012	2.232	0.7844	-0.6207	-1.172	0.4555	0.2622	0.32	-0.952	-0.2254	1.563	0.9736	-2.205	0.1756	0.656	-0.2372	-0.3088	-0.3542	-0.09801	1.154	1.111	0.1492	-0.2949
RRAGC	RRAGC	1	-0.1926	-0.3291	-1.016	-1.1	0.481	0.2241	-1.309	-0.3993	-0.1839	0.3095	-0.3426	-3.284	0.06247	-0.1942	-1.017	-0.3488	2	0.3433	0.4786	1.077	1.156	0	0.3271	-2.973	-0.1063	0.2702	-0.2932	-1.527	0.404	-0.6982	-1.162	1.705	-0.5853	-0.04637	-2.282	2.249	0.6161	-0.1984	0.1008	0.3202	0.3028	-0.7611	-1.26	0.01658	-0.01521	-2.51	-0.5322
EPHA2	EPHA2	1	-0.006473	0.01365	-0.3654	0.4678	-0.9532	-0.2257	-0.4342	-0.141	-0.7181	-0.8282	-0.9449	0.9703	-0.5517	-0.08574	-0.956	-0.5006	0.1378	-1.32	-0.7559	0.5091	0.278	2.46	-1.399	0.3327	0.3261	-1.129	-0.5412	1.458	-1.002	0.7271	-0.1622	0.3271	1.126	-0.3843	1.789	-1.167	1.25	-0.4383	-0.8655	0.2821	-0.5575	0	0.1623	-1.3	1.329	-0.6228	0.3473
SERPINB8	SERPINB8	1	1.405	-0.3385	0.5144	-0.7785	-1.4	-0.6687	-0.5656	-1.358	-0.6284	0.02673	-0.1667	0.5619	-0.663	-0.006301	-1.201	-0.1976	0.2597	-0.3619	-0.2978	0.02673	0.3241	0.09548	0.4637	2.916	-0.4089	-1.066	-0.9889	-0.0289	2.172	1.611	0.5305	-0.7728	-0.005108	0.4822	2.33	0	2.434	0.8401	-0.8476	-0.2834	0.3997	0.06868	0.2271	-0.6885	0.05658	-0.4188	2.516
SRPK1	SRPK1	1	-2.325	-0.8013	-0.3028	-1.113	-0.3698	0.3389	-1.377	0.8513	-0.5677	1.419	1.14	-0.4959	0.5681	-0.891	1.573	-0.196	0.9808	-0.5063	1.692	-1.117	-0.2034	-0.1289	-0.6672	-0.2387	-0.9493	1.179	0.739	-0.3371	1.477	0.1606	-0.1557	-0.1918	0.3248	0.1436	-1.069	1.953	-1.527	1.28	1.69	0.1024	1.114	-0.7984	0.3348	-0.0102	2.526	-0.7009	-1.26
TTK	TTK	1	-0.009795	-0.631	0.01813	-0.1549	0.06116	0.007581	0.6591	0.3342	-0.04667	-0.1369	0.3604	-0.2358	-0.2998	0.8988	0.248	0.1104	0.1804	-0.219	-0.3021	-0.8462	0.5633	0.8631	-0.3842	0.7717	-0.3548	6.191	0	-0.21	1.112	0.1944	0.3589	1.472	-0.4104	-0.6465	1.553	1.614	1.033	-0.5291	1.39	4.027	0.2372	-0.4896	-0.1486	0.09808	-0.1948	-0.7661	0.388
ADORA2B	ADORA2B	1	0.8736	-0.8607	-0.5986	-0.2477	-1.969	-1.736	1.258	-0.2908	-1.644	0.6103	-1.114	0.9243	-0.7363	1.062	-2.138	-1.15	0.221	-0.6164	-0.6603	-0.4006	-0.2455	0.8759	-2.466	0.8084	-0.4864	-1.4	0.5729	1.127	-1.107	0.2737	0.5631	-0.1537	0.8368	-0.8505	1.828	1.849	1.273	-0.3454	-0.32	-1.26	0.2893	0.6188	-0.1193	0.1139	-1.654	0.243	0.7701
CAPN2	CAPN2	1	-0.2508	1.457	-0.4259	-0.8387	0.6515	-1.461	-1.507	-0.3718	0.4421	-0.6255	3.574	-1.043	-0.5674	0.3517	-0.1987	-1.252	-1.855	0.6229	0.5714	0.9243	0.5772	0	-0.4862	-1.508	-1.146	-0.3437	-0.2395	-0.5656	-1.391	-0.5746	0.8632	0.7739	0.5232	0.8722	-0.1971	1.848	-1.778	-1.527	0.2374	0.2805	-0.7262	-0.306	1.44	0.4657	1.155	-0.1469	1.077
DNMT1	DNMT1	1	-0.2246	0.6924	-0.4768	-0.5588	-0.1681	-0.3902	-1.148	0.425	-0.6204	-1.746	1.126	-0.69	0.2997	-2.089	-0.7436	-0.1274	0.2573	2.001	0.8555	-0.5033	-0.171	-0.2722	-0.3353	-1.293	-0.1144	0.607	0.4638	-0.1949	0.08925	0.06351	-0.2	0.6171	0.7869	2.102	-2.548	1.609	-1.066	2.043	1.154	-0.1344	-0.1904	-1.694	-0.4088	0.3969	1.283	0.05439	0.06244
ENO1	ENO1	1	0.2267	-0.3322	-0.809	-0.1097	-0.1656	0.166	-1	-1.263	0.1211	-0.2665	1.468	-0.3941	0.1147	-1.196	-0.373	0.02229	1.031	1.308	2.735	0.06923	-0.2998	-2.452	-0.0881	0.4003	0	-0.3439	-3.066	-0.2296	0.5124	-0.09229	-1.149	0.5688	-0.01791	-0.4006	-0.8815	2.741	-1.374	0.2102	0.1868	-0.04934	-0.2581	0.2526	0.3679	1.534	1.481	1.25	0.03538
KIFC3	KIFC3	1	0.8229	-0.5203	0.257	-0.1338	0.2943	0.1051	-1.249	0.3191	0.5449	-0.4952	-1.016	0.7501	-0.6041	-0.6018	-0.4718	-0.358	0.5986	-0.5567	-2.187	0.8603	-0.2533	1.802	0.9162	0.4228	0.9306	-1.202	1.41	0.1709	-1.324	0.6835	1.213	-0.1432	0.7659	-0.9144	2.706	-1.146	1.627	0.6999	-1.213	-0.3195	-0.9547	1.675	-0.2694	-0.4622	-1.942	-0.9533	0.7899
LCN2	LCN2	1	0.1026	0.2983	1.596	0.4954	-0.5058	0.7482	-1.026	-1.075	0.9502	-0.2135	-1.037	2.437	-0.6173	-0.3126	-0.5749	0.02286	-0.7626	-1.012	-0.5897	-0.8232	0.4692	0.9097	0.01443	0.738	0.8659	-0.08642	-0.3588	0.4544	-0.2354	1.711	-0.5005	-0.9742	0.6485	-1.026	-0.07967	-1.134	0.3068	-0.5312	-0.8951	-0.109	-0.3512	-0.284	2.617	-0.7344	0.8895	0.5471	-1.011
TXNRD1	TXNRD1	1	-0.3177	0.8329	0.1251	0.02679	0.2127	-0.1912	0.07329	-0.2914	0.3864	-1.374	1.18	-0.4335	-0.3069	-1.14	-0.3916	0	0.04736	1.104	0.4782	-0.8166	-0.3667	-1.635	-0.08793	-0.7395	0.01652	-0.1672	-0.04686	-1.891	0.5511	-1.229	-0.5709	0.5937	-0.4556	1.477	-3.706	1.487	-0.9817	0.5327	1.725	0.7289	-0.4975	-1.687	-0.2932	0.02497	2.335	-0.07142	-0.3297
UPP1	UPP1	1	-0.3775	-0.3497	-0.8536	-0.2533	0	1.437	-2.243	-1.104	-0.6528	-1.139	-0.8753	-0.06275	-0.2352	-0.8903	-0.3121	-0.1694	0.4127	-1.192	-1.124	0.8528	-0.4427	0.774	-0.0399	-0.9237	0.4853	-0.8297	0.569	-0.2305	-0.7729	0.4323	0.3886	0.5314	-0.04878	1.011	0.07941	-0.6018	0.6935	1.716	-0.5107	0.4147	-0.09776	1.115	-0.02429	-0.5817	0.2591	0.1767	0.4366
ZNF259	ZNF259	1	-0.5763	-0.2709	-0.2659	-0.9949	-0.3421	-0.93	-2.036	0.3703	-2.083	-1.231	0.9059	0.1441	-0.1563	-0.07495	-1.138	0.2687	-0.8618	-0.8944	1.018	-0.4248	-0.5835	-0.212	0.06574	-0.2544	1.617	0.5668	0.1091	-0.8535	-2.095	1.395	-0.8006	0.489	1.13	-0.9129	2.948	-0.6424	-0.05726	0.8271	-0.802	-0.7755	-0.5301	0.5781	0.1125	-2.495	0.7917	0.2148	0.232
MTMR2	MTMR2	1	-1.211	-0.4342	-0.2697	0.8178	0.3663	-0.122	-1.291	0.2476	-1.94	0.3756	-0.2886	0.2791	0.4915	-0.08812	0.7128	0.5393	-0.923	0.2594	1.731	-0.2372	0.2298	-1.244	0	0.4316	-0.04074	2.91	0.453	-0.6554	2.013	-0.855	-1.108	-0.7623	-0.3511	-0.7458	-0.1767	-0.3106	-2.663	0.3587	0.6987	0.01033	1	-1.027	0.8274	-0.3541	0.4578	1.02	-0.8434
IMP-2	IMP-2	1	-0.4852	-0.4684	0.3757	-1.268	0.07182	0.352	0.9355	0.4773	-0.1281	0.5309	-0.4121	-0.06278	0.1613	0.9414	-0.2296	-0.003825	-0.3111	-0.4749	1.108	-0.9665	-0.1812	0.5486	-0.001225	-0.4409	0.6647	1.751	1.044	-0.7407	-0.104	0.06462	0.747	-1.482	-0.5987	-0.09824	1.031	-0.6644	1.109	0.2456	0	0.09553	3.026	-0.2154	0.8645	-0.6787	-0.1845	-0.5876	0.9266
SF3A3	SF3A3	1	-0.4857	0.6366	0.04457	0.3346	0.03972	-0.9419	-1.397	1.622	0.06012	-0.3438	-0.7081	-0.8406	-0.04551	-0.3733	-1.227	0.8431	-0.8311	-0.6802	0.04682	-0.05945	0.5457	0.948	-0.4659	-0.8325	-0.7371	1.962	1.153	-1.057	0.208	-1.585	-1.127	0.001256	-0.1921	2.559	-2.679	0	-1.273	0.09081	-1.289	0.7336	-0.1664	-1.335	0.455	-1.627	-0.3893	-0.2387	0.3442
OSBPL3	OSBPL3	1	0	-1.291	-0.5818	-1.028	-0.8839	-0.9336	1.521	-1.21	-0.3268	1.187	-0.8355	0.3309	-0.2825	0.9593	-0.4329	-1.005	-0.09053	-1.164	0.6148	-0.9887	1.026	1.674	-1.201	1.584	-2.481	0.5515	-0.3303	0.03549	0.4801	-0.5868	0.04252	-0.3959	-0.2644	0.4172	0.06601	-0.1587	1.622	-0.6568	-0.2143	-0.2648	2.134	0.1503	0.7407	1.224	0.2385	-0.6718	-0.1905
HSPC135	HSPC135	1	-1.332	-0.2729	0.5378	0.8394	-0.7084	0.1631	-0.05468	1.004	-0.1481	0.02284	-0.5779	-2.326	0.6101	0.7294	1.025	-0.5372	-1.941	-0.4281	1.441	0.03152	0.8174	0.616	0.4103	0.4117	1.361	2.286	0.8114	-2.02	0.7172	0.7787	-0.6888	0.6339	-0.4876	-1.765	0.5776	0.02333	0.4761	0.791	0	-0.03288	0.2781	0.07792	0.09295	-1.412	-0.3579	-2.373	-0.3687
PAK1IP1	PAK1IP1	1	0.4837	-0.5754	0.172	1.309	0.007666	-0.1168	0.3166	0.2095	-0.254	0.3465	-0.915	-0.52	0.195	-1.85	-0.1783	0.5109	-0.1144	-1.196	0.1417	0.4888	-0.7695	-0.2949	0.4801	-0.04234	0.6197	-0.3962	-0.02442	1.735	0.7967	0.7025	-0.1243	-1.102	0.2718	-1.89	-2.494	-0.9927	0.3123	2.558	-1.425	0.8923	0.6841	0.1994	-0.6426	-1.354	-1.821	0.9971	0.5498
C1GALT1	C1GALT1	1	0.687	0.1719	0.5159	0.04702	-0.7306	-0.05387	1.983	3.147	0.1294	0.5225	-0.5827	-0.314	-0.5916	-0.8575	0.3603	-1.127	-0.04116	2.937	-0.1009	-0.4274	-1.077	-0.877	0.2993	-0.3421	1.154	-0.06679	0.6932	0.4568	-1.033	1.129	0.06179	0.001571	-0.01507	-1.621	1.164	2.508	0.2124	0.3216	0.9888	-0.01141	-0.5257	0	-0.128	0.9181	0.4138	-1.931	0.8736
FLJ11336	TCP11L1	1	1.53	-0.3154	0.6847	0.2049	-0.6818	0.2081	0.8668	-0.6658	-0.1922	0.8997	0.1157	-0.2089	0.8928	2.47	-0.1483	-0.4461	1.311	-0.02163	-0.4405	-0.5271	0	-0.9448	-1.862	1.108	-0.5294	-0.1362	0.8854	1.712	0.405	0.704	1.726	0.117	0.1663	0.7766	2.539	-1.219	1.71	-0.7499	-0.2449	1.208	0.8696	1.082	-0.5901	1.06	-1.232	0.2417	0.1396
ACTN4	ACTN4	1	-0.4864	0.9382	-1.258	0.3147	-0.939	-1.859	0.234	-0.8307	-1.126	0.05711	-0.9845	0.3593	1.098	-0.8809	-1.741	-0.2507	1.064	-2.177	-0.1501	0.9029	0.5934	2.585	-1.287	-0.03688	-0.6346	-0.04539	-1.026	-0.7821	-0.3312	-0.6332	1.193	0.2047	1.285	0	-1.704	1.472	2.176	-0.2717	0.7541	-0.1892	-0.2652	0.05711	0.184	-0.3811	0.3251	-0.736	-0.09576
ADSL	ADSL	1	-0.1085	-0.05535	1.367	-1.343	0.4363	0.7449	-0.9544	0.378	-0.4431	0.9608	0.312	-1.512	0.4503	0.448	-0.7731	1.715	0.9436	0.8364	1.953	-1.073	0.7995	-1.468	0.1891	-1.098	0.4239	2.294	1.106	-0.601	1.791	0.51	-1.932	0.1179	-0.3247	-0.4468	0.1235	1.761	-3.073	-1.874	0.4335	1.625	0.2821	-0.8854	-0.05254	-1.501	0.6053	-1.026	-0.51
ALAS1	ALAS1	1	-0.1438	-0.1703	-0.1461	0.3441	0.5543	1.129	-1.372	0.1234	-0.8574	-1.828	-1.192	0.6816	-0.5684	-1.217	0.06467	-0.2917	-1.04	-0.03591	0.8566	-0.4618	-0.6601	1.607	0.603	-0.5047	-0.02058	0.2875	-0.9592	-0.09005	0.2186	1.451	-1.34	0.1628	0.8704	-0.3819	-1.639	1.737	-2.961	2.694	-0.6852	0.7636	0.05035	0.8303	0.7096	-0.3746	-0.1194	0.02998	1.794
ALDH1A3	ALDH1A3	1	0.04168	0.9575	0.7929	-0.4146	0.8072	0.9053	1.233	0.5643	0.6073	0.07407	-0.07578	-0.6883	-0.4606	0.06586	1.081	0.7208	-0.8103	-0.206	0.9497	-0.06112	-0.4639	-0.4979	0.1848	0.4728	1.311	0.1778	0.5176	1.804	1.122	1.356	-0.7338	-0.5	-1.381	2.304	-0.3195	1.197	-1.154	0.2144	-0.6378	1.146	0.3527	0.3901	0.9903	-0.3456	-0.9466	-0.4181	2.168
BIN1	BIN1	1	0.4992	-0.009573	0.6708	0.1787	-0.1825	0.5632	-1.723	-0.4609	0.5358	-1.734	-0.8968	0.3042	0.172	-0.2251	-0.4019	0.009789	-1.335	-0.2434	-1.042	0.1299	-0.3064	0.6562	-0.02298	-0.4829	-0.3304	-0.9371	-0.8719	-0.8404	-0.7835	-0.9396	0.06492	0.6084	0.8272	-3.024	-1.199	-2.41	0.5065	0.1908	-1.224	-0.5827	0.9635	-0.0422	0.3826	-1.591	-0.1726	-0.4278	-0.06655
BIRC2	BIRC2	1	-0.8832	0	-0.4049	-0.2849	-0.1194	0.5972	-1.487	-0.2098	-0.2395	-1.504	1.618	-0.1389	0	-1.138	1.761	0.6354	-1.01	0.5831	0.4236	0.219	-0.1753	-0.5013	0.3254	0.111	-0.1781	0.2276	0.3347	-1.006	0.7409	0.107	-0.8313	0.7651	-0.9634	-0.3488	-3.001	0.09832	-3.111	1.13	1.554	1.472	-0.3135	-1.261	-0.1593	0.1684	1.454	0.6086	-0.4427
BZRP	BZRP	1	2.44	-0.1982	0.2868	1.493	1.402	0.8189	-0.3197	-0.06814	0.9223	-0.6232	0.4491	1.066	-0.3938	-0.2385	0.3702	1.1	3.827	-1.163	1.279	0.01924	-0.9081	0.6837	0.1861	-0.8474	-1.249	0.8398	-0.7722	0.1728	0.6525	1.555	-0.129	-0.2119	0.8384	-2.233	-1.234	-0.5872	-0.5988	-0.8299	1.158	-0.072	1.424	1.23	1.11	-0.9974	-2.284	1.409	0.9064
CALU	CALU	1	0.02328	0.03026	-0.5543	-1.189	1.104	1.013	-1.823	-1.647	0.5173	-1.361	0.7239	0	-0.0339	-0.9503	0.6703	0.01204	0.08664	1.962	1.957	0.5513	-0.6166	-2.235	0.9156	-0.01798	0.8563	-0.5395	-2.24	-0.6872	0.3697	0.3832	-0.6318	1.114	0.1153	-1.321	-1.456	0.2536	-1.387	1.81	1.142	0.2795	-0.6647	-0.3793	0.2143	-0.3144	0.5427	1.436	-0.1169
CBR3	CBR3	1	-0.05658	-0.7653	0.06569	-0.1537	-0.4617	0.4593	-0.2674	-1.173	-0.1975	-0.4603	-0.2603	-0.3405	-0.4484	-0.188	-0.1863	-0.5933	-0.7266	-1.003	-0.8842	-0.08977	0.6895	0.3013	0.7925	1.057	1.23	0.9555	0.5526	0.595	0.9975	0.8404	-0.854	-0.1043	-0.1506	0.4138	-1.095	-0.2107	-1.215	1.035	1.303	-0.05333	1.697	0.8413	1.627	2.067	-0.8795	-0.5717	-0.7853
CSTB	CSTB	1	0.4665	1.957	-0.8913	-0.1598	0.3956	-0.6698	-2.605	0.07146	-0.1862	-0.9677	0.9327	0.6942	0.06627	-2.115	-0.05401	0.608	2.543	0.7074	0.3396	0.4959	-1.678	0.09522	1.191	0.06881	-1.458	-1.246	-1.012	-0.4207	0	0.1457	-1.532	1.879	-0.1174	-1.201	0	0.8864	-1.611	-0.09745	-0.9893	0.1413	-0.1592	-0.1354	0.6654	1.402	-1.265	1.023	0.5481
DFFA	DFFA	1	0.6079	-0.2691	-0.0599	0.3112	0.8808	0.4366	-0.5348	0.8663	-0.04029	-0.3477	-1.222	-0.4973	0.06067	-0.2053	-1.386	1.084	0.2324	-0.7515	1.024	0.6233	0.6075	0.2154	1.017	-0.4346	-1.414	-0.2166	-0.768	0.1108	1.64	2.191	-0.09742	-1.153	0.8604	-1.327	1.781	3.283	-0.0713	2.092	-0.1665	-0.08817	-0.2896	1.942	0.6152	2.246	-0.3745	0.7787	0.1469
EGFR	EGFR	1	0.02055	0.04346	0.01853	0.3677	-0.9451	-0.7176	-0.3047	0.3272	0.2074	2.406	-0.2248	-3.059	0	-0.4895	-0.2463	0.04991	0.09647	-0.5959	0.1623	0.5143	0.1496	-0.5857	0.07469	-0.4466	0.473	-0.46	0.05129	-2.495	-0.3571	0.2307	1.099	-0.2866	-1.019	-3.264	-0.3512	0.4928	-0.0139	0.3629	1.417	0.008665	0.528	-0.2169	-0.1707	0.2824	-1.015	-2.686	-0.983
GCLM	GCLM	1	-0.1279	-0.4386	-0.4126	0	0.6557	0.9311	-0.3808	-0.2531	0.07056	-0.9538	0.2467	-0.4285	0.3151	-1.151	-0.07565	0.3059	0.7693	0.1877	3.231	-1.343	-1.168	-0.5034	0.916	-0.5593	-0.744	0.1247	-0.5986	0.04145	1.723	0.9045	-1.111	-0.03648	0.02936	-0.806	-1.568	1.655	-2.065	1.479	0.8988	0.9648	-0.5883	-0.2665	0.01233	0.4736	0.6983	1.835	0.4479
GNAI1	GNAI1	1	0.1312	2.408	0.1883	-0.3963	-0.6891	-0.5802	-0.1519	-0.6903	0.4556	-0.289	1.424	-0.6489	0.4047	-0.243	-1.769	1.598	-0.1067	1.767	0.7523	1.34	0.05891	-0.746	0.3896	0.5715	-0.9565	2.613	-0.2843	-0.06589	1.406	-0.5319	-0.2727	3.454	-0.1884	-0.1641	-0.2273	0.0165	-1.127	1.562	1.323	0.9424	-0.9385	-1.189	0.8757	0.3738	2.237	0.5947	-0.5959
HDAC2	HDAC2	1	0.3485	0.6494	0.3973	-0.298	0.2792	-0.7649	-2.853	0.8029	0.2299	-2.42	1.169	-1.267	0.4503	0	0.07416	0.4973	0.7868	-1.156	-1.415	-1.415	-0.1158	-1.633	0.03057	0.1032	0.01214	-0.563	0.1154	-1.006	0.8427	-2.105	-0.2087	0.8199	-0.3338	1.067	-3.059	1.095	-2.876	0.01309	0.4017	0.4002	-1.561	-1.05	-0.8588	-0.1142	0.8279	-0.5937	0.2646
HIVEP2	HIVEP2	1	-0.9993	-0.1131	-0.1868	1.835	0.3512	0.03895	-0.6555	-0.8328	0.4	-0.7883	-1.609	-0.7342	0.09176	-0.8274	-0.6046	0.7294	-0.7114	-0.05842	-0.009046	1.026	0.3175	-0.2277	0.5877	-0.1163	0.215	0.06611	-0.8052	-0.6172	2.946	-1.16	0.1297	1.752	-0.9613	0.4886	-0.346	0.4635	-0.8944	-0.3625	-0.1737	0.8741	0.4749	1.3	0.3355	-0.6091	-1.31	-0.797	2.715
IFRD1	IFRD1	1	-1.495	1.128	-0.5398	-1.419	0.2472	-0.5694	0.5928	-0.1986	-0.2491	0.7254	0.4001	-0.4417	-0.715	0.03007	0.3825	-0.4278	-0.7667	-0.5909	-0.5683	1.23	-0.3652	-1.519	0.1061	-0.9093	1.963	0.06007	1.785	2.784	1.711	0	0.5428	0.7954	-1.413	-0.7848	-1.285	0.976	-1.318	0.8934	-0.4436	-1.158	0.9355	-2.185	0.6115	1.012	-1.096	-0.02455	-0.3481
IRAK1	IRAK1	1	-0.8278	-1.069	-0.05383	-1.661	0.9916	1.205	-0.7369	-1.262	-1.222	2.749	1.158	-0.6626	0.3046	-0.9828	0.6246	0.06178	-0.934	-0.9868	2.482	-0.6949	0.4372	-0.857	0.2494	-1.317	0.454	2.351	-0.4491	-0.5002	0.1637	0.8847	-0.9512	0.6457	0.4355	-1.468	0.5051	0.2911	-3.579	-0.4441	0.152	0.1666	0.8398	0.2245	0.1456	0.1053	1.558	-0.1972	0.1639
KIFC1	KIFC1	1	0.4125	-0.4563	0	0.5178	-1.529	-0.0524	1.332	-1.026	-0.07885	1.061	-0.1885	0.449	0.2777	2.163	-0.3669	-1.314	0.3658	-0.8196	0.109	-0.6369	0.3326	0.6289	-1.45	-0.3402	0.3455	-0.1317	-0.4694	0.4039	-0.3657	0.0826	0.8806	-0.2852	0.2234	-0.7389	1.605	0.08316	2.684	-1.292	-0.2707	-0.5523	0.7914	0.792	0.1856	-0.01668	-0.6938	-0.4864	-0.3584
LAMP2	LAMP2	1	0.2056	0.8573	-0.5618	0.627	0.5561	-0.3292	0.2604	0.1911	0.9283	-1.382	0.1871	-0.001767	-0.1542	-0.6999	1.082	-0.2835	0.1187	0.8474	0.4298	0.6416	0.3738	-0.7785	0.8442	-0.4246	0.3703	0.1113	0.1002	-0.3442	0.1876	-0.3775	0.4449	0.8849	-1.793	1.559	-2.873	1.578	-3.172	-0.1382	-0.1134	-0.001573	-0.4098	-0.5481	1.013	-1.039	0.871	1.411	0.3138
MAFG	MAFG	1	-0.5704	-1.042	-0.2751	-0.1767	-0.9105	1.419	1.666	-0.8484	-0.9246	1.014	-0.5765	1.429	1.672	0.1289	-1.016	0.65	-1.39	-0.9974	-0.04671	0.4979	-0.2574	1.073	-0.5069	-1.216	0.1289	0.3639	-0.1485	2.115	0.3058	0.1289	-0.739	1.062	0.5854	2.728	0.8211	0.8027	1.561	0.3388	-0.003311	-0.2457	-0.2822	0.8211	-0.08129	0.01362	1.007	1.269	-0.02895
MAP3K5	MAP3K5	1	-1.104	1.567	-0.3936	0.7423	-0.9995	-0.9981	-1.639	0.2416	-0.8456	-1.473	2.367	-0.936	0.154	-0.536	-0.347	0.7769	0.883	0.4798	-1.41	1.835	0.3753	0.394	-0.4355	-0.03841	-1.261	-1.566	0.5812	0	0.6027	-0.9793	0.5499	1.701	-1.11	2.258	-1.716	0.1278	-1.298	1.522	1.262	0.9815	-0.9943	-1.151	-0.6387	1.003	2.03	0.2718	-0.9563
MGAT1	MGAT1	1	-0.4249	0.4613	-0.7444	0.1975	-0.846	0.9293	-0.3592	-2.361	-0.6787	-0.7242	-0.3064	1.221	0.5076	-1.924	-0.8854	-0.1828	-1.037	-0.7261	0.6286	0.6969	-0.6632	1.401	0.1162	-1.864	0.05344	-0.693	0	0.2181	-0.9427	0.654	-1.95	-0.8697	0.6082	1.211	-2.824	-2.875	0.1991	0.3137	-0.5869	0.09141	0.2001	-0.03849	0.9949	-0.03099	0.9243	1.19	1.797
MT1X	MT1X	1	0.6454	-1.646	-0.1693	1.128	0.8209	-0.1737	0.6948	0.3986	0.525	-1.785	-1.76	0.6322	-0.9115	-0.291	-0.5467	-0.5402	-4.758	-0.1632	1.039	-0.5542	-0.7838	-0.4881	0.2519	-0.1075	0.7787	0.03078	-1.169	0.1746	-1.686	-0.329	-0.3544	-1.407	-0.5808	0.5586	-1.498	-1.332	0.06876	0.3529	-1.996	-0.5522	0.3703	-0.3818	0.0876	-1.509	-1.19	1.119	-0.5166
MYO1E	MYO1E	1	0.2056	1.658	1.444	0	-1.344	0.1412	-1.437	-1.825	-0.8642	0.7539	1.407	-0.341	-0.3764	-1.216	-0.7213	0.5728	0.2298	-0.06993	4.205	-0.379	0.004886	2.443	-0.3509	0.07001	-1.273	0.2414	-0.3231	0.05132	0.8703	0.3349	0.7366	1.662	-0.3565	0.2793	0.2705	1.616	-0.8834	-0.5722	0.06669	0.7145	0.248	-0.8524	-0.7913	-1.066	-0.3254	0.7801	1.096
NFIX	NFIX	1	-0.1635	-0.2252	0.815	1.138	-1.329	0.6112	0.9549	-0.6305	0.514	1.904	-0.1169	-0.5872	-0.1381	-0.691	-0.2432	0.1883	2.74	-0.7753	2.021	0.4996	0.05524	0.8267	1.383	0.2214	1.535	-0.5663	0.6276	0.2643	-0.61	0.5353	-0.2693	0	1.456	-1.05	1.053	0.1677	3.106	0.4012	-0.07206	-1.216	-1.431	0.6438	-0.8251	0.09326	-0.6133	-0.003889	1.314
ODC1	ODC1	1	0.2225	-0.8684	1.681	-0.3291	-0.6542	0	-1.724	-0.2167	-0.505	-0.4613	0.8614	1.423	0.1905	-0.4248	-0.715	1.179	1.354	-0.8144	1.462	-0.1237	-0.4937	0.001755	0.4745	0.9092	0.3067	-1.237	-0.1117	-0.7173	1.385	0.5384	-0.0517	0.3799	1.585	-0.1732	-2.283	0.3496	-2.108	1.226	-0.4062	1.015	-1.162	0.354	-0.5818	-0.5154	1.619	-0.2221	0.665
ORC1L	ORC1L	1	0.4455	0.04579	-0.202	0.5216	-1.321	0.1969	0.5072	0	-0.976	-0.5599	-0.192	1.31	-0.05249	1.576	-0.5232	-1.182	1.413	0.574	-0.8215	-0.9315	1.314	0.4785	-2.249	1.822	0	-0.09583	1.536	0.5556	-0.6112	0.3579	2.035	0.06394	-0.05249	-0.04238	0.2921	0.07657	1.594	-1.088	-0.4164	-0.6088	0.4168	0.6953	-0.3941	-0.1369	-0.7671	0.6227	-0.03634
PGM1	PGM1	1	-0.307	0.726	-0.7235	-0.9798	-0.2809	-1.262	-1.904	-0.05619	0.2672	-0.3243	0.315	-0.4544	0.3295	-1.333	-2.484	0	-0.6092	1.71	0.6656	1.185	-1.052	-0.1114	-0.1369	-0.922	-0.2416	-1.904	-0.8557	0.2464	-1.366	-1.151	-1.064	1.329	-0.2657	-1.22	-3.327	0.9868	0.6706	0.1715	0.4319	0.07237	-1.542	-0.3328	-0.3117	0.02729	0.2073	0.3918	-1.204
POLR2F	POLR2F	1	1.213	0.1078	0.6891	-0.3512	0.6491	1.484	-2.144	0.2878	0	-1.19	0.8566	-0.1615	-1.284	-1.254	-0.1449	1.311	3.403	1.288	0.4913	-0.1003	-0.7413	0.8447	0.9692	-2.082	0.8772	0.5927	0.6973	-1.293	0.8885	1.576	-0.462	0.8359	-0.1799	-0.06468	-1.653	1.197	-2.924	0.4645	0.8185	0.3456	-0.3991	-0.108	-0.6113	-1.705	0.6289	-0.1704	0.8248
PREP	PREP	1	0.9049	0.8965	1.566	-0.0634	0.6576	0.3745	-0.3989	-0.2863	-0.4773	-0.3136	2.189	0.09405	0.863	1.501	-0.995	0.4215	0.123	0.03468	-0.8849	-1.31	2.269	-0.5308	-0.1497	0.3759	0.4454	-1.218	-0.2992	-1.544	2.087	-0.738	-0.6114	2.994	0.4554	0.3522	-1.864	1.718	-0.06504	-0.6569	0.9454	1.288	-0.8013	-0.7298	-1.119	0.2496	1.906	-0.7177	0.1458
MAP2K3	MAP2K3	1	-1.266	0.3183	0.03777	0.1759	-0.3579	-1.491	-0.08465	-2.164	-1.095	-0.3835	0.4696	-0.5839	-0.1604	-0.5412	-0.7117	-0.7262	-0.4964	-0.7014	1.94	-0.004734	-0.1297	0.3249	-1.195	0.818	1.242	0.03299	-0.3083	-0.2679	1.797	0.1985	-0.7903	0.9408	-0.4284	0.9987	0.3316	1.94	-1.479	-0.3308	-0.01107	0	0.6321	-0.1376	1.197	-0.5319	0.8283	-0.5509	0.959
LGMN	LGMN	1	0.03988	1.185	-0.1063	-0.339	0.1175	-0.7219	-1.664	-0.133	0.03988	-1.161	-0.2901	-0.04725	-0.1911	-2.021	2.489	1.004	-2.866	0.8569	-1.363	-0.8101	-0.09873	-2.081	-0.004428	0.4973	0.4661	-1.384	1.135	0.07727	0.4714	0.7519	-0.6189	1.616	-1.613	0.4077	-1.635	2.596	-0.9886	0.6387	0.5684	-0.2296	-0.5551	0.119	1.006	1.357	-0.2963	0.721	-0.8958
PTGER4	PTGER4	1	-0.5037	-0.3213	-0.783	-0.1098	0.6074	-0.272	-0.4849	0.3205	-0.4808	1.081	-0.6915	-0.5248	-0.9601	-0.8604	-0.4516	-0.3677	-1.303	-0.393	0.1761	0.04185	-0.1745	-0.1756	-0.4495	-0.802	1.396	0.08066	-0.5283	2.023	-0.45	0.5377	-0.4932	0.6318	-0.4696	0.7092	3.049	-1.148	-0.8492	-0.215	-0.121	0	0.9902	0.1844	2.634	-0.3802	-0.1238	-0.2011	2.462
PTX3	PTX3	1	0.04278	-0.007679	-0.2652	0.8807	-0.1405	-0.3771	0.08307	-0.3842	-0.418	0.201	-0.3049	-0.1553	-0.2757	0.04487	-0.05181	-0.1426	-0.5633	0.06163	-0.2002	-0.1468	0.02628	0.2925	-0.5074	0.1046	-0.1262	0.05682	0.09977	-0.2938	0.2892	-0.3491	-0.1459	-0.117	-0.05867	-0.06697	0.5632	-0.5687	0.1061	-0.1378	-0.1348	0.1271	-0.1102	0.002656	-0.007347	-0.3261	0.04263	-0.09361	5.742
RAB27A	RAB27A	1	0.4355	-0.5386	-0.9171	1.571	1.547	1.112	0.485	0.8071	1.247	0.6235	-2.851	-0.571	-0.1301	1.837	0.798	0.2351	0.2367	-2.592	2.151	-0.6584	-0.4593	-0.4858	0.163	-0.08978	1.035	0.9832	-0.324	0.6473	-0.1188	1.118	0.1042	-1.538	0.01133	-0.9253	0.4506	-0.5777	-0.3344	0.686	-0.714	0	1.359	1.12	1.62	-1.447	-1.393	0.3971	1.682
RELB	RELB	1	0.3285	-1.033	-0.4072	0.07548	-1.134	0.2448	-0.8741	-1.456	-1.711	-0.7855	-1.515	0.808	-0.4814	-0.3157	-1.335	-0.4947	-0.3007	-1.226	-1.054	-0.04538	0.129	1.093	-0.337	-0.9802	0.9024	-1.087	0.05029	0.17	1.827	-0.1116	-0.1189	0.4752	0.3983	1.084	2.558	-0.8199	1.134	0.7894	-0.6081	1.458	-0.1378	1.392	1.01	1.121	-1.452	-0.2018	0.7367
RRBP1	RRBP1	1	-1.379	1.112	0.9051	0.643	-3.06	0.1981	0.9794	-0.5159	-0.1494	0.4595	0.9027	0.558	-0.3529	-0.6687	-2.436	-0.1607	-2.814	1.694	0.0247	0.9445	0.3868	1.065	0.3425	-1.506	1.114	-0.06611	1.057	1.254	-0.6521	0.09916	-0.2359	1.565	-0.4763	1.886	-1.56	0.08089	0.4546	-0.6814	-1.359	0.4594	0.05523	-0.2347	0.2474	-0.05533	1.096	-0.4301	-0.6592
SIL	STIL	1	0.1998	0.166	0.4907	-0.9214	0.3402	2.026	-0.8226	-0.1016	-0.1024	-0.2911	2.216	-0.06419	0.3842	0.4188	2.781	-0.8828	-0.5865	1.566	0.8697	-0.3214	1.35	0.1272	-0.8012	0.8794	0.2519	2.621	1.629	-0.6169	0.5628	0.9676	-0.2997	0.9764	0.2361	0.8698	0.1407	3.687	-0.7479	2.235	-0.3894	-0.6406	1.043	-0.9834	0.6273	1.473	-0.4625	-0.6571	-0.2032
SOAT1	SOAT1	1	0.07548	0.01974	0.08299	0.4557	0.7819	0.2861	-1.138	-0.8692	-0.09031	-1.7	1.946	0	0.5174	-0.09644	0.7937	0.3471	-1.363	1.931	1.441	-0.574	-0.2445	-1.87	0.4878	0.08702	0.2986	-0.6915	-1.568	0.06361	0.8993	0.311	-0.3822	-0.3521	-0.1574	2.468	-2.166	0.6228	-1.923	1.674	-0.1731	1.06	-0.2023	-0.3636	0.9784	1.174	0.5756	1.637	-0.04827
TARS	TARS	1	-0.7386	0.1446	0.4669	-0.3873	1.121	1.978	0.04893	0.05678	0.2927	0.8101	1.653	-0.4756	-0.9924	-0.7831	0.2148	-0.34	1.595	0.6523	0.9429	0.6265	-0.2825	-1.834	0.2696	-1.093	0.4094	-0.0893	-0.6196	-0.6171	0.5738	-0.05713	-0.1718	0.8383	-0.1592	0.3234	-1.76	1.697	-3.067	0.5804	0.6934	0.6549	-0.03446	-0.8428	0.4945	-2.52	3.525	-0.8207	0.7043
TKT	TKT	1	0.1044	-0.2965	1.902	-0.7599	-0.6608	-0.09229	-0.5431	-0.807	-0.1557	1.666	0.6813	-0.159	1.328	-0.501	-1.039	0.1344	1.738	0.544	1.743	-0.3954	0.9383	-1.01	-0.1884	-0.3496	0	2.208	0.8746	-0.6658	1.911	0.9826	-0.7928	1.815	-0.4195	-0.3792	1.432	0.3077	-2.275	-0.6038	1.121	-0.2105	0.02161	-0.705	0.406	0.5068	-0.5296	0.752	-0.2264
VEGF	VEGF	1	1.599	-0.7121	0	0.7178	-0.2578	0.7289	-1.072	-0.136	-0.4915	-0.8496	0.1184	1.706	1.613	-1.437	0.4159	0.07706	0.4735	-1.302	0.2414	0.935	-0.6451	0.2488	2.261	-0.7614	1.527	-0.1766	-1.572	1.202	-0.6811	0.7235	-0.5791	0.04168	0.1066	0.5505	-0.5009	0.1152	-1.208	3.311	-1.123	0.2115	-0.0006038	0.8734	0.3825	-0.4939	-0.3239	1.388	-0.7406
SLC10A3	SLC10A3	1	-0.624	0.04577	-0.6403	0.1634	0	3.137	-0.8036	0.2203	-0.06769	-1.455	-0.5709	-0.5053	-0.5004	-0.7791	-0.5453	0.2153	1.722	-1.435	1.186	-0.2207	-0.08571	-0.4998	1.473	-1.244	1.529	-0.2115	0.6537	-0.7538	0.289	0.2842	-0.7767	0.7389	0.1351	-1.647	-1.268	2.032	-0.2428	0.4722	-1.207	0.4898	0.2334	0.1689	1.789	-0.9821	-0.4704	0.42	-0.4965
RAD54L	RAD54L	1	-0.1406	-0.3	0.5394	0.2526	-1.758	0.386	0.3179	-0.9871	-0.991	0.8377	-0.2108	0.8892	-1.388	2.061	0.1924	-1.494	0.9215	-0.2576	-0.02984	0.5583	0.675	-0.4028	-1.398	-0.4105	0.5331	-0.6391	0.2691	0.5777	1.159	0.3226	1.106	0.02734	-1.777	-0.3436	2.552	0.4218	3.495	-0.2849	-0.364	-0.04827	0.3251	1.049	-1.273	-0.7928	0.3321	-0.07125	0.485
TIEG2	KLF11	1	-0.09995	0.3213	0.4244	-0.4386	-0.6925	-0.1794	-1.019	-0.6481	-0.8908	-0.7898	2.634	-0.5034	0.07216	-0.7368	1.754	0.9265	-0.02847	1.103	-0.8357	1.49	-0.3345	-0.2745	-0.3739	-0.5732	-1.444	0.09577	0.5334	-0.4858	0.4548	-1.266	-1.038	0.4208	-0.9761	1.568	-1.828	0.0002983	-1.081	-0.4978	3.017	-0.1016	-0.2797	-1.243	-1.023	0.1512	-0.09621	-0.6411	-0.5544
JRKL	JRKL	1	0.02385	0.6447	-0.4439	0.2016	-0.8547	-2.587	0.01278	0.8945	1.191	-0.4268	0.9938	-0.7454	-0.4685	2.16	0	0.103	0.3523	0.02849	0.02233	-0.3594	-0.5228	-0.8768	0.3448	0.06112	-0.2269	1.111	1.683	-0.2923	-0.1697	-0.5755	-0.4218	-0.3938	-1.972	-0.2396	-1.232	0.09712	0.3462	-0.9039	1.016	0.6687	-1.246	-1.437	0.599	0.1934	-0.6754	0.03417	-0.6664
PABPC4	PABPC4	1	-1.072	-1.592	0.7107	-2.339	0.4075	-1.078	-0.1195	0.5159	-1.026	1.156	-0.3496	-0.1856	1.191	0.7141	-0.4329	0.8141	2.156	0.1153	2.026	-1.832	0.2392	-0.8286	1.23	-0.6493	-0.04837	2.786	0.2071	-0.9006	2.163	0.9074	-1.837	-0.4231	0.5133	0.4306	0.8611	-0.07014	-2.428	-0.4971	0.204	-0.3752	1.817	0	1.42	0.7033	-0.9297	-0.07512	-0.5281
CXX1	CXX1	1	-0.4581	-0.1571	-0.6887	0.2647	-0.04855	-1.9	0.4831	-0.8186	0	-0.1212	-0.9824	0.954	-0.3807	-0.01816	-1.721	-1.009	-0.6535	0.1771	0.9018	0.6901	-0.9462	2.145	-1.125	-1.357	-0.4029	-0.7891	-0.5252	0.7275	-1.612	-1.236	-0.07923	0.5856	0.7852	0.7997	-2.594	-0.4066	1.687	-0.9684	0.3531	-0.668	-1.319	-0.183	-0.3913	-1.078	-1.138	0.4925	1.145
MFHAS1	MFHAS1	1	-0.3999	-0.7874	1.63	-0.07762	-0.803	-0.888	0	-0.08955	0.2419	-0.7131	-0.7105	-0.5662	0.2174	-1.216	0.04865	1.879	0.1855	0.05781	-1.075	-1.086	0.3092	-0.4852	1.796	-0.03244	0.7085	0.7583	0.126	-0.6643	1.155	-0.8389	0.5556	-2.615	0.3206	-0.5848	0.05781	-1.032	1.061	0.2644	1.197	0.05781	-0.04192	-0.2996	-0.337	0.3426	-0.05	-1.333	-0.9597
CRSP6	CRSP6	1	-0.3037	0.6005	-0.443	-0.5633	0.3449	-0.4927	-1.28	-0.8122	-0.05796	-1.327	2.155	-0.6265	1.109	-1.081	0.8383	0.3703	-0.2829	1.331	0.7513	-0.1357	-1.77	-2.051	0.6548	-0.9906	-0.7341	1.545	-0.3028	-0.5121	2.372	-0.09964	-0.4311	0.5347	0	0.596	-2.378	0.2959	-2.764	1.09	0.3725	1.264	-0.3137	-1.101	-0.1008	0.5614	1.258	0.6758	0.3716
TBPL1	TBPL1	1	-0.5202	-0.2254	-1.045	1.253	0.5568	0.3022	0.02656	1.514	-0.1239	1.726	-0.4666	-0.7347	-0.2756	-0.6192	1.447	0.6569	0.9256	0.9673	2.145	0.4391	-1.133	-1.318	0.6876	-0.5855	0.2539	1.319	-0.1191	1.049	-0.8299	0.07878	-0.9673	-0.1653	-0.7268	1.125	0.728	0.3573	-1.908	0.268	0.4627	-0.661	2.708	-1.415	1.798	-0.6521	-0.006822	-0.6815	1.55
HDAC9	HDAC9	1	-0.1593	0.6709	-0.5045	-0.308	-0.2252	-0.4519	0.1054	-0.2666	-0.3817	-0.5364	-1.121	-0.01211	1.553	0.4307	1.396	-0.3894	-0.2723	1.538	-0.8916	2.802	2.413	-0.04883	0.07105	0.2406	-0.1705	-0.5709	0.8908	-0.09217	-0.1852	-0.5189	1.299	0.677	-0.1518	-0.8905	-0.1246	4.187	0.1204	-0.1118	-0.4143	-0.1205	-0.1926	-0.2895	-0.5456	3.221	-0.1894	0	-0.3788
C6orf56	PHACTR2	1	-0.4876	-0.1201	-0.813	-0.5841	-0.2817	-0.8014	-0.5604	0.8186	0.2423	0.8478	-0.9216	-2.378	1.302	-0.4263	1.341	-0.221	-1.722	0.1929	1.646	0.2461	1.003	-0.8601	0.02527	0.5471	-0.4898	1.282	-0.1427	-1.034	-0.3878	-0.8989	-0.04122	-0.3733	0	-2.397	-0.8588	-0.4722	-0.8467	0.08825	0.6283	-0.3102	0.03651	-1.044	-0.1659	-0.09047	2.482	-0.3497	0.7372
KIAA0020	KIAA0020	1	-0.07479	-0.8673	-0.1267	-1.476	0.5865	0.3279	-1.22	0.2046	0.0439	-0.2743	-0.06381	0.02306	-0.2322	-1.381	0.9145	-0.04605	-0.9757	1.534	-0.005382	-0.001598	0.5672	-2.146	-0.2014	-0.02397	1.819	1.188	-0.08994	-0.4156	0.2804	0.09785	-0.8938	1.016	-0.5849	-0.4052	0.9589	-1.685	-2.283	1.978	-0.5967	-0.2951	-0.1312	0	0.4039	-1.43	0.7612	-1.87	0.4577
CHAF1A	CHAF1A	1	-0.03816	-0.04756	0.05272	1.198	-1.041	2.03	-0.3685	0.5452	0.535	-0.463	-0.4865	0.006977	-0.3922	1.427	1.198	-1.274	0.9988	-0.8552	-1.377	1.011	0.4836	1.379	-0.9588	0.8467	0.5672	-0.4816	0.4514	0.25	0.3783	-0.2584	1.653	0.0821	0.6803	-0.84	2.049	2.647	2.198	0.3727	-0.5399	0.7142	0.6455	0.1813	-0.9192	1.222	-1.114	-0.6387	0.8675
ABCC4	ABCC4	1	0	0.4098	1.236	-0.3033	1.549	1.641	0.9623	0.6004	1.237	0.4526	1.294	0.356	0.5438	0.3696	1.737	-0.05315	0.4449	-0.2728	-0.5223	-0.8781	0.5444	-2.428	-1.447	0.4644	-0.276	0.1008	-0.7772	0.3411	1.546	1.381	0.2986	-1.14	-0.4344	-0.2736	0.8882	-1.553	0	-0.9497	-0.4707	1.874	0.9685	0.1451	1.694	-0.1929	-0.7547	0.6973	-0.5891
NOL5A	NOL5A	1	-0.5587	-0.02472	1.688	-0.5447	0	1.202	-2.615	0.1738	-1.504	2.008	-0.3601	-1.35	-0.2518	0.6673	0.3627	0.2053	1.026	-0.788	0.2939	-0.107	0.0754	-1.068	-0.9371	-1.309	2.445	1.436	1.193	-1.005	1.192	0.6158	-0.229	-0.1719	0.633	-0.2457	-0.5315	-1.657	0.1379	0.9539	0	0.6719	-0.8186	0.0002015	-0.5525	-0.1658	1.338	-1.037	-0.5464
IMP-3	IMP-3	1	-0.5718	0.1682	0.5205	-0.2023	-0.4184	-0.02917	0.5204	0.1426	0.6092	-0.2665	-0.4502	-0.4569	-0.0691	0.5466	0.2735	-1.327	0.72	-0.9187	-0.8628	-0.5714	1.277	2.514	0.3414	1.25	-0.1842	-0.0486	1.156	-0.5471	-0.385	1.403	0.09032	-0.003868	0.1802	-0.6995	1.003	-0.271	2.095	0.0005449	0.02766	-1.021	0.1051	0.3196	-0.09245	-0.6181	0.5424	-1.402	-0.8175
WDR3	WDR3	1	-1.134	0.00894	1.407	-0.7789	0.7261	0.1733	-1.132	1.116	-0.5531	-1.539	0.8864	-1.808	0.5704	0.9676	1.078	1.017	-0.2267	0.9057	0.6997	-1.474	-0.2913	-1.528	-0.9572	0.9861	0.1578	1.635	0.4915	-0.6618	2.105	-0.7112	0.2456	0.1417	-0.8129	-0.8765	1.153	2.351	-2.39	-0.4809	0.4594	0.1783	0.1608	-0.574	-0.1857	0.6675	0.3579	-0.6706	-0.8095
MALT1	MALT1	1	-0.009846	-0.2081	0.9268	-0.01469	-0.07017	0.07771	-0.9075	0.5105	-0.579	-0.5587	0.03315	0.915	0.5287	-0.6141	-2.72	0.9974	1.201	-0.566	0.0475	-2.024	-1.317	0.6361	0.453	0.1757	1.111	1.151	0.2942	0.9922	1.268	-0.963	0.2988	-0.9935	-0.8148	-0.574	-1.337	-1.32	-1.174	-0.1083	0.3845	0.6795	0.6416	-0.2995	-0.2675	-0.8664	-0.407	0.07369	-0.3927
BVES	BVES	1	-0.2649	-0.5642	-0.2451	0.6262	-1.029	-0.12	2.109	0.5431	-0.3933	-0.8181	0.141	0.2609	0.4529	2.114	-0.9139	-0.5129	-0.2221	-0.4742	0.02617	-0.3059	1.089	0.9148	-0.9407	2.825	-1.124	-0.2334	0.2546	0	1.567	-1.104	0.02524	0.0339	0.3375	-0.06393	0.8783	1.408	0.5409	0.3997	-1.926	-0.7401	-0.07265	0.6416	-0.9087	-0.8778	0.2418	-0.2975	0.2271
KIF2C	KIF2C	1	1.102	0.4562	1.006	0	-1.302	1.951	-0.1104	-0.6797	0.2697	0.2456	0.1956	0.2046	-1.657	0.4611	0.9466	-1.084	1.841	-0.2416	0.2457	-0.1613	0.04379	0.186	-1.35	-0.492	0.1979	-0.3631	-1.296	0.08672	0	-0.4075	1.182	-0.2979	-1.021	0.6468	1.323	0.9075	1.51	-0.08433	-1.585	0.4573	-0.429	0.9277	0.1876	-0.2098	-0.5975	0.02093	1.393
GLIPR1	GLIPR1	1	-0.8753	-1.161	-2.213	-1.507	-0.1686	-0.4792	-0.978	-1.309	0.1277	-1.056	-1.893	-0.8917	-0.1665	-0.9362	-0.3383	0.5132	0.2011	-0.1434	-0.04515	-0.1512	0	0.2471	0.09631	-1.246	-0.3985	-0.4896	-1.033	-1.118	-1.377	0.6674	0.3351	0.8301	-0.1938	-1.768	-0.4523	-1.009	-0.9974	-0.05718	0.6358	0.7942	-0.3184	-0.2886	0.5888	0.8989	0.6704	1.833	0.447
CDC42EP1	CDC42EP1	1	0.3325	0.4017	0.633	0.004521	-0.884	-1.287	-0.5447	-0.5823	-1.307	-1.416	-0.269	-0.09369	-0.8743	-1.292	-0.4543	0.1536	-1.369	-1.863	1.428	0.578	-0.1854	0.6482	-0.07219	0.6109	0.8031	0	-2.252	-1.457	-1.03	-1.276	-0.3188	1.78	1.194	-0.7668	0.1625	-0.4551	1.103	-0.9689	-0.1339	0.2907	-0.485	1.069	1.137	0.09241	0.3975	-0.3401	1.37
PLEKHM2	PLEKHM2	1	-0.04876	0.723	0.5767	-0.6584	0.3435	-0.2572	-1.498	-0.2241	-0.9471	-0.3018	0.8942	0.4009	-0.2728	0.1468	-2.626	0.7394	0.04264	-1.229	-0.387	-0.04463	-0.6335	1.3	-1.556	-0.9252	1.305	0.4119	1.029	-0.05313	0.05734	-0.3622	0.01825	0.03366	0.4305	1.066	0.7521	1.313	0.3218	1.156	-0.9682	0.2386	-0.8149	1.304	-0.1488	1.083	-1.391	-1.066	0.4029
KIAA0903	EHBP1	1	-1.125	1.828	-1.117	-1.274	1.051	-0.5224	-0.4054	1.57	1.421	-1.32	0.5698	-0.7227	-0.04251	-0.03765	-0.6368	1.195	-1.466	1.179	0.6643	-0.3098	0.1246	0.6102	0.06133	0.07197	0.09523	0.5186	-0.5513	-0.04557	-0.1603	-0.5342	-1.093	1.727	-0.08192	-0.7567	-2.275	-0.4319	-2.347	-1.023	2.224	0.8449	-0.6895	-1.13	0	-0.3939	-0.02951	-0.08568	2.238
TRIM2	TRIM2	1	0.03611	0.05523	0.0238	0.8183	-0.8343	-1.764	0.1803	0.03319	-0.04516	-1.425	1.737	1.272	0.494	-0.9906	-1.893	-0.388	-2.083	0.5688	-0.5402	-0.04783	0.0177	0.6068	0.07863	-0.05734	-1.339	-0.3218	0.6617	-0.3671	0.3262	-1.15	1.349	1.705	-0.3751	1.097	-2.407	0.7576	-1.494	0.2826	0.6829	0.8089	-1.339	-1.133	-0.6459	1.682	0.3499	0.2002	-1.853
ABTB2	ABTB2	1	0.3627	0.3439	-0.412	-0.306	1.368	0.3337	1.242	-0.6658	-0.5309	0.1524	-0.8807	0.4183	-0.7637	1.206	0	-1.001	0.289	0.8895	-1.322	0.4168	-0.394	0.07951	-0.3742	-1.235	-0.981	-1.76	-0.4368	-0.68	-0.8286	-0.02284	2.178	0.004927	-0.3476	0.8699	0.1376	2.348	1.378	-1.458	-0.7756	-0.4343	-0.3074	0.4085	-0.7868	2.113	-0.05411	0.2431	0.308
DKFZP566E144	REXO2	1	-0.803	1.31	0.4098	-0.7387	0.08547	0.1009	-1.629	-0.06083	-1.375	-1.131	1.045	0.1735	-0.03087	-1.246	-0.9454	0.2362	0.8656	1.424	-0.6987	0.4859	0.8854	0.5149	0.42	-0.415	-0.8429	-0.1223	1.345	-1.751	0.8243	0.3807	0.7425	1.195	-0.3245	1.916	-1.061	1.755	-1.535	-0.3513	1.267	0.5704	-0.005442	-0.2241	-0.3025	-0.4912	1.124	0.1966	-1.29
PAI-RBP1	SERBP1	1	-0.3363	-0.6084	-0.473	-1.03	0.5089	0.1397	-1.045	-0.5523	0.1733	-1.41	1.463	-0.5886	0.8551	-1.25	1.103	0.4757	0.2765	1.72	0.6735	-1.598	-1.332	-2.824	0.2885	0.9536	-0.1175	0.2885	-2.261	-0.8055	1.532	-0.3475	-1.627	-0.6784	-0.2594	-1.001	-1.214	0.7327	-2.74	0.3869	0.8557	0.2774	-0.2399	0.1831	0.3836	0.4914	1.163	0.8988	0
CHIC2	CHIC2	1	-1.143	0.3926	-0.8974	-0.1765	0.3602	-0.6442	-0.6703	-0.8514	-1.208	-1.287	1.175	-0.449	0.2134	-0.7936	1.803	0.8141	-1.527	0.7241	0.9709	0.9181	-0.2148	-0.457	0.3843	-0.8455	-0.4193	1.154	-0.4689	-0.9397	1.386	-0.2576	-0.05042	-0.03151	-0.9729	0.7359	-1.267	2.298	-1.421	2.04	0.6912	1.284	-0.582	-1.264	0.7793	1.158	1.317	0.5595	2.683
TNFRSF21	TNFRSF21	1	-0.1335	1.25	0.6875	-1.145	-0.5191	-0.9197	-1.401	-1.079	-0.901	-0.2393	0.647	-1.103	-0.2794	-1.881	-2.282	-0.4785	-3.644	1.936	0.03145	0.2873	0.2969	1.809	0.4825	-0.4096	-0.08216	-0.1615	0.1743	0.1747	-0.02044	0.4641	-0.7691	1.135	-0.4923	0.9627	-1.231	0.4061	-0.9535	0.2791	-0.02646	0.5938	-0.4662	-1.109	0.5803	0.3212	1.998	0.01363	0.9005
MSCP	SLC25A37	1	-0.2611	1.071	-0.5124	1.879	-0.301	-0.7306	0.5866	0.6562	-0.1766	0.9194	-0.1258	-1.232	1.076	-0.7837	-0.7486	1.029	0.167	-0.02934	2.407	0.5221	0.4373	-0.1566	1.113	-0.3235	0.1574	0.2837	2.17	-0.7774	0.1478	-1.113	1.543	0.8441	-0.235	0.9387	-0.5985	2.058	-1.496	0.2843	1.844	0.4647	0.567	-0.4772	0.003659	0.4457	-0.02217	-0.5404	-1.481
UMP-CMPK	CMPK	1	0.122	0.1272	0.104	-0.585	0.6522	0.4844	-0.6512	-0.3452	-0.7994	-1.367	-0.009125	-0.3443	0.01566	1.582	2.186	-0.08427	-1.09	1.791	1.823	-0.3473	-0.04205	-1.996	0.0006703	-0.04476	-0.2163	0.7352	0.588	-0.06965	0.2459	-0.9195	-0.9855	0	0.1034	1.877	-2.214	2.059	-2.227	0.7921	-0.7332	0.1863	1.114	-0.9902	0.6106	1.748	-0.8671	0.09386	-0.3832
LOC51762	LOC51762	1	0	1.597	-1.182	-0.6277	0.03287	-0.1285	-1.181	0.8085	1.129	-2.744	0.6362	-0.1796	-0.4091	0.08986	0.7653	-0.7834	1.224	3.577	0.487	3.094	-0.8903	-0.4606	1.127	0.8569	-0.1369	-0.9558	-1.529	-0.2636	-0.4139	-0.1327	-0.6397	0.4291	-0.2716	0.4412	-0.4973	-1.223	0.3755	1.611	0.2641	0.434	-1.037	-0.3647	0	-0.3815	2.517	1.577	0.4951
ANKRD3	RIPK4	1	1.126	0.3274	0.05579	0.2092	-0.3235	1.431	0.2874	1.088	-0.3431	-0.03186	0.6345	-0.4748	-0.4328	-0.4864	1.507	-0.3837	-2.163	-1.801	-1.197	0.8076	0.1852	0	-0.543	0.3598	1.175	-1.439	0.1737	0.526	0.3634	1.648	0.9722	-0.5179	-0.8339	-1.306	1.056	0.6436	-0.8037	-0.02522	2.13	-0.7242	1.086	-0.1804	0.6737	-0.05579	0.00466	-0.4572	-0.915
NOLA1	NOLA1	1	0.02888	-0.6692	0.9147	0.3408	-0.08616	0.2593	-2.165	0.5684	-0.3834	0.292	0.7528	-0.3996	0.6889	-0.7347	0.7384	0.7501	0.3496	0.7447	1.011	-1.669	0.2183	-0.3625	-1.48	-1.237	1.309	1.419	1.524	0.1628	1.504	-0.8965	-0.9173	0.2232	0.03142	-1.452	-0.1546	1.5	-1.878	-0.09305	0.5261	1.458	0	-0.7148	-0.8685	-0.8173	-0.05139	-1.109	-0.7452
GFOD1	GFOD1	1	0.3248	-0.4529	-0.4499	-0.005254	-0.2104	-0.2116	0.9747	0.2572	-0.1393	-0.8631	-0.6395	0.9912	0.9347	1.238	0.09548	-0.9802	-0.2606	-0.1502	-1.299	0.5744	-0.2568	0.1847	-0.6907	0.8487	0.1133	-0.9479	-0.2873	0.8172	-1.9	0.06588	0.9607	-0.5264	1.145	-1.697	-0.06192	-1.041	2.657	-1.872	-0.7434	-0.04349	-0.1717	0.7221	-1.35	-0.7374	1.632	-0.09558	0.605
EGLN1	EGLN1	1	-1.607	-0.7902	-0.3557	-1.951	-0.4428	-1.505	2.338	-0.4219	-0.3361	0.9284	0.04035	-0.8148	-0.8489	-0.09677	1.494	0.06567	0.5776	1.137	2.293	-0.4742	0.718	0.3091	0.6018	1.178	-0.5188	0.2527	-0.7439	0.3614	-0.7453	-0.4527	-0.09677	0.253	-0.07034	0.489	0.5303	2.364	0.4961	0.08699	-0.3899	-0.8461	-1.406	-0.6694	-0.7555	1.23	1.643	-0.1808	0.3401
MLAT4	LEPREL1	1	0.7082	-1.632	-1.275	2.179	0.6342	0.5769	2.049	2.385	-0.658	0.9994	-1.478	-0.2402	-0.324	-0.8223	-1.106	0.1509	-1.069	-1.307	0.9329	-0.553	-0.9898	1.24	0.583	0.6807	-0.6145	-0.3839	-1.082	0.8477	-1.005	0.833	-0.9581	-1.165	0.4151	-1.033	0.8097	-1.067	-0.4935	0.09634	-1.013	0	1.996	0.3886	0.7156	-1.17	-1.325	1.285	0.5634
DEPDC1	DEPDC1	1	0.2911	-0.9332	0.102	0.1544	-1.476	-1.584	2.068	-0.7323	-0.5772	0.7893	-0.595	-0.01725	-0.3774	2.377	0.2202	-1.504	0.05484	-0.1753	0.3279	0.1285	1.202	0.3974	0.5491	1.606	-0.5238	-0.1575	-0.6501	0.7746	-0.8819	-0.7683	1.529	-0.2656	0.09133	-0.2489	0.7212	0.5091	2.421	-0.719	-0.06648	-0.5596	1.866	-0.1461	-0.4037	-0.2514	0.2729	0.3703	0.5854
FLJ10350	RPRC1	1	1.231	-0.09554	-0.2639	2.035	1.158	0.1018	-0.2627	-0.5486	0.4275	-0.8801	-0.1735	0.3446	0.09063	-1.966	0.6402	-0.8619	0.767	-3.523	-0.6293	-0.2244	-1.215	0.4478	-0.2628	-0.5427	1.196	-2.006	-0.9781	0.157	-0.6139	0.7497	-1.704	-0.508	0.8646	0.811	-1.573	-2.102	-0.5	1.485	-0.7965	0.659	-0.3704	0.3923	0.7253	0.1495	-1.084	-0.7348	2.206
ChGn	ChGn	1	0.1911	1.213	0.9173	0.4865	-1.008	-1.214	-1.449	0.2924	-1.124	-1.459	1.257	0.2536	0.8542	-0.1293	-2.348	0.9127	0.5289	0.8571	-0.5608	-0.5187	0	1.011	1.146	0.5687	-1.668	-1.426	1.261	-0.6577	1.338	-0.6531	0.6453	1.128	-0.4644	1.355	-1.599	0.5556	-1.446	-0.1675	-0.7723	0.06362	-1.499	-0.4804	-0.3603	-0.08282	-0.3593	0.2022	-1.87
ACN9	ACN9	1	-0.2933	0.8654	0.4334	0.171	0.9051	0.6014	0.2503	-0.415	0.1641	0.4347	1.461	-0.9411	0	-0.07457	1.372	1.152	-1.232	2.326	1.989	-0.2908	-0.6738	-1.397	-0.4932	0.2999	0.5169	0.7004	-0.3661	-0.3304	1.913	-0.4495	-0.7897	1.526	-1.48	-1.427	-1.003	2.566	-0.9868	0.3504	-0.07067	0.7284	1.495	-0.9599	0.6158	0.6467	0.6057	0.7767	0.01536
AVEN	AVEN	1	-1.233	0	0.3472	-0.2756	-0.6245	1.564	-1.261	-0.0209	-0.8723	-1.342	2.285	0.225	-0.4726	-0.6219	-1.113	-0.751	-1.07	0.2639	2.143	1.299	0.3232	-1.775	0.2979	-0.2684	0.6249	1.27	-2.01	-1.318	2.522	0	0.4763	0.4254	-0.5551	-0.7514	-0.1649	1.964	-1.087	0.0508	0.6982	0.522	-0.7083	-0.05639	0.5105	0.7182	1.307	0.2997	0.6291
MKL1	MKL1	1	0.3678	0	0.6144	0	-1.778	1.787	-0.3137	-0.7243	-0.5937	1.512	-1.441	0.1945	-1.299	1.107	-1.57	-0.9246	0.4455	-0.5317	0.2156	-0.5833	0.1551	0.7856	-2.067	0.4028	1.08	0.9364	0.9721	-0.1445	0.5497	0.1883	-0.3822	0.3153	0.3756	-0.4	-0.3982	-0.2421	2.175	-0.7364	-0.09764	0.2084	1.649	2.207	-0.7485	-1.773	-0.363	-1.052	1.903
DCLRE1C	DCLRE1C	1	-0.5347	0.287	0.1068	-0.5649	-0.8956	0.8156	-0.1785	0.4742	0	-1.081	1.123	-0.8353	1.012	-0.1354	3.449	0.07332	-0.3419	-1.071	0.7272	-1.912	-1.218	-0.8631	-0.2817	0.332	0.2929	1.969	0.2328	0.6104	1.851	-0.4753	0.2671	-0.9093	1.729	0.051	0.2638	1.688	-1.753	0.5786	0.3527	1.444	2.819	1.467	0.5336	-0.4636	-1.102	0.341	0.2875
ZC3HDC1	PARP12	1	-0.3453	-0.1476	1.437	-0.5534	-0.0434	0.4705	-0.7191	0.3976	0.1967	0.9751	1.702	0.9676	-0.8615	-1.432	-0.8593	0.1512	-1.835	1.473	1.635	-0.9109	0.6366	-0.5018	-0.3813	-1.45	-0.4446	1.301	0.6471	0.4971	-0.407	0.9381	-0.19	0	1.076	-0.2362	-0.5375	0.0367	-0.4163	0.2808	1.776	0.1622	2.988	-0.9815	-0.07397	1.285	-1.608	-0.6871	-1.649
FAD104	FNDC3B	1	-1.277	0.2073	0.4268	-0.03414	-0.1041	-0.9784	0.588	-1.316	1.046	-0.4899	1.922	-1.127	0.4004	-0.6128	-1.163	0.2484	-1.858	1.034	1.413	0.4589	-0.03414	0.3446	0.08982	0.1635	0.1103	-0.2803	0.1375	-1.436	0.3201	-0.2257	1.373	2.13	-2.156	0.46	-2.379	0.7249	-1.441	-0.034	0.8002	-0.6468	-0.5189	-1.104	-0.6221	-1.225	2.153	-1.855	-0.4732
NAT1	NAT1	1	0.168	-1.401	-1.24	0.4913	0.8886	1.025	-0.2478	0.07716	0.8982	0.2648	-1.164	-0.4558	-0.1768	1.624	1.693	-0.5495	-0.9193	-1.04	0.9005	-0.5875	-0.5687	0.2463	0.333	0.07791	0.0154	1.364	-0.8314	0.02039	-1.378	1.093	-0.4752	-0.4343	0.8234	-0.7618	0.2062	0.234	-0.1685	2.504	-0.3678	-0.1141	2.416	0.7627	2.186	-1.044	-0.05921	2.471	1.766
ARHH	RHOH	1	-0.0223	-0.1307	-0.5473	-0.417	-0.824	-0.5691	1.057	-0.008586	-0.2335	-1.294	-0.7693	0.3585	0.07181	1.549	0.07695	0.4469	0	0.512	-0.8523	-0.152	0.601	-0.6888	-0.1333	0.132	0.5507	-0.8414	0.07225	-0.02849	-0.1564	-0.03538	0.246	0.07745	-0.4588	-0.2077	1.124	0.04613	1.069	-0.192	1.163	0.6019	-0.09061	-0.3801	0.5481	1.62	0.9496	-0.387	0.1433
ARL3	ARL3	1	0.8874	-1.631	-0.613	-0.09079	0.9157	1.193	-2.849	0.8713	0.7069	-2.574	0.01217	0.005872	0.1684	-1.152	-0.8483	0.09803	0.9142	1.835	0.1326	-1.581	-1.227	-2.262	0.05001	-1.269	0.2944	0.8487	-0.8285	-0.6129	-0.3202	-0.1554	-1.848	0.2801	0.2066	1.162	-2.334	-2.661	-1.008	0.9192	-0.2745	-0.1533	-0.9458	0.1353	0.3131	-1.362	-1.947	0.2501	0.8016
ATP7B	ATP7B	1	-0.04649	1.175	1.619	0.1461	0.7851	-1.008	0.1286	-0.3721	0.7173	-0.07265	2.131	0.8769	1.138	1.179	1.497	-0.4878	-1.221	0.7393	-0.6311	0.3783	-0.06309	-0.7523	-0.3912	0.9481	-0.9735	-0.5405	-0.4358	-1.315	-0.8768	-0.844	2.087	0.7633	1.143	-1.053	-0.4033	3.194	-0.6706	-1.012	0.3286	1.573	-0.2967	-0.1929	0.3049	-0.599	0.6736	-0.7568	0
BLVRB	BLVRB	1	1.63	0	-0.5068	1.376	1.042	0.4159	1.274	1.035	1.086	-0.4049	-2.253	-0.0835	-0.5672	0.1755	-1.174	0.3136	-1.308	-0.3664	-0.5713	1.565	0.2401	0.2119	0.8177	-1.151	1.177	-0.3687	-2.356	0.6356	-1.367	0.3926	-1.378	-1.539	0.5225	0.9697	0.1521	1.219	-0.329	1.101	-0.6654	-0.51	1.4	1.1	1.869	-1.084	-1.271	0.3826	1.529
CA12	CA12	1	0.5006	1.653	0.1181	-0.0505	-1.276	-1.411	-0.01896	-0.5655	0.6482	0.02582	3.061	-0.3985	0.2367	1.91	-0.0539	1.022	-0.5388	-1.294	0.3494	0.313	0.5416	1.229	-0.8091	1.646	-1.38	-1.164	-0.4507	-0.5907	-0.4789	-0.05482	1.704	0.9268	0.2523	-1.672	1.785	-0.1015	1.293	-1.582	0.1617	-0.9089	-0.1687	-0.3701	0.5436	-0.4922	-0.6202	-1.381	-0.3441
COX6C	COX6C	1	0	0.1325	-0.7768	-0.7129	0.3142	1.256	1.215	0.005354	-0.05878	1.325	0.875	-1.219	-0.7172	-0.4541	1.738	-0.4761	0	0.3017	-1.434	1.232	-0.7493	0.1806	-0.3628	-1.533	-1.439	-0.3849	-0.4876	0.473	1.046	1.314	1.655	0.3109	-0.1338	-0.4336	-3.134	2.997	-1.877	0.7986	0.6274	0.6889	0.8316	-1.52	-0.4371	0.9862	1.172	-0.3803	0.8572
CRIP2	CRIP2	1	-0.8274	-0.1933	-1.28	-0.5085	-1.408	0.6301	-0.8347	-1.677	-1.187	0.2338	0.1515	0.05957	0.4947	-1.098	1.638	-0.7088	0.3414	-0.5355	-1.078	3.233	-0.1187	-0.3534	0.002738	-0.5532	-0.2529	0.6436	-1.331	1.461	-0.8231	0.01863	0.4902	1.52	-0.4849	-0.432	-1.389	2.029	0	0.4856	1.233	0.3432	-0.5125	-1.014	-0.08507	0.5288	0.1929	-0.2535	1.5
CYP2B6	CYP2B6	1	-0.3023	-0.1428	0.1476	0.002719	0.4203	0.337	1.869	0.1724	-0.4739	2.163	-0.1931	0.1954	0.002719	1.092	-0.05034	-0.8269	-0.1463	-0.2618	-0.4367	0.01532	0.7651	0.5908	-0.3641	0.6441	-0.5147	-0.3684	-0.693	-0.03464	0.002719	-0.05516	-0.065	0.03724	0.7089	-0.001774	0.003887	-0.06211	1.464	-0.4841	-0.4929	-0.1072	0.3484	1.049	0.08051	-0.3443	0.09109	-0.4317	-0.3675
E4F1	E4F1	1	0.4946	-0.3804	0.832	-0.3244	0.1675	1.965	0.006246	0.2122	0.04668	0.4495	0.4432	-0.6847	-1.152	-0.8635	2.953	-0.8719	1.455	-1.519	0.772	1.104	0.2969	0.872	-0.05747	-2.198	3.038	1.724	0.5604	-0.3681	-1.881	-0.1414	-0.3209	0.3222	0.5768	0.3739	-0.1023	0.8879	1.767	0.3133	-0.5641	1.152	1.627	0.1906	0.2593	-0.665	-0.7704	-0.9812	0.02913
EEF1A2	EEF1A2	1	-0.242	-0.2248	1.291	-0.05082	0.1058	0.2228	2.938	2.222	0.03416	2.091	-0.6409	0.2415	-0.1621	-0.5521	-0.8728	0.01605	2.476	-0.2192	3.189	-0.4497	1.462	0.4098	-0.2744	-0.8822	0.1437	-0.1679	-0.3939	1.184	-0.4908	0.2102	1.054	-0.4075	0.001957	1.276	0.3901	0.7972	0.6355	-0.57	-0.7613	-0.1357	1.967	0.09822	0.5594	-0.7221	2.454	1.627	-0.1095
CELSR2	CELSR2	1	0.988	0.2066	0.3679	-0.1546	-0.5444	-2.41	0.0433	0.8596	-0.202	-0.8459	-0.2286	1.78	1.007	-1.438	-2.233	-0.4015	1.8	-1.654	0.1662	0.8189	0.2308	2.708	-0.1249	1.013	-0.2953	-0.9731	0.8454	-0.868	-0.9176	-0.2961	-0.7388	0.579	2.471	-0.5191	0.08531	0.4517	1.613	1.077	0.02681	-0.517	-0.844	0	0.0433	-0.4883	0.2034	-0.901	0.4188
EGR3	EGR3	1	-0.8643	-0.5445	-0.2282	0.184	0.05866	-0.2875	-0.8949	-1.033	-1.791	-0.8041	-1.39	0.108	-0.3909	-0.7703	0.5949	0.7652	-2.149	-1.031	-1.09	1.077	-0.09524	-0.1166	0.6041	-0.04482	1.591	-1.426	-0.4946	1.188	-0.5468	1.151	-1.203	-0.4896	0.01542	-0.2181	-0.4713	-1.813	-0.2749	1.005	-1.017	-0.5448	-0.5504	0.5341	2.248	-1.135	0.2644	0.002028	0.1007
EMP2	EMP2	1	0.8919	1.336	-0.3742	1.087	1.431	0.2337	-1.196	0.5077	0	-0.003927	-0.09701	-0.182	0.6314	-0.7557	0.9601	0.2558	-3.014	-0.7351	-1.496	1.386	0.3999	0.05053	-0.5228	0.7593	-0.8022	2.698	-0.09233	0.3286	-0.5737	-1.225	-0.2054	1.409	-0.1117	0.6519	-1.838	-0.4747	-0.9511	0.6454	-1.276	1	0.1969	0.06048	1.803	-1.545	0.8059	-0.2684	-2.925
ERBB4	ERBB4	1	0.6231	-0.2152	0.6037	0.2546	0.04475	1.831	2.04	0.3414	0.8046	0.8743	-0.2255	-0.5225	-0.5433	1.301	-0.2317	-0.619	0.08099	-0.6169	-0.7237	-0.7993	0.6296	0.6392	2.247	0.7725	-0.08545	-1.293	0.8363	-0.5678	-0.6111	0.7525	0.3654	-1.104	0.9799	-0.2774	0.2365	-0.9616	0.7661	-0.5582	-0.5684	0.02426	-0.3163	0.9486	-0.3634	-0.4725	-1.308	-1.047	0.9851
ESR1	ESR1	1	-1.25	0	0.004336	-1.206	0.05405	-1.038	-1.165	-0.8959	-2.139	1.168	-0.521	0.7959	-0.3608	1.168	0.5548	0.4926	0.000693	-1.776	-0.3841	1.293	0.9309	1.039	-0.6065	-0.4212	-0.005715	-0.4128	0.7275	0.2103	-0.988	0.3436	0.2098	0.5043	-0.2066	0.591	-1.403	-1.03	-1.617	-1.413	0.3883	0.03663	-0.9853	1.25	-0.2185	-0.1379	-1.381	0.9295	-0.4769
GFRA1	GFRA1	1	0.06108	-1.099	0.1179	0.4587	-0.5174	-0.3601	1.233	-0.04929	0.1481	2.643	-1.915	-0.1886	-0.2052	-0.5233	-0.568	-1.962	-0.4688	-0.2359	-1.426	0	0.5351	-0.4551	1.02	0.1564	-0.5267	-0.7782	0.7622	0.451	-0.3168	-0.1142	0.1135	0.2368	0.2043	-0.6256	0.1598	-0.9455	0.468	-0.6863	-0.3291	-0.1575	-0.1491	1.092	-0.8343	-0.2923	0.1189	-0.6103	0.06472
GHR	GHR	1	0.1342	2.051	0.7026	-0.2022	-0.1905	0.2385	-0.8391	-0.3999	-0.7735	-1.748	0.5907	0.01899	0.4777	-0.415	-1.185	1.286	-1.769	1.038	-0.5274	0.5571	0.9993	0.4172	1.693	0.3493	-0.9519	-0.6244	1.322	-1.23	1.913	-0.4579	-0.1849	1.186	-1.512	0.8637	-1.929	2.542	-1.391	-0.8369	-0.2084	0.8091	0.2001	-1.488	-0.7249	0.5843	-0.4695	0	-0.1186
HGD	HGD	1	0.3612	0.5989	-0.3762	1.566	0.009419	-0.8867	-1.133	0.1737	0.2203	-1.563	0.4877	-0.1493	0.1142	-2.519	-0.5751	1.408	-2.16	0.3971	-1.176	-0.9887	-0.9149	0.4425	0.9338	0.3902	0.1125	-2.545	0.705	-0.01092	1.083	0.1416	0.114	1.505	-1.408	1.631	-1.102	-3.069	-0.3848	0.01637	0.6737	0.3004	-0.8944	-1.586	0.3839	-1.034	-0.3873	0.2851	-0.07121
HSPB1	HSPB1	1	0.2044	-2.052	-1.069	0.6383	-0.04843	0.3536	-0.5894	-0.3256	0.6079	0.1495	-1.461	-0.173	-1.325	-1.092	0.5427	-1.198	-1.431	-1.843	-0.9113	0.4734	-0.3508	0.7811	-0.2928	-1.597	0.05677	-0.6172	-1.391	1.175	-4.512	0.2085	1.5	-0.3351	0.482	-1.041	-1.826	0	1.09	0.2798	0.1345	-0.8849	0.5437	0.006548	-0.2254	-0.8098	-1.255	0.4889	-0.8861
KRT8	KRT8	1	0.9355	1.094	1.225	0.3182	0.2889	0.6739	0.331	-1.084	0.07707	-0.5863	-0.1116	0.05793	-1.341	-0.1339	-0.2774	0.3561	-0.6482	-0.7452	1.544	1.53	-0.05962	0.4025	-0.164	-1.237	2.617	0.05478	-1.395	1.105	0.04069	0.9167	-1.126	0.8568	-0.6362	0.1158	-1.059	1.936	-0.4704	0.6919	-1.22	-0.5361	0.5668	-0.0004232	0.7565	-1.512	-1.766	1.13	2.784
KRT19	KRT19	1	0.23	0	-0.02774	-0.5102	0.4377	-0.9172	-2.254	-0.3561	0.6319	0.1036	-0.08064	0.1609	0.1964	-3.023	-0.3969	-0.9099	-2.714	0.6034	0.6324	0.6559	0.4767	1.427	-0.3563	-0.5484	0.6805	-0.7004	-1.034	1.324	-0.06629	0.4731	-0.2427	-0.5244	0.6317	-0.343	-2.99	1.96	-0.4388	-0.274	-1.083	-0.317	0.07319	-1.709	0.3453	0.084	0.5639	0.5937	-2.966
LAF4	AFF3	1	1.578	-0.5702	-0.8813	0.7364	2.754	1.365	0.5877	0.1207	1.269	-0.84	-1.558	-0.08683	0.1812	-0.1665	2.164	0.1129	0.2351	0.128	1.76	-0.7282	-0.2879	-0.129	0.1303	0.3249	1.062	1.984	-1.169	0.9035	-0.474	1.88	0.09732	0.03596	-0.08874	1.685	1.485	-0.3882	0.7864	1.096	-1.147	-0.6981	0.9245	1.644	0.6767	0.1224	0	2.875	0.8035
MAPT	MAPT	1	0.2799	2.903	-0.486	-0.749	-1.348	-1.134	0.7444	0.1378	-0.7038	1.046	-0.5251	1.903	0.851	0.2876	0.09938	1.007	-0.7246	-0.1506	-0.2036	1.705	-0.1808	-0.01822	0.1989	1.483	-0.1147	-1.731	2.108	0.8575	0.5615	-0.07973	0.111	1.174	-0.08439	1.955	0.1902	2.504	0.3855	-0.3879	0.1332	-0.3715	-2.102	-0.3874	-1.465	0	0.06948	-0.1548	2.068
SCGB2A2	SCGB2A2	1	0.1601	-0.3212	0.3062	0.3598	-0.3675	0.02887	2.244	-0.4448	-1.154	2.043	-0.2763	-0.2429	0.07148	0.7671	0.05249	-0.3991	0.5305	-0.3926	2.13	-0.5669	0	-0.09019	0.0327	-0.08759	-0.8447	-0.316	-0.5097	-0.2069	0.3699	-0.7238	-0.5552	0.262	-0.3464	0.9526	0.5625	-1.472	0.9075	-0.1516	-0.5445	-0.1395	0.492	0.6622	-0.5435	-0.4902	-0.2923	0.02534	0.9787
MPG	MPG	1	2.073	0.9155	0.08075	0.8536	0.5722	0.6102	-0.8842	-0.0289	-1.524	0.02719	0.5464	-0.4767	-0.4687	-1.929	-0.1907	1.115	-0.166	-0.4266	1.088	1.177	0.497	1.696	1.545	-1.723	1.542	0.3339	0.6712	0.3647	-0.1777	1.415	-1.543	-0.2125	0.9262	-1.097	-0.2589	1.285	0.01418	0.2722	-0.1748	0.3858	-0.9101	1.4	-0.3436	-0.3969	-0.569	0.7979	0
MUC1	MUC1	1	-0.1993	-0.2475	-0.4882	-0.4384	-0.114	-0.529	-0.5845	-0.7288	-0.03548	-0.2165	-0.29	0.4579	-0.07795	0	0.2025	-0.4451	0.03109	-0.3861	-0.5508	0.6333	0.288	0.1505	2.176	0.3665	0.1127	-0.5971	-0.4649	3.244	-0.4991	0.187	0.1946	1.355	0.9898	-0.5315	-0.2995	-0.201	0.1511	2.296	-0.3747	0.8887	-0.2716	0.1983	0.3151	2.629	0.6377	-0.3157	-0.5744
MYB	MYB	1	-0.03738	-0.4695	0.4135	-0.3276	0.533	0.3112	0	0.8299	1.708	1.92	0.4539	0.3882	-0.02638	0.7477	0.7654	0.3221	-1.683	0.7171	-0.8757	-1.014	0.9014	0.1661	-0.4014	0.375	0.3667	4.787	2.226	-1.085	0.5639	-0.1805	0.7812	-0.8877	-0.07185	-0.02146	0.4126	0.1414	-0.3121	-0.6553	0.4441	-0.6435	1.831	-1.092	1.246	-0.00112	0.1001	-0.249	-0.5401
NCAM2	NCAM2	1	0.4971	-0.2836	1.225	0.6292	0.5433	-0.1981	2.692	0.4737	-0.3172	-0.737	-0.9534	0.4018	-0.8856	1.976	0.9257	-0.8721	0.502	1.08	-0.4014	-1.156	2.185	-0.2557	-0.2082	2.084	0.09515	-0.8007	0.9585	-0.05521	0.05748	0.4777	0.1093	-0.7498	-0.1777	-0.9268	1.607	-0.9756	2.083	-0.6165	-1.28	-0.05387	0.2032	-0.09732	-0.05603	0.05748	-1.166	0.1248	-0.3597
NPY1R	NPY1R	1	-0.8487	0.5804	0.09214	0.05769	-1.058	-1.044	0.4101	-0.8006	0.02962	-0.269	0.1097	0.4648	-1.118	-0.3206	-0.3598	0.01298	-0.3675	-1.273	-0.766	1.302	0.1439	-0.3908	1.099	2.512	-0.1045	-0.07619	1.192	-0.5042	-1.289	-1.093	0.7101	-0.4662	0.007242	-0.598	-0.2354	-1.786	0.6945	-0.779	-0.4165	0.04294	0.1317	-0.5858	-1.18	-1.447	1.432	-0.0316	0.662
PDZK1	PDZK1	1	-0.7019	0.2263	-0.6343	0.3976	-1.747	0.6741	2.589	-0.6772	-0.7569	0.2878	-0.04442	0.5344	-0.3384	2.57	-0.5691	-0.8166	-0.4666	0.05685	-0.5462	0.259	1.848	0.4188	0.08901	1.278	-1.105	0.008966	-0.8803	1.257	0.1784	-0.09544	0.4868	-0.1187	0.1465	-0.4902	2.285	-0.7826	2.723	-0.5795	-0.02866	-0.3575	0.1494	0.03807	-1.175	-0.6286	-0.3895	-0.374	0.7267
RET	RET	1	-0.296	-0.7508	0.08586	-0.458	2.362	2.849	-0.005365	0.0347	0.8394	1.021	-0.05586	1.067	0.03422	0.272	3.742	-0.4048	-0.5442	0.2129	0.9506	-0.2753	-0.08176	-0.2002	0.4615	0.7936	2.079	2.96	-0.07994	0.05564	-0.2211	1.428	-0.5438	0.3181	0.1465	-0.01699	-0.004136	-0.1753	-0.03773	1.698	-0.4372	-0.5476	2.809	1.367	1.535	1.054	0.1142	-0.08867	-0.7738
SALL2	SALL2	1	-0.4389	0.1795	-0.1123	-1.838	0.7032	0.9389	0.08775	0.3069	0.09899	-0.2245	0.5552	0.5467	0.1206	0.816	0.9282	-0.4895	-0.6757	-0.1528	-0.6612	-0.05655	0.6519	0.2137	-0.881	0.8836	0.4909	1.581	0.279	-0.5426	0.09166	0.9386	0.06582	-1.234	0.8865	-1.394	0.4077	0.3442	1.214	-1.134	0.3254	-0.9069	0.6268	-0.386	1.317	-1.611	0.0339	-0.4451	-2.131
SAS	TSPAN31	1	1.465	-0.05871	-0.8574	0.639	1.794	0.5411	-1.928	-0.6281	1.388	0.1065	1.378	1.018	0.654	0.07777	0.5336	0.4007	-3.545	0.6664	1.44	0.9801	-0.6552	-1.131	0.3864	0.2789	-0.2976	-0.6106	-1.48	0.5978	0.6276	0.444	-1.115	-0.245	0.201	0	-0.3711	-0.1201	-1.146	2.033	1.037	0.3622	-0.5143	0.7251	-0.05156	0.4491	1.695	2.143	0.9069
SIAH2	SIAH2	1	0.03538	-0.7619	-1.568	-0.6889	0.6459	-0.201	-0.5641	0.0981	0.4183	0.3889	0.135	-0.7505	-0.2892	-0.5762	2.083	-1.095	0.5801	0.9098	0.3261	2.185	-1.05	-1.839	0.02559	-0.5335	-0.1989	0.9683	-1.527	0.716	-0.8114	0	0.3415	0.2632	-0.1154	1.255	-4.596	0.9259	-0.7971	0.902	1.342	-0.07807	0.755	-1.198	-0.06665	0.756	0.3265	0.657	-0.4181
TFF1	TFF1	1	-0.2071	-0.647	-0.6643	0.6892	1.092	0.6565	-0.5394	0.436	-0.208	-0.7364	-0.1267	0.4559	0.3713	-0.8037	0.8504	-0.9235	-1.542	-0.2093	1.016	4.326	-0.0637	1.312	-0.6187	-0.097	0.7046	-1.194	-0.9324	0.0917	-0.9583	-0.148	0.1011	1.176	0.1029	-0.007202	-0.4034	-0.7354	-0.2293	0.7591	-0.01884	-0.2554	-0.6441	-0.03703	0	-0.1644	0.6154	0.4809	0.2674
TFF3	TFF3	1	0.7618	-1.333	0.12	-0.1667	0.779	1.352	0.6693	1.615	0.6297	0.8525	-1.041	0.0526	-0.4585	-0.4851	1.838	-0.8844	1.039	-1.413	1.409	-0.2296	-0.6849	-1.386	0.2333	-0.6474	1.708	1.118	-0.8722	1.76	-0.2688	1.15	0	-1.093	-0.5194	-1.159	0.7037	-0.04119	1.384	0.9458	0.2638	0.1311	1.502	1.15	1.323	-0.7935	-0.8008	-0.5175	1.572
TNNI3	TNNI3	1	1.423	-0.3013	0.5437	1.452	0.09267	0.2272	-0.3701	-0.1936	-1.105	0.1974	0	1.587	0.4555	-0.4194	-0.3958	-1.237	1.898	-0.5199	-0.7792	1.324	-0.8222	0.6716	-0.3146	0.7668	-0.3461	-0.6767	-1.847	0.2971	1.002	0.1359	-0.6435	-0.4073	0.3464	0.3758	0.346	0.1218	1.959	-1.021	-0.2767	-0.1353	0.0148	0.8186	-0.7363	1.128	-0.4181	-0.3499	0.05418
ZNF161	ZNF161	1	-0.7839	-0.1677	-0.3174	0.4706	-0.0004712	-0.7512	-0.5984	0.03356	0.3063	-0.1588	0.7868	-1.51	1.352	-0.2829	1.228	0.2007	-1.354	-0.18	1.738	0.2184	-0.168	-0.3318	-0.7839	-0.8631	0.9185	1.886	-0.7538	-1.639	1.848	-0.8663	0.1287	-0.4432	-0.417	-2.492	-2.013	0.6371	-0.7644	0.3004	1.863	0.7616	0.3593	-1.146	0.5188	0.4161	0.2723	-0.4699	-0.07101
INPP4B	INPP4B	1	-0.7433	-0.7047	0.2043	0.1082	0.7928	-0.2385	0.5621	3.509	0	1.434	-0.9629	-0.9078	-0.1865	-0.9777	0.8209	-0.2255	-0.1294	-0.7441	0.3733	0.6848	0.03476	-0.5803	-0.6189	-0.4724	0.7062	3.773	-0.1721	1.823	0.3977	0.5512	0.07962	-1.125	-1.1	-0.4565	3.08	-0.6016	1.035	1.044	-0.5726	0.2671	2.298	0.4261	1.212	-0.9847	0.9593	-0.673	0.8922
LIN7A	LIN7A	1	0.5746	-0.4109	0.4064	-0.0313	-1.293	0.7238	1.196	-0.2453	0.1904	0.6491	-1.204	0.01295	-0.0507	1.051	-0.4436	-0.3682	0.758	0.677	-1.327	-0.05114	-0.3757	-0.5024	0.9509	1.002	1.042	0.3334	1.397	-0.1244	0.3667	1.024	0.737	-1.491	-1.166	2.431	4.937	0.2548	0.637	-1.335	-0.8807	-0.2036	-0.3818	0.5426	-0.5528	0.2053	0.2544	-0.9245	0
ABCG1	ABCG1	1	-0.3185	0.103	0.09719	-0.001143	1.127	-0.3073	0.7888	-0.8539	-0.4184	-0.7717	3.305	0.2086	0.1744	-0.5415	0.5094	-0.3303	-0.2266	1.407	1.844	-0.4778	0.06355	-0.8243	0.864	0.5306	0.9753	0.4672	-0.6957	0.1735	3.085	-0.6461	-0.4902	1.754	-0.2786	-0.8147	-0.2301	1.773	-0.5333	0.5458	0.705	0.6791	1.329	1.244	2.029	3.018	0.2409	-0.02977	1.384
RALGPS1A	RALGPS1	1	-0.5347	0.7587	-0.4151	-0.4067	0.7899	0.8444	-0.3734	0.6114	0.1577	0.163	2.109	0.4044	0.5279	-0.4647	1.44	-0.01816	2.524	2.395	-0.4156	0.8029	-0.05027	0.3948	0.177	-1.167	-0.81	-0.1363	0.9515	-0.5332	-0.4202	-0.4946	1.663	-0.4788	1.296	0.6428	-1.222	1.252	-1.082	0.2352	2.01	1.116	1.19	-0.9551	-0.06498	2.147	-0.3331	0.2878	-0.6545
KIAA0040	KIAA0040	1	-0.4072	-1.062	-0.5457	0.1492	-1.26	-0.293	-1.211	-1.336	-0.2878	0.8584	-0.8593	0.02271	-0.544	-0.803	-1.274	-1.321	-0.8136	-1.109	0.2286	0.4944	0.2822	1.856	-0.1194	-0.1896	-1.303	-1.788	0.2769	2.203	1.289	-0.02937	0.4668	-0.5357	-0.01467	0.3309	-0.3248	-0.8665	-0.5223	2.047	-1.023	-0.2204	-0.2618	0.9632	-0.6924	0.09417	-1.296	-0.3791	-0.3214
KIAA0590	IFT140	1	-0.01049	1.411	0	-0.8395	-0.1402	1.2	-0.3622	-0.09887	-0.4836	-1.124	2.008	-0.06106	0.5585	-0.7642	0.778	0.4752	0.4191	0.5489	0.03143	0.9262	-0.7696	-0.2261	-0.4167	-1.542	0.7836	0.6013	2.069	0.07348	-0.3729	0.1291	-0.2818	3.464	-0.13	-0.08759	-0.6575	0.1855	-0.4805	0.6018	0.4249	3.089	-0.7774	-0.4434	-0.376	2.99	0.4768	-0.9365	-0.7791
KIAA0232	KIAA0232	1	-0.8252	0	0.2475	0.1953	-0.3422	0.2122	-0.5441	1.643	-0.09822	0.08822	0.002776	1.036	-0.08661	-1.194	-0.803	-0.5352	-1.023	-0.2354	-0.4756	0.9168	-0.08214	0.8902	0.03301	-1.296	1.062	-0.3617	0.9768	0.8771	-0.4546	-0.07819	-0.3265	0.9502	0.161	0.08597	-2.716	-1.276	-1.282	-0.3407	-0.4264	0.8994	-1.126	-1.064	-0.848	-1.656	0.2433	-0.8836	1.677
KIAA0310	KIAA0310	1	-1.655	0.774	0.5832	-0.8765	0.2997	0.5174	0.6616	-0.3064	-0.7109	0.05237	1.721	-0.4272	0.03337	-0.5614	0.3015	0.258	-1.433	1.288	1.278	0.9965	1.035	0.9702	0.07734	-0.9659	0.6295	-0.178	1.695	-0.6633	0.8384	0	-0.9431	0.5548	-0.3717	1.489	-3.144	0.8337	-2.207	0.8174	0.5513	0.1872	0.4369	-1.085	-0.5204	0.07568	0.6221	-1.212	-1.706
ZNF263	ZNF263	1	0.3221	0.2124	-0.4374	0.06281	0	-0.7105	-3.237	0.4781	-1.44	-0.1508	-0.03427	0.04875	-0.07001	-1.1	2.432	-0.6703	1.667	-0.8859	-0.8823	1.412	0.3082	1.403	-1.052	0.2605	1.33	-0.3204	-0.1102	-0.3126	1.938	-0.1898	-0.4176	0.06448	1.7	1.17	-0.4438	-6.033e-05	-1.079	1.912	0.06625	1.526	-0.2359	-0.5298	-0.989	-1.216	-0.5816	-1.595	0.1678
IRX5	IRX5	1	1.289	-0.1897	0.05803	1.322	0	0.4962	-1.406	3.198	0.5064	0.6647	1.257	0.9136	0.6617	-0.7817	-0.1422	0.4337	1.493	-0.5346	-1.646	-1.293	0.6329	1.25	1.128	0.9647	0.3695	-0.9265	-0.4246	-0.06408	0.1883	-0.6631	0.1549	-0.6896	2.716	-0.3159	0.3384	0.7883	1.723	-0.9512	-0.924	-0.4408	-0.6092	0.7342	-0.7514	-0.2743	-1.018	1.075	-0.8453
RNF3	PCGF3	1	0.1505	1.658	1.288	-0.03111	0.4725	0.05529	-1.717	-0.3074	-0.8595	0.8433	1.639	0.08527	0.1486	-0.02506	1.375	0.6051	0.2596	0	-0.3251	-0.6532	0.6993	0.837	-0.6622	0.04888	-0.15	0.9617	2.319	-0.7614	0.1198	-1.448	0.459	0.3141	-0.6881	-2.513	-2.167	-0.1035	-2.615	-0.6128	0.9646	-0.08187	0.6738	-1.006	0.1338	1.137	-1.035	-1.005	-0.6578
PIAS3	PIAS3	1	0.3749	0.3951	0.9852	0.2285	-0.1322	-1.011	-1.569	0.4112	0.2927	-1.51	1.87	0.7859	0	-0.2392	-1.478	0.3044	0.02174	0.07768	-0.1578	-0.03478	0.3235	1.285	1.146	-1.23	0.7081	-0.6845	2.019	-1.001	-1.442	0.259	1.14	-1.592	0.01569	1.254	-0.6713	1.242	-0.2343	0.4117	2.644	0.4536	-1.284	-0.7026	-0.003357	0.1917	0.4519	-1.324	-0.2466
OLFM1	OLFM1	1	-0.7464	-0.4656	-0.4546	-0.007894	-0.568	-0.2591	-0.5779	-1.022	-0.0543	0.2875	-1.744	-1.24	0.2387	-0.8206	-1.03	1.098	0.07422	0.8813	1.617	1.346	0.03204	-0.3993	0.3334	0.08964	0.4765	1.336	-0.9847	-1.178	0.6808	-1.647	0.3873	-1.667	-0.343	0.8739	-0.4758	-2.505	-0.4012	1.057	-0.5571	-0.7511	1.395	0.1208	0.7866	-1.508	2.763	2.183	0.8995
SEMA3C	SEMA3C	1	0.396	-0.1626	0.6847	0.04018	1.157	-0.1898	0.008279	0.105	1.01	2.046	-1.388	-0.3549	0	1.592	1.104	-0.7722	-1.61	0.607	2.344	-1.742	-0.2797	0.1599	-0.1983	0.5653	0.5956	2.424	-1.55	0.5573	-0.2986	-0.8665	-0.6506	-1.815	0.2304	-1.442	0.04173	-1.667	-1.307	-1.041	-0.2052	-0.06474	1.687	-0.4152	0.3942	-0.9629	-0.1529	0.9821	1.305
AGR2	AGR2	1	-0.455	0.4708	-0.03454	-0.7381	0.5314	0.2606	0.06351	-2.282	0.7199	-0.1382	1.242	0.3257	0.422	0.08317	0.09154	0.4494	-3.56	0.9891	-0.1348	0.05876	-0.582	0.1475	0.07646	0.3365	0.5958	0.528	-0.3284	-2.634	0.1856	0.8168	-0.4417	-0.05517	-0.329	-0.7023	-1.273	0.2219	-0.2402	1	-0.6516	0.457	0.07486	-0.2407	0.1466	-0.114	1.385	0.8921	-3.081
SLC19A2	SLC19A2	1	-1.222	0.05969	-0.2426	-0.7021	0.1385	-1.141	-2.615	0.2952	-1.326	-1.985	0.5209	-0.5945	0.556	-0.9675	-0.1992	-0.5232	0.2287	0.7779	-1.159	1.229	0.19	-1.481	-0.281	-1.117	-0.1732	0.01355	-0.1992	0.5698	1.463	0.005529	-0.1437	-0.3905	-1.212	2.135	-1.439	1.126	-1.933	0.3397	-0.1957	0.4919	-0.053	-1.075	0	1.193	-0.3119	-0.5779	-0.8376
CAPN9	CAPN9	1	-0.1233	-0.4188	-0.1561	0.5971	0.1078	0.1601	0.7481	-0.5216	0.8521	0.517	0.4316	0.875	-0.6078	0.9306	1.413	-0.5116	0.8446	0.2467	0.1766	-0.03467	0.006575	-0.246	-0.1817	1.043	0.6179	6.66	1.726	-0.5327	-0.5924	-0.6572	-0.4312	-0.8686	0.3137	0.1069	1.378	0.3689	0.5451	-0.1856	-0.7704	-0.3242	0.02173	-0.1452	-0.02687	0.4217	-0.0849	-0.559	-0.3896
DHRS4	DHRS4	1	0.7895	-1.34	-1.409	0.9482	-0.4643	0.284	-0.9494	-0.3758	-1.759	-2.538	1.926	1.683	-0.9422	-0.5029	-0.006841	1.496	-1.308	-1.627	0.6836	0.327	0.5262	-0.3342	0	0.6585	0.2469	0.04038	-0.9348	-0.9312	0.5607	-1.371	-0.8214	-0.5067	-0.01335	-1.25	-1.244	0.9679	0.9153	0.8976	-0.001606	-0.07488	0.0469	0.1048	0.3008	-1.027	1.579	-0.7075	-0.4033
APM2	C10orf116	1	1.279	0.4289	-0.1028	1.652	1.645	-1.232	-1.441	0.7677	0.7457	-2.47	-0.3479	-0.5278	-0.1414	-1.353	-0.01249	0.546	0.6515	-1.568	-2.763	-0.167	-1.427	1.147	-0.2731	0.1679	-0.497	-1.457	0.666	-0.1496	0.6164	-1.455	-0.9913	1.377	0.7039	1.697	-2.746	0.5546	-0.6471	0.5476	-1.235	1.033	0.1288	-0.8242	0.5599	-0.6124	-0.5726	0.4688	0.3703
U1SNRNPBP	U1SNRNPBP	1	0.1299	1.565	1.576	0.414	-0.05868	1.537	-2.297	0.2207	0.04962	0.6314	1.943	-0.3614	0.07045	-0.429	0	0.5262	2.536	1.741	0	0.947	0.3256	1.844	0	-1.329	1.619	0.4495	1.402	-0.8419	-1.347	-1.376	1.071	1.992	-0.7761	0.6391	1.338	0.3291	-0.776	-0.4791	-0.05699	0.6027	0.06276	-0.9519	-0.3778	-0.8497	0.7222	-0.1959	0.2127
C8orf2	SPFH2	1	-0.3049	-0.7377	0.8374	0.4833	-0.7874	-1.512	1.371	1.034	0.7565	0.3927	-0.2004	-1.555	0.6222	0.02581	-1.042	0.5987	-1	-0.1561	1.69	0.4421	0.05429	-0.255	0.2816	0.3979	0.941	1.332	1.087	0.357	1.44	-0.8089	-1.053	0.4137	-0.4654	1.388	-2.672	0.904	-1.756	-0.4944	-0.6393	-0.06371	0.2014	-0.5526	1.013	-0.795	0.2732	1.013	-0.1525
FBXO21	FBXO21	1	0.3565	-0.3931	0.01599	0.3509	-0.04437	0.8874	-0.2933	0.3295	0.6728	-0.8756	0.6027	-2.484	0.1905	-1.361	1.192	-0.05253	0.1083	0.06812	0.7679	-0.3562	-0.9943	-1.432	0.5079	1.015	0.8699	-0.1194	-0.9037	-2.031	0.7278	0	-0.2205	-0.03227	0.1533	-2.007	-2.074	1.849	-0.6313	0.08116	0.7305	-0.1421	0.5617	0.4543	-0.04096	-0.2643	0.6413	-0.8974	-0.2458
KIAA0089	GPD1L	1	0.3385	0.2666	-1.21	1.236	1.095	-0.7143	-0.5624	0.5096	0.5174	-0.03792	-1.388	0.4341	1.034	-0.4348	0.07005	0.0009246	-0.1497	-1.824	-0.315	-0.3885	0.01022	2.231	-0.5105	-0.5742	-1.052	-0.5129	-1.287	-0.6601	-1.418	-0.9379	0.72	0.1379	0.383	0.9354	-2.387	-1.244	-0.741	0.07448	0.168	0.7487	-0.2194	-1.252	0.02026	-1.022	0.1275	2.658	0.2671
KIAA0984	KIAA0984	1	-0.6272	0.07079	0.8735	-1.021	0.1017	0.5101	-0.2587	0.1504	0.6382	0.7983	-0.04773	0.8151	0.5411	0.4106	1.451	-0.0441	-1.429	0.1958	2.657	-0.3577	-0.02645	0.4804	-0.5567	0.9856	1.258	3.314	-0.8417	1.117	1.416	-0.3158	-0.666	-0.5748	-0.4701	0.1124	0.8049	-0.3536	-0.6657	0.1088	1.274	-0.07606	0.7639	-0.3033	1.167	-0.5078	4.599	0.6779	0.8035
THRAP2	THRAP2	1	-0.1747	0.7105	0.1214	-0.3298	0.06019	-0.8001	-0.3106	-0.5054	0.02812	0.7213	1.611	0	1.251	-0.2038	3.769	0.4051	1.301	0.3179	1.69	0.4256	-0.3701	0.3003	-0.4294	0.734	-0.3292	1.942	-0.2163	0.1782	2.141	0.4032	-0.1258	0.2495	-0.3359	-0.2968	-0.41	2.512	0.5203	0.5068	3.772	-0.3256	-0.4556	-0.08942	-0.8145	1.699	-0.01943	-0.02944	-0.6157
SMUG1	SMUG1	1	-0.2529	0.8642	-1.275	0.5407	-0.5957	-0.9668	-1.397	0.513	1.109	-1.42	0.7091	-0.1471	-0.04419	-0.04938	-0.1426	-2.308	-1.351	2.362	2.039	0.1498	1.245	0.8585	-1.501	1.172	-0.7978	0.2365	0.8328	-0.1619	0.02345	0.1078	0.5103	0	0.1676	0.3394	0.6534	1.464	0.1244	-0.2914	0.6761	-0.9072	0.03898	0.5007	0.8504	0.3155	1.266	0.9239	0.2418
SGKL	SGK3	1	0.3993	0.0859	-0.03575	0.8631	2.865	0.2998	0.02671	-0.3061	0.5831	-0.6761	0.8933	-1.012	1.127	-0.3398	1.999	0.3128	-1.416	1.537	-0.4488	-0.1601	-0.129	-0.2149	0.2832	0.4065	0.2336	0.3798	0.5131	-0.1653	3.969	0.735	-0.02215	0.211	-0.5051	0.3673	-0.4571	0.1206	-1.042	1.628	0.7799	-0.02971	-0.7858	0	1.06	3.267	1.428	-0.103	-0.1789
HSPB8	HSPB8	1	-0.002339	-0.109	-0.8389	0.07858	0	-0.5391	-1.024	-0.2422	0.8844	-1.491	-1.274	-0.06919	-0.2438	0.5015	-0.8531	-0.679	-2.575	-0.9233	-2.513	0.09614	-1.05	0.2576	0	-0.4184	-0.3123	-1.965	-0.9393	0.5143	-1.595	-0.7375	-1.125	-1.373	0.8076	-0.943	-1.149	-2.464	0.9777	-0.113	-0.5331	-0.2402	-1.162	0.1704	0.1995	-1.128	-0.5504	0.6379	0.8663
BC-2	CHMP2A	1	0.8139	0.7347	0.1326	-0.2937	0.745	1.074	-1.494	0.6181	0.2516	0.08993	1.673	-1.151	-0.3855	-1.919	0.2673	0.6518	-2.286	1.403	0.4703	0.8529	0.05161	1.117	0.8494	-1.767	0.3201	-0.0823	-2.372	-0.2312	-1.042	-0.1131	-1.164	1.805	0.6264	0.3887	-2.43	0	-2.138	0.6698	-0.5073	0.3462	-0.8704	-0.185	0.1171	-1.308	0.3151	0.2173	1.718
PDCD4	PDCD4	1	-0.1662	0.1709	-1.049	-0.8292	0.5479	0.1992	-0.62	-0.5664	0.2576	0.9259	0.7705	0.4126	0.4145	-1.111	2.745	0.1634	0.4269	1.592	2.206	0.2024	-0.6746	-1.849	0.7215	0.4281	0.4355	2.116	-1.413	1.567	0.359	0.438	-1.526	-0.5715	-0.4683	-0.08007	0.4278	-1.247	-1.874	-0.01748	-0.3182	-0.05678	0.7645	-0.5982	0.6173	0.7924	1.29	1.595	1.396
ARHD	RHOD	1	0.4498	1.761	0.709	0.5207	-0.3619	-0.1229	-0.1953	0.8364	-1.267	-0.2216	2.583	0.8367	-0.3634	-0.4389	-1.873	1.543	3.648	-1.404	2.247	0.5715	-0.5798	1.815	0.4716	-0.5175	-0.9799	-1.162	0.4602	0.1956	0.1991	1.143	-1.532	1.851	1.346	0.3497	0.276	-0.5101	0.7459	1.404	-0.1904	-0.0178	-0.7628	-0.1195	-0.05569	-0.05243	0.2931	-0.7463	-0.08585
PARD6A	PARD6A	1	1.168	0.5463	1.502	-0.5519	-1.321	0.3825	-0.5206	0.003088	-0.334	2.068	-0.6566	-0.3403	0.3865	0.6075	-1.873	1.198	1.017	1.11	1.795	0.8227	0.245	1.051	1.284	-0.9422	1.544	-0.5535	0.6213	-0.4117	-0.6271	-0.03816	-0.7623	1.354	0.8537	0.3717	2.067	-0.2899	1.393	-1.328	-1.083	-0.3897	0.2848	1.26	-1.082	-1.57	0.07242	-1.235	-0.002556
CGI-85	SUV420H1	1	-1.252	1.078	0	0.1867	0.01915	-0.669	-0.3841	0.4481	0.6637	-0.5592	1.356	-2.189	1.086	0.1261	0.1396	0.2745	0.6188	0.4309	1.44	0.2395	0.06491	0.1415	-0.6813	-0.1679	-0.6236	1.817	0.8256	-2.051	1.236	-0.423	0.1317	0.3625	-0.5497	-1.097	-1.711	-0.2882	-1.338	0.1677	1.248	0.302	0.1529	-1.08	0.1987	0.7462	0.9215	-2.22	-0.7404
LCMT1	LCMT1	1	0.2523	0.1967	0.7714	-0.7879	1.294	0.5922	-0.6461	0.9916	0.07462	1.041	0.2272	-0.8603	-1.55	-0.7516	1.106	1.548	2.009	-0.2362	0.972	-0.2397	0.04633	0.2432	0.5761	-1.989	1.56	2.614	0.8229	-1.214	-0.5208	0.4974	-1.18	-0.1328	-1.017	-0.2765	-0.683	-0.1032	-1.869	1.614	-0.7177	1.333	0.0645	-1.62	0.8054	-0.5706	-0.6704	-0.3416	0.3889
HSPC121	PTPLAD1	1	0.2986	-0.1048	-0.5825	-0.09339	1.323	0.1814	0.05687	0.2538	1.152	-0.7807	1.62	0.5706	1.042	-1.259	2.933	-0.4607	0.6207	2.105	1.174	0.4235	-0.7855	-1.702	0.2118	0.06521	0.4846	-0.2297	-2.177	0.1372	0.6574	0.09647	-0.8117	0.3357	-0.8402	1.85	-1.035	-0.6042	-1.755	1.992	1.365	1.017	-0.1141	-0.149	1.252	-0.1738	2.055	1.125	0.9235
D2LIC	DYNC2LI1	1	-0.8042	0.3897	-0.1089	0.2174	0	-0.4195	-1.009	1.655	0.4276	-0.07585	0.5003	-0.2384	0.1393	0.02993	1.271	0.9067	-2.048	0.9414	1.257	-1.191	-0.6053	-1.554	-0.07303	0.005059	0.4254	1.714	1.616	-0.4025	1.314	0	-0.9553	-0.5269	-0.3641	1.923	-1.526	2.707	-1.433	-0.1028	0.4287	0.2298	-1.281	-0.334	1.335	0.6224	-1.4	0.5311	0.0128
POLR3K	POLR3K	1	1.201	0.8603	0.06383	0.2214	1.854	0.9722	-0.6912	0.3965	0.6681	0.8455	1.647	-0.02207	-0.275	-1.529	2.067	0.2849	-0.4053	1.443	2.009	1.473	-0.08359	-0.7203	0.8834	-0.3789	-0.9078	-0.08586	-1.22	0.2017	-1.522	0.8044	-1.082	2.235	0.3226	-0.4458	-0.7644	1.891	-1.419	1.167	0.7845	1.141	-0.173	-1.105	0.8347	-0.165	2.121	0.1684	0.8158
EPS8L1	EPS8L1	1	1.033	1.602	1.401	1.005	0.8101	1.012	0.5459	-0.1349	0.4042	0.306	1.731	0.3067	0.5047	0.8435	-0.4607	0.4374	0.3398	-0.1995	0.4352	0.2279	-0.06302	0.5598	-1.058	-0.07536	1.966	2.439	-0.4639	0.9906	0.2306	-0.6174	-1.878	1.11	0.2638	0.5463	1.504	-1.992	-0.937	-0.5239	-0.7716	0.6326	0.7082	-0.2704	1.809	-0.7144	-0.05932	-1.176	0.9361
FLJ20605	MOSC2	1	0.03921	-0.4009	0.1308	0.5697	3.398	-1.312	-0.008382	1.066	1.584	-0.5412	-0.3978	-0.09058	0.312	1.059	1.903	0.6573	0.6395	0.9288	0.7429	0.1627	-0.4864	-1.201	-0.5219	-0.421	0.7234	1.511	-0.2731	0.381	-0.7459	-0.09871	0	-0.8382	0.743	0.5559	-1.919	-0.3717	-0.6937	0.1957	1.154	0.4181	-0.03685	-0.6463	1.782	-0.7142	-0.6708	0.3382	1.107
ORAOV2	TMEM16A	1	-0.6437	-0.7019	-0.7929	-0.1588	-0.1745	-1.55	-0.5505	0.6348	-0.9876	0.3237	0.1158	0.2847	0.854	0.2727	-0.4711	-0.3098	-0.5812	-0.8546	1.364	2.171	0.2042	0.8749	0.4071	-0.5951	-0.9471	0.4978	-0.002456	-0.4908	-1.274	-0.8394	-0.1368	0.4364	0.2804	0.4991	-0.684	-0.04027	0	-0.2878	0.9201	-0.3978	-0.3072	-0.5763	-0.339	0.5872	-0.4206	0.4834	-0.8097
FLJ10761	REN	1	-0.0116	0.2071	0.1851	0.9551	-0.7128	0	0.407	0.04441	-0.2361	0.1075	-1.516	1.003	0.2961	1.72	-0.8521	-1.57	0.3773	-0.905	-0.8487	-0.3075	0.5434	0.08367	1.195	0.5519	-1.986	-1.209	1.293	-0.1664	-0.9161	0.2582	1.778	-0.6952	0.9	-2.085	1.941	-0.5861	1.441	0.6721	-1.367	-0.3777	-1.091	1.846	-0.6686	-0.4075	-1.015	0.02656	-0.289
FLJ11164	RSAD1	1	-0.07872	-0.5211	1.454	-0.2421	0.5304	-0.7167	1.194	1.818	-0.4172	1.827	1.005	0.05346	-0.5136	1.786	-2.37	0.3294	-1.11	1.046	0.3359	-0.639	0.9372	0.2707	0.0824	0.5876	0.6952	1.287	2.084	-2.776	0.5729	0.3758	-0.8702	-0.09787	0.08283	2.391	0.9767	0.5258	-0.8732	-0.5284	0	-1.805	0.3238	-0.007586	0.1951	0.6135	-1.147	-1.293	-0.5083
IMPACT	IMPACT	1	-0.7324	1.556	0.8225	0	1.507	-0.3111	0.4674	2.121	0.38	-1.025	0.04975	-0.1722	0.5236	0.5591	-0.6697	1.744	-1.579	0.9296	1.16	-1.888	0.4591	-0.8795	-0.5015	0.4677	0.05751	0.9989	0.4365	0.1831	1.591	-0.4205	-0.4666	-0.2798	-1.163	0.3197	-1.917	0.5718	-1.52	-1.04	1.526	1.315	-1.269	-1.059	0.5782	-0.07639	0.5591	1.18	-1.466
FLJ10116	DSU	1	-0.5174	0.02489	-0.05098	-0.5501	-0.3246	-0.3127	-0.5217	-0.5114	-0.2953	0.8211	0.7396	-0.6946	-0.2487	-0.8626	-0.9953	0.5898	-0.3044	0.01201	-0.05345	0.5588	-0.8107	0.2832	0.2059	0.7882	0.2885	-0.9217	0.2041	1.457	-0.5621	-0.09785	0.7768	3.12	-1.048	-0.2911	-0.01103	0.5887	1.202	0	1.174	-0.6383	0.5677	-0.7387	0.5099	0.8974	2.173	0.3737	-0.7526
FLJ11280	FAM63A	1	0.1745	-0.05474	-0.01441	0.49	-1.614	0.06788	1.048	-0.2981	-1.147	0.5793	-1.414	0.9028	-0.6202	2.092	0.3401	0.3385	-0.4898	0	0.7732	-0.1144	0.3559	1.286	0.02086	1.39	0.1337	0.2021	-1.2	0.722	0.5748	-0.8895	-0.2723	0.3629	-0.38	4.095	2.288	-0.2772	1.713	-0.6502	-1.903	-1.064	0.186	0.3643	1.147	-0.5988	0.6197	0.3708	1.159
LOC56920	LOC56920	1	1.047	-0.1613	0.006351	-0.9817	-1.542	-1.358	0.03392	0.04446	-1.311	0.8816	3.183	0.4227	-0.9016	1.788	0	-0.03385	0.39	-1.31	0.1174	0.7932	0.5947	0.051	-0.5955	-0.8911	-1.313	2.957	-0.3502	0.8411	-1.005	0.1058	-0.1538	0.6376	0.08083	0.03533	1.808	-0.1192	1.955	-1.945	-0.1449	-0.3686	1.266	0.8964	-1.57	-0.1747	0.1735	-0.4723	-0.5407
MRTF-B	MKL2	1	-0.7444	-0.05349	-0.5124	-0.7603	0.3131	-0.6558	-0.7205	0.3272	-0.09497	0.09755	0.6248	-0.5404	0.5726	-1.766	0.9432	0.6624	-2.07	0.5315	-0.3749	0	0.8898	-0.3752	0.00149	-0.5204	-0.2072	0.6034	0.0151	-0.1612	-0.6297	-0.8916	-0.3113	-9.261e-05	-1.08	-0.2612	-3.737	0.139	-1.325	0.288	1.293	1.131	-0.3024	-2.485	-0.1191	-0.3911	1.511	0.3314	-1.376
MYST1	MYST1	1	-0.5754	0.5987	-0.7245	0.01065	-1.104	1.146	0.6322	0.05818	-0.2158	0.7361	-0.7615	0.6709	-0.7888	1.101	0	0.4248	1.145	-0.646	-0.8119	-0.5291	-0.4163	2.454	0.3318	-0.2607	0.8283	0.0867	1.115	-0.9266	0.02375	1.622	0.8661	-0.2982	2.115	0.02375	0.02375	-0.7565	0.4016	-0.5535	-0.7447	1.337	-0.4256	1.359	-0.7956	-0.8288	-0.6228	-1.476	1.403
CADPS2	CADPS2	1	-0.2703	-1.024	-1.251	-0.2917	0.4118	0.5118	-0.5849	0.5815	-0.05227	0.4078	-0.1748	-0.2683	-0.1265	-0.4434	0.6645	0.4354	-3.104	2.094	1.091	-0.1251	1.074	-0.6499	0.474	0.4695	0.03607	0.1634	1.567	0.2564	-0.4939	0.4766	0.3307	0.1244	0.004193	-0.4474	-1.918	0.9616	-1.126	0.7872	1.874	-1.041	0.5499	-0.8496	0.3207	-0.2839	-1.71	0.1824	-0.2671
AREG	AREG	1	-0.5895	-0.4622	-0.3454	-0.1659	-0.4882	-0.5013	-0.04675	-0.4852	-0.9557	-0.5498	-0.3555	0.7329	-0.1852	-0.3468	-0.233	0.02074	-0.5675	-0.4774	-0.3721	0.4534	-0.2627	0.2614	0.335	-0.4722	0.578	-0.5257	-0.2294	0.2354	-0.4882	1.488	-0.6137	-0.01892	0	-0.1375	0.3206	-0.9655	0.2835	0.8359	-0.4671	0.05613	0.3926	0.1376	0.7965	-0.5859	-0.3981	0.4614	1.323
FRAT1	FRAT1	1	1.864	0.363	0.1298	1.054	-0.7203	0.3444	0.5342	-0.9692	0.3336	-1.604	0.1821	0.7779	-0.3771	-0.7801	1.087	0.5981	-1.656	-0.5945	1.432	-1.12	-0.339	0.938	0.5266	0.8495	1.265	-0.5428	-0.938	0.3525	-0.502	1.615	0.113	0.158	0.2599	0.0007988	-0.6398	-2.184	-0.1505	3.558	0.5093	-0.002607	2.003	-0.5847	-0.198	0.05308	-1.631	0.9975	0.539
SIAT7B	ST6GALNAC2	1	0.5174	-0.7837	-0.6701	0	-1.454	-1.268	-0.2889	0.6645	0.6824	-0.8011	-1.513	0.7391	0.1573	0.9838	-0.8906	-0.7228	0.2349	-2.047	-1.7	-0.7712	0.08557	1.614	0.08498	0.7012	-0.9328	-1.019	0.3087	0.7634	-1.153	-0.2984	0.4015	-1.139	0.9357	-1.236	0.6459	-1.147	1.535	-1.802	-0.775	-0.2954	-0.3332	0.3346	-1.161	-0.3093	-1.59	0.06221	-0.5774
FLJ20345	FLJ20345	1	0.102	1.233	0.1798	-0.2787	-0.2913	-1.328	0.3596	-0.01944	-0.8684	1.245	2.522	0.6206	-0.7488	0.4982	0.5488	0	0.6094	0.2268	-0.5284	-0.4568	2.034	1.608	0.04854	0.7305	0.8003	-1.224	3.645	1.019	0.8197	0.05057	0.01351	-0.7665	0.173	-0.3154	1.34	0.2074	1.524	-0.6588	-0.4103	0.8187	-1.144	-0.017	-0.9546	0.6088	-0.2989	-1.123	-0.2431
PGR	PGR	1	-0.1598	-0.2335	0.9022	-0.223	0.06973	1.273	1.194	-1.106	0.9619	0.3469	-0.1167	0.1812	-1.156	-0.1415	-0.3885	-0.7476	0.3782	0.1217	-1.781	-0.2005	0.3046	0.1773	1.834	0.6153	1.125	-0.6043	-0.2714	-0.7099	-1.045	-0.4881	0.623	-0.3568	0.3648	0.1953	0.6892	-1.018	2.626	-1.316	-1.998	-1.28	-0.2792	0.06668	-0.2611	-0.5466	-1.063	-0.6175	-0.03888
ARSD	ARSD	1	0.6482	0.1133	0.07039	-0.01001	0.2806	-0.2969	0.03934	-1.313	0.7592	-0.4311	2.569	1.781	0.7448	-0.7117	-0.4079	0.1217	0.1011	0.2053	0.8675	0.8133	0.469	-1.388	-0.1742	-0.6625	-1.273	0.7157	-0.8507	-0.2602	1.744	-0.7242	-0.659	0.7246	0.4903	0.7107	-0.01001	-0.1646	0.3972	1.785	1.746	0.1829	-1.672	-0.0765	-0.8687	0.06135	-2.315	1.578	0.5866
DDR1	DDR1	1	1.2	0.2963	0.7598	0.359	0.4451	-0.7914	-0.1252	-0.6664	0.435	-0.1036	2.186	1.308	0.6518	-1.545	0.7641	-0.1838	0.369	0.9974	0.1199	-0.7158	0.3857	0.7427	-0.3699	-0.187	0.7822	-0.4402	0.7055	0.1452	-0.6792	0.3522	0.572	2.27	0.1248	1.7	-2.072	0.597	-1.957	1.094	1.295	0.6158	-0.6015	-0.6422	0.3813	1.205	-0.2953	-0.06451	0.07968
CIRBP	CIRBP	1	0.4959	0.8762	1.333	0.6526	-0.3799	1.221	0.1357	1.882	0.1766	-1.286	-2.075	-0.005159	0.1643	0.2964	-0.3714	1.022	-1.842	0.03865	-0.6138	-0.2518	0.3846	1.819	-0.06727	-0.6287	1.411	-0.6356	1.856	-0.1104	-0.4975	-0.5401	-1.622	0.2439	0.3355	0.08633	-4.083	0.8399	-0.9068	-0.02581	0.9742	0.1017	-1.388	0.384	0.2705	-1.415	-0.4219	-0.2565	-0.1961
CISH	CISH	1	0.6373	-1.179	-0.04952	0.01774	-1.837	-0.9644	0.4925	-1.057	0.2382	-0.1037	-0.2594	0.6125	-1.249	1.275	-0.643	-1.004	-0.641	-1.194	-1.327	-0.2828	0.05809	0.4162	-0.923	1.743	-0.8336	-1.452	-0.3038	0.8212	0.1155	0.02923	-0.3409	0.5559	-0.1783	-0.5637	1.478	-1.379	1.543	-0.5293	-1.507	0.0983	0.02921	0.3743	-0.2217	0.05975	-1.322	-0.7269	0.6097
CPE	CPE	1	0.7132	0.3015	-0.1414	0.8635	0.7937	1.834	-1.415	0.1043	1.377	-1.85	-1.485	-0.002949	0.5422	0	0.34	0.3118	-0.4184	-0.08834	0.7388	-0.2814	-0.6491	-0.3554	0.8913	0.749	0.9162	0.4869	-1.101	-0.08528	0.07605	0.3178	-1.667	-0.6388	0.199	0.9401	-0.535	-1.566	-1.145	0.5104	-1.025	-1.085	0.2967	0.4141	0.8425	-1.503	-0.03455	1.767	1.582
GOLGB1	GOLGB1	1	-0.3993	0.5744	0.1276	-0.2185	1.972	1.389	-1.766	-0.1396	0.4342	-1.036	1.706	0.3826	-0.8989	-1.683	0.1254	0	0.6807	1.985	0.383	0.2691	-0.1876	-1.193	1.024	-0.6918	0.5037	-0.2062	-1.845	0.5084	-0.3685	0.1943	-1.295	0.4565	0.4237	1.024	-1.55	0.0859	-0.8877	1.715	0.527	1.216	-0.9177	-0.5368	0.2915	-0.3573	1.053	-2.366	0.4143
SLC1A4	SLC1A4	1	-0.9664	0.6105	0.8328	0.1923	1.102	0.7855	1.576	-0.2101	1.809	0.6797	0.8999	0.8021	0.3089	-0.6874	0.5681	-0.2758	-0.7866	0	2.844	0.4054	-0.1646	0.1705	-0.05454	-1.115	1.398	1.355	0.1445	-0.1328	1.87	2.548	-0.8672	0.2258	0.03011	1.225	-1.227	1.507	-0.9738	1.794	-0.206	-0.5426	0.3697	-0.4781	0.84	-0.8975	2.106	0.5709	-0.4807
TJP3	TJP3	1	0.8205	0.2596	-0.09321	-0.1688	1.492	1.971	0	0.269	-0.1476	-0.3042	-1.318	1.202	-0.0367	-0.4096	0.05734	0.3339	1.55	0.4168	-0.1697	1.746	0.2855	3.073	-0.3953	-0.953	0.7026	0.4778	0.2815	-0.0749	-2.171	0.787	1.661	1.006	1.305	0.7548	1.771	-0.8381	1.524	0.4667	-0.8607	0.1749	0.1125	-0.09694	0.4082	-1.089	0.03186	-1.66	-0.06778
HSD17B7	HSD17B7	1	0.2368	0.3066	-0.3906	0.9126	-0.05804	0.178	-0.757	1.665	-0.5944	0.9061	0.9542	-0.1058	0.6537	0.5368	-0.2528	-0.1653	-0.07056	-1.522	-1.283	-0.06448	-0.6309	0.1984	-0.04821	-1.838	0.4466	0.679	2.389	1.077	0.5623	1.87	1.583	0.2656	0.2477	0.4762	0.5791	-1.223	1.207	-0.2932	-0.7505	0.4371	0.1419	2.243	-0.3138	0.1626	-1.49	-0.24	-0.7261
XBP1	XBP1	1	-0.1071	-0.5837	0.9364	0.5728	0.7179	0.3074	-1.463	-0.9351	-0.5334	-0.8325	0.3075	0.2942	-0.3511	-0.633	0.8248	0.1541	-0.6656	-0.7238	0.6516	-0.3583	-1.82	-1.267	-0.3787	1.147	0.8318	-0.1815	-0.8777	0.4566	1.571	0.4004	-1.84	0.1573	0.7945	0.8033	-0.07103	-0.8809	-2.029	1.327	-1.6	0.6914	0	1.356	0.6728	-0.4734	0.8261	-0.1148	2.663
ZNF91	ZNF91	1	0.3187	0.4865	0.3454	0.7328	-0.1696	-2.065	-0.4971	0.5956	0.09304	1.457	1.552	-1.455	2.252	1.554	0.4727	0.6084	0.6601	0	0.9803	0.2395	-0.1207	1.279	-0.4449	-0.2125	0.7152	2.36	0.8451	-0.06339	1.111	-0.6512	0.3782	0.5482	-0.08155	-1.241	-0.5016	1.088	-0.5492	0.6462	1.739	-0.4268	-0.2193	0.6302	-0.7314	1.038	0.6102	0.05728	-0.8366
TOB1	TOB1	1	-0.6592	0.04091	-0.2536	0.1412	-0.3976	-1.701	-0.6662	0.361	-0.4725	-0.1475	0.4431	0.3721	0.7243	0.02792	0.618	0.09055	-2.461	0.7988	1.234	0.6135	-0.7321	-2.028	-0.8541	-0.1611	0.4185	0.5599	-0.1734	0.4029	0.1701	-1.023	-1.314	0.0461	-2.149	-0.1049	-1.211	0.3237	-2.176	0.7608	0.2274	-0.1019	0.1234	-1.505	0.4912	0.6915	-0.03231	0.3962	0.1796
COQ7	COQ7	1	1.589	1.625	0.832	0	0.3553	1.863	-0.6612	-0.5357	-0.7057	0.003724	2.856	0.3796	0.3666	-0.9203	2.135	-0.2494	1.768	1.989	1.722	0.4594	0.7225	-0.952	0.4723	0.5371	0.5319	-0.7883	-0.6719	0.8017	0.7499	0.7439	-1.552	0.4548	-0.9302	0.2907	-0.08324	1.451	-0.5908	0.888	1.124	1.481	-0.1975	-0.8006	-1.099	-0.7356	0.0343	-0.1005	1.551
HOOK1	HOOK1	1	1.173	0.158	1.182	0.2518	-1.139	0.7804	0.2789	-0.1973	-0.2964	1.251	0.5868	-0.1273	0.8129	-1.442	1.068	0.2883	-0.08656	0.2344	1.195	-0.4489	-0.176	-0.3254	-0.5216	-0.1563	3.625	1.102	0.7609	-1.175	-0.7885	0.8579	-0.1939	1.69	-0.6032	-1.486	1.018	0.02484	1.493	0.4456	1.553	0.253	-0.6351	0.6751	0.2323	-0.0558	-0.002994	-0.6939	0.6833
CACNG1	CACNG1	1	1.161	0.8194	0.4098	0.2317	-0.5486	1.462	0.9907	-0.02113	0.255	-1.281	-1.514	1.409	-0.6166	1.267	-0.5012	-0.691	1.112	-1.209	-1.551	0.1877	0.7198	0.6612	-0.17	0.9956	-0.1902	-1.586	0.5106	0.9186	-0.09706	1.464	-0.2187	0.7722	0.9446	0.5203	2.193	-0.8302	2.314	-0.1874	-1.207	0.3034	-1.079	1.946	-1.131	0.6643	-0.6522	0.3118	-0.2895
CBFA2T3	CBFA2T3	1	0.8637	0.9249	1.77	0.6464	-1.255	-0.2139	-0.04898	0.7553	0.2631	-0.9976	0.9326	0.8163	1.077	-0.214	-1.686	0.7735	-1.448	0.1659	1.318	-0.4932	1.27	0.06374	-0.6711	1.466	0.5971	-0.9133	-0.4834	0.05924	0.8041	-1.093	-0.2212	0.08959	-1.176	0.3476	-0.3568	-2.666	-0.5547	-0.2939	-2.051	0.1121	-1.11	-0.1779	0.7187	-1.346	0.7463	-0.9842	1.845
CRY2	CRY2	1	0.6527	0.3649	-0.6301	-0.2773	-0.3985	0.796	-1.977	0.3498	-0.4289	-0.5184	-0.9303	0.6247	1.111	-0.3576	-1.762	-0.8377	-0.3775	-1.737	-2.569	1.348	-0.01934	0.6916	0.5995	-1.233	-0.2578	-1.595	0.01907	0.5765	-0.92	0.2563	0.0328	-0.5491	0.4832	0.7631	-1.256	-1.148	1.454	0.4337	-1.091	-0.9951	0.09187	0.8311	0.243	-0.1261	0.5647	-0.7525	0
F7	F7	1	0.5785	0.7153	1.111	0.222	-1.599	-0.4853	3.525	-0.001801	0.3983	0.1398	-0.249	1.238	-1.112	1.598	0.2668	-1.334	0.4571	0.1328	-0.4955	0.1794	1.132	-0.2605	-1.76	1.114	-0.3086	-0.2238	0.0127	0.8015	-0.2767	-0.3791	0.7513	0.5275	0.3703	-0.9641	1.515	-0.195	2.069	-1.003	0.2909	-0.3308	-0.1853	0.127	-0.8608	-0.2831	0	-0.1658	1.571
FLT3	FLT3	1	-0.1123	-0.02469	-0.4504	0.2457	-0.1123	-1.117	0.9683	0.3539	0.3385	0.6081	-1.052	1.075	0.9692	2.194	-0.7341	-0.1844	0	-0.4137	-0.7731	0.1356	-0.7089	0.2345	-0.7014	1.316	-0.6425	-1.25	0.4662	-0.723	1.423	0.6199	1.488	0.2333	0.1131	-0.1434	3.143	-0.8014	1.487	-0.8554	-0.4818	-0.7438	1.519	0.05061	-1.394	0.4079	-0.2871	0.1271	0.3459
HADHB	HADHB	1	0.05148	1.878	0.3808	-0.868	1.457	0.7423	-1.441	1.342	1.067	0.5188	0.01241	-0.1924	0.6372	-1.503	0.1052	1.323	-0.3602	1.444	0.6293	0.7989	-0.2841	-0.4811	1.18	-0.4544	-2.194	0	-0.09896	-0.9938	0.973	-0.1523	-1.29	0.9494	0.2972	-0.496	-0.8892	1.998	-3.617	1.134	0.8681	-0.00392	-0.8002	-1.199	0.9014	0.5302	-1.37	0.2036	0.8114
HMGCS2	HMGCS2	1	1.003	0.9138	0	-0.1633	2.069	-0.8385	0.1491	-0.1934	1.664	-1.332	0.5388	-0.1818	0.9118	0.357	2.304	0.3969	-1.148	1.84	-1.734	1.681	0.7581	0.4985	1.098	0.5493	-0.08951	-1.065	-0.3203	0.8406	-1.02	0.5173	0.3115	1.057	-0.7887	0.1865	-1.36	-1.358	-0.3635	-0.09825	-1.435	-1.011	-1.178	-0.896	1.115	0.4955	0.9571	-0.7349	1.622
SCGB2A1	SCGB2A1	1	1.719	-0.5145	-0.3936	2.115	0.05007	-0.4472	-0.4967	1.619	1.686	0.2081	-0.4964	0.6723	0.8475	2.001	-0.5197	-0.3621	-0.1786	-0.5763	-0.496	1.707	-0.02841	2.415	-0.2089	0.2631	-0.7563	-0.01697	-0.1444	-0.1981	0.8627	0.6265	2.837	-0.04402	0.05222	0.9118	-0.03512	-0.4831	0.1152	-0.1513	-0.5854	0.3323	-0.1927	-0.2456	-0.5821	-0.008424	-0.0597	2.211	0.8168
SORD	SORD	1	1.157	-0.847	-0.2521	0.8128	1.612	1.228	-0.09459	0.3396	-0.01875	-1.546	-2.173	-0.01148	0.6786	-0.7847	-0.3926	0.1687	2.202	0.6183	0.3452	0.7689	-0.9861	-1.506	-0.06313	-0.5621	0.3159	1.021	-2.876	2.15	0.1551	0.3017	-0.2374	-1.746	0.1806	-0.282	0	0.7931	-1.335	1.467	-1.612	0.5972	1.122	0.04559	0.5592	0.6858	-0.271	1.381	0.7474
DNALI1	DNALI1	1	0.03954	-1.813	1.315	0.8167	0.4755	2.293	-1.712	0.4484	-1.162	-1.873	1.501	0.1088	-0.5915	-0.9464	1.589	-0.3989	0.1275	-2.707	0.07494	-1.204	0.1317	0.1475	0.5004	-0.7673	-0.113	0.8609	1.65	-1.059	-1.701	1.166	-1.121	-1.502	-0.08326	-0.8493	-0.09638	-0.2244	0.3793	0.3927	0.8111	-0.7139	-0.378	0.5658	1.094	0.2055	1.495	0.01267	-1.54
ANXA9	ANXA9	1	-0.1347	0.4796	0.7131	1.139	-0.6044	-0.1234	1.995	0.05389	-0.4332	-0.3377	0	0.4801	0	2.682	-0.465	-0.834	2.083	-1.248	-0.3546	-0.4989	-0.9632	0.03018	-0.5122	0.7848	0.4788	-0.6138	0.3481	0.5982	-0.3143	0.452	-0.5955	0.03296	0.1413	-0.9276	3.812	-0.6297	1.859	0.08618	-0.5486	-0.02032	-0.07302	1.492	-0.7146	0.7929	0.5986	-0.1633	0.558
SCAP1	SCAP1	1	-0.1816	-1.31	-0.04172	-0.3163	-0.2891	-0.7819	0.2908	-0.4594	-0.6582	1.704	-1.587	0.4925	-0.06335	1.699	1.236	0.2396	0.8123	-1.314	0	-0.4863	1.059	0.2635	-0.791	0.06507	0.5647	-1.05	1.061	0.04422	-1.252	0.4817	0.9506	-1.013	-0.4104	-0.4222	2.1	-0.01688	1.617	-1.58	-0.462	-0.065	1.269	0.04306	-0.4015	1.275	-1.556	-0.03988	0.4967
LARGE	LARGE	1	-0.1073	-0.6044	-0.3268	-0.5908	0.146	-0.09006	0.7942	0.422	0.9385	-0.06189	-1.787	0	-0.2263	0.3416	-0.9597	-0.7587	1.167	0.1906	0.1628	-1.523	-0.3126	0.9305	0.2761	0.6802	-1.561	-1.893	-1.136	1.249	-0.3316	-0.303	0.5341	-0.8767	0.7758	-0.5518	1.872	-0.8484	1.417	-1.507	0.002312	-1.162	0.923	-0.2354	-0.869	-0.8598	0.2716	-0.4897	2.307
MTL5	MTL5	1	-0.1014	-0.4951	0.01692	-1.017	-1.099	0.9242	1.152	-0.1651	0.1761	0.1635	1.694	0.4994	1.442	0.3991	-0.1014	0.1981	-0.7779	0.7363	1.067	-1.242	0.2143	-1.34	-0.3401	0.2545	-0.1686	3.596	0.9291	-0.7984	1.738	-0.2993	0.5229	0.01768	-0.8353	-1.639	1.489	1.481	-0.2291	-0.8681	0.9043	1.041	0.7039	-1.259	-0.7403	-0.5418	0.5004	-0.02001	-1.597
VAV3	VAV3	1	0.2917	-1.008	-1.505	0.2154	-1.109	-0.803	-0.3202	0.162	0.1594	-0.1815	-1.333	0.1981	0.5071	0.7655	3.855	-1.431	-0.4496	-1.359	0.3179	-0.7456	0.8735	0.8166	-1.542	0.4201	-1.068	-0.6045	-0.3609	1.17	-0.8976	-1.038	-0.1925	-0.4876	1.508	-0.1302	0.1841	-1.225	1.167	-0.9185	0.1873	-0.3133	0.3682	0.3085	-0.199	0.4133	-0.3808	-0.7988	-1.036
SCGB1D2	SCGB1D2	1	0.6178	-0.7443	-0.3287	0.3868	1.051	0.07391	-0.1408	0.9295	1.928	2.547	-0.4961	0.4857	0.08617	3.141	0.2395	-0.7158	0.9057	-0.6257	-0.256	0.9551	-0.2559	1.113	0.2383	-0.04844	-0.01543	4.184	-0.4848	0.279	0.04121	0.9359	0.4874	-0.5511	-0.05668	-0.2772	-0.1377	-0.4708	-0.2456	-0.2671	0.5265	-0.4291	0.7122	-0.559	-0.01177	0.2731	-0.467	0.1217	3.449
GADD45G	GADD45G	1	-0.1282	-1.064	2.594	0.807	1.572	0.9544	-1.278	-0.08334	-0.8181	-0.4223	-0.3201	1.421	-0.2729	0	-0.4745	-0.7988	0.6765	-0.008882	-0.3547	-0.4929	-0.3394	0.8357	-0.08178	0.5366	1.869	-1.074	0.801	1.758	1.261	2.022	-0.545	-0.9197	1.115	-0.2481	-0.0272	-1.605	-1.237	1.573	-0.4974	0.8927	0.4739	1.88	-0.3133	0.01607	-0.22	0.1236	1.492
C9orf7	C9orf7	1	1.272	2.071	1.595	-0.2164	-0.008428	-1.001	0.3791	-0.3166	-1.307	1.234	1.115	0.6701	-1.207	0.09956	-1.483	0.589	1.338	0.787	1.346	0.2646	-0.3043	0.7493	-0.9743	-0.004112	1.757	-0.4158	0.2711	-0.2825	0.8305	1.16	0.01045	1.657	-0.03515	0.1739	1.099	-0.2626	0.4175	-0.4088	0.4628	0.09031	0.04897	0.4823	0	0.5935	-0.97	-1.895	0.4885
GALNT6	GALNT6	1	0.2759	-0.9155	-0.556	0.843	-0.8999	-0.6252	0.423	-0.644	-0.9334	0.9388	-0.6313	2.175	0.1505	1.004	-0.8696	-0.8454	0.8045	-0.6113	-0.4604	0.5442	1.434	0.8695	-0.9533	1.766	-2.117	-1.658	0.1386	0.8	0.06368	0.02721	0.7762	-0.07248	-0.203	-1.141	2.794	-0.9905	1.657	-0.6366	-0.08817	-0.216	-0.5043	0.8726	-0.05653	-0.3946	-0.2042	-0.466	0.7556
KIAA0643	CLUAP1	1	-0.773	0.1206	0.3423	-0.6202	-0.1952	-0.8548	-2.358	0.0362	0.2619	-0.9555	1.188	-0.06959	1.304	-0.2701	0.9155	0.756	0.1575	0.8293	1.234	-0.2084	-0.5397	0.3755	-1.101	0.481	-1.896	2.349	0.8671	-0.2766	-0.2741	0.8276	-1.357	-0.9094	0.6089	-1.004	-1.181	0.4288	0.4333	0.001514	1.894	-0.6141	-1.602	-0.8965	-0.7311	0	2.199	1.252	0.1837
SPDEF	SPDEF	1	1.364	0.8035	1.684	0.9076	1.22	0.4653	1.953	-0.9842	0.8315	0.5666	0.3268	0.2819	0.3604	1.108	0.1541	0.9604	0.9383	-0.04232	0.467	-0.6703	-0.146	-0.7838	-0.01611	-0.7648	1.292	1.537	0.6144	0.2039	1.512	0.3033	-0.1634	-0.8739	-0.03544	0.5021	0.2005	-0.2564	0.6445	0.7922	0.8027	0.2067	0.9281	-0.4308	0.6824	0.5987	-2.193	-0.9527	1.184
MYRIP	MYRIP	1	0.5396	0.5016	2.508	-0.02026	0.6408	0.3419	0	-0.06219	0.1876	-0.7731	0.0505	-0.4879	-0.3555	-0.02205	-1.574	0.6483	-0.4648	2.148	1.435	-0.006457	-0.1799	-0.6642	-0.918	0.0872	-0.4031	0.8442	-0.1162	0.2014	3.816	-0.006725	-1.069	1.387	0.5299	0.9058	-0.6667	-0.08125	-0.2853	0.4395	0.7646	2.669	0.271	-0.563	1.205	0.1762	1.16	0.6894	1.079
CACNG4	CACNG4	1	2.161	0.1409	-0.139	3.238	0.6464	-0.7344	0.7832	1.046	0.4246	-0.757	-0.6716	0.0945	0.1082	1.356	-0.8913	-0.4495	2.57	-0.6655	-0.6781	0.7012	-0.5975	0.7299	0.2211	0.7266	1.633	-1.042	0.6315	1.467	-0.9248	0.8807	0.3183	-1.29	0.3657	-0.2586	-0.236	-0.9042	1.993	-0.5065	-1.161	-0.3302	-0.287	0.9581	0.7273	-1.063	-0.7409	1.473	-0.6049
TNRC9	TNRC9	1	0.0726	0.3958	2.085	-0.04374	0.06166	-0.213	-0.338	-0.8532	0.06166	0.612	2.918	0.3414	1.639	-0.2596	0.7249	2.096	-0.7432	1.711	1.85	-0.4473	-0.1477	-0.6772	0.6991	1.396	-0.5405	-0.05983	1.862	-0.8165	2.226	-0.6097	0.05326	1.057	-1.509	-0.3683	0	2.009	-0.9941	1.015	-1.23	-0.0228	0.01243	-1.059	-0.3552	-0.2061	2.389	-1.122	0.06166
DCXR	DCXR	1	1.758	-0.3239	0.5135	1.114	0.7492	1.394	2.88	0.6787	1.068	1.466	-0.3842	-0.3758	-0.9102	-0.1476	-0.08119	0.2316	-0.7869	-0.7894	2.106	-0.2572	-0.5541	0.4341	0.7317	-0.4886	1.31	2.049	-1.64	1.038	1.134	1.087	-1.296	-1.158	0.1254	0.4174	0.5576	0.8479	-0.7175	1.295	-1.353	0.8686	1.523	0.4631	1.376	-1.242	-0.9316	0.02941	0.7212
EVL	EVL	1	0.7507	0.4495	0.4428	-0.3989	1.57	-1.132	0.8688	-0.06789	-0.05626	-0.6678	-2.885	-1.085	-0.5726	0.3133	1.344	-0.123	1.009	-0.912	-2.197	-0.8483	0.4334	0.2847	-0.9249	-1.1	0.7077	1.958	0.5487	-1.401	0.2424	0.087	1.21	-0.9625	0.02776	0.9751	-2.811	0.8465	0.01816	-0.1878	1.473	0.05606	-0.07977	0.008527	0.7834	-0.4798	-0.6319	-0.03354	-0.1565
IL20RA	IL20RA	1	0.09478	0.8816	0.7068	0.005871	0.351	-0.01751	0.3358	0.4065	-0.7001	0.1447	1.859	-0.1278	0.7122	-0.9065	-0.0772	1.468	-1.903	1.949	1.288	0.2829	-0.3383	-1.293	0.1708	-0.1761	0.3466	1.109	0.9165	0.3475	1.382	-0.2318	-1.791	0.2145	-0.7594	-1.657	-1.309	-0.6621	-1.762	0.1443	2.067	0.3657	0.6593	-0.7607	0.4717	1.194	0.2222	-0.4133	-1.867
FLJ20174	SIDT1	1	-1.423	-2.234	-0.678	0.06899	0.9112	0.9787	-1.223	0.9492	0.534	0.5458	-1.511	0.4861	0.2785	0.3056	0.5871	0.3678	-2.572	0.06521	3.071	-2.208	-0.3801	0.3473	0.3953	-0.2099	0.5117	0.4032	-0.2168	-0.113	-0.9793	0.2236	-0.03018	-0.21	-0.3161	-2.291	-0.711	0	-1.011	-0.1159	0.7239	-0.247	1.717	-0.1801	1.586	-0.3723	0.2387	0.3791	0.9329
SSH-3	SSH3	1	0.2875	-0.2006	-0.8388	0.007621	0.2941	-0.7065	0.6676	0.2081	0.334	0.9049	-0.4931	0.5593	0.5861	-0.0296	-0.8418	-0.8306	2.216	-1.743	1.743	-0.6949	0	2.916	-1.108	-0.1941	0.1321	0.4828	-0.8898	-0.3753	-0.8082	-1.927	-1.178	-1.618	2.362	-0.3069	0.1946	-1.393	0.2335	-0.8636	0.6121	-0.4302	2.013	0.0647	0.7928	0.2135	-0.2124	-0.0296	0.404
IL17RB	IL17RB	1	-0.4128	-1.559	1.205	0.6195	-0.5486	-0.6018	0	-0.08487	-0.9542	1.056	-1.339	0.6049	1.132	0.7664	-1.215	0.2807	-1.516	0.9371	0.6115	-1.59	1.642	-0.04979	0.7156	1.408	-0.8832	1.861	2.523	-1.014	0.9585	0.1823	1.52	-0.9007	-0.6086	1.311	1.31	0.6167	-0.6046	1.995	0.1387	-0.6161	1.009	-0.6352	1.709	-0.06858	0.4178	0.7029	-0.549
BCAS4	BCAS4	1	1.078	0.02454	0.05348	0.7985	-0.9499	2.159	-0.04794	-0.7111	-0.7625	1.011	0.4269	0.06485	-0.4121	0.532	-0.7432	-0.8968	2.992	0.5028	-0.2466	-0.2913	-0.1849	0.8892	0.06802	-0.9628	1.377	-0.6308	0.4442	-0.7882	-0.8966	1.012	0.7744	1.405	-0.1014	0.676	2.84	-0.8606	2.47	0.4502	-0.005324	-2.363	-1.187	0.3296	-0.6123	1.517	0.4183	0.293	0.6524
HIF1AN	HIF1AN	1	0.2683	-1.16	0.09696	0.3177	-1.219	-0.9733	1.365	-0.2825	-0.8716	1.565	0.6216	0.8491	-0.363	1.101	-0.3299	-0.8375	1.451	-0.8244	-0.01408	-1.335	-0.001366	0	-0.3463	-1.552	-1.089	0.08113	0.627	-0.1277	-1.087	0.1568	1.463	-0.3968	1.521	-1.623	1.765	-0.8445	1.427	0.8362	-0.5161	0.0669	0.5944	-0.001366	0.4861	0.9226	-3.547	-1.205	0.1303
FLJ20626	ZNF446	1	1.384	0.795	1.46	0.968	-0.2344	1.442	-0.651	0.5035	-0.07009	-0.2005	0.02627	1.279	-0.2549	-0.2064	-0.346	0.5072	2.157	-0.9286	1.014	0.6811	0.2205	1.95	-0.0846	0.31	1.25	-0.4077	-0.01414	1.309	1.319	1.928	-0.6895	-0.3107	1.278	0.8966	0.4689	-0.1409	1.225	1.236	-0.09763	0.4619	0.304	1.753	-0.03026	0	-0.5743	-0.2243	0.8259
LUC7L	LUC7L	1	-1.05	0.3704	0.6637	-0.1657	-0.5275	1.191	-0.8427	-0.06124	0.2711	0.7554	0.5023	0.2681	-0.09707	-0.8103	0.3335	1.234	-0.9388	0.03687	-1.482	0.2026	1.484	2.595	-0.7743	-1.501	-0.4003	-0.08588	1.739	-1.43	-1.658	0	1.5	2.373	0.3253	-1.228	-1.848	1.237	-1.064	0.0827	0.1809	1.604	-0.7434	-1.354	-0.04001	-1.003	0.8261	-1.993	-1.189
KIAA1324	KIAA1324	1	-0.1768	0.8109	0.2229	0.8975	-1.599	0.04124	-1.23	-0.09803	-0.2168	-0.1307	1.342	1.162	0.4622	0.2813	-1.599	1.121	-2.069	1.171	-0.09795	-1.202	-0.7723	-0.06495	0.2627	0.2295	-0.2812	-2.452	1.495	-0.3807	0.1824	-0.1891	-0.05421	0.00164	-0.8272	0.04728	-2.501	-1.225	-0.7634	0.1257	0.1545	0.6628	-0.4835	-0.3164	0.368	0.3312	0.4712	0.9536	-3.993
SCUBE2	SCUBE2	1	-0.8298	-0.2948	-0.74	-0.03699	-0.4634	-1.789	-1.055	-1.053	0	1.559	2.218	0.1502	0.3693	-1.034	-1.222	0.02728	-1.508	1.298	-1.452	-0.137	0.7784	0.6624	0.6691	0.6163	0.006865	-1.083	-0.6496	0.7058	-0.7617	0.3042	0.7063	3.023	0.248	1.171	-0.9389	-1.566	-0.4508	0.1708	-0.2693	-0.2603	-0.8778	-1.33	0.1081	-0.02383	-0.6554	1.075	-1.615
CRABP2	CRABP2	1	0.009125	0.1174	-0.5002	-0.433	-0.5834	-0.7403	-0.7547	-0.5875	0.3162	0.4121	-1.925	0.8843	0.05887	0.3068	-0.9777	-0.4178	-0.1632	-0.661	1.084	-0.6582	-0.5381	4.764	0.5724	-0.3821	-0.448	-0.754	0.2897	0.09354	-0.7577	-0.3543	1.69	-0.9259	1.401	-0.8478	-0.1428	-1.212	1.102	-0.255	-0.1967	0.5315	-0.7043	0.2774	-0.5661	-0.2043	-0.9098	0.7732	-0.2976
GATA3	GATA3	1	0.7472	-0.6576	-0.5888	1.382	-0.7947	-1.338	-0.4262	1.03	0.4905	-0.375	-0.9101	0.5841	1.354	-0.6161	-1.134	0.1501	-1.777	-0.9189	-1.492	-0.8868	0.4174	3.35	0.04282	1.289	0.2578	-0.9398	0.3385	1.018	-0.8536	-0.4039	-0.07679	-0.7655	0.4054	-0.01305	-0.3045	-0.9765	0.08024	-0.2622	-0.09804	0.3156	0.6505	-0.1078	-0.218	0.9911	-0.9756	2.068	-0.8702
IGFBP4	IGFBP4	1	-1.139	-0.9966	-1.231	-0.6563	-0.8032	-2.355	-0.3124	-1.149	-0.6761	-0.02733	-1.941	0.375	-0.119	-1.239	-1.576	-0.0697	-2.687	0.09401	-1.413	-0.5283	0.5816	1.042	0.7862	-0.8168	-0.4622	-1.052	0.568	-0.8697	-1.995	-0.1564	-0.1967	-0.8106	1.426	-0.237	-1.785	-2.55	0.6376	-0.7219	0.3878	0	-0.826	0.4133	-0.2467	0.2933	2.085	0.3598	-0.1438
TRAF5	TRAF5	1	-1.836	-0.3211	-0.235	-1.465	-0.7586	-1.493	-0.5631	-0.2428	0.2653	-0.6299	-1.293	-0.2178	0.02279	-0.3013	0.09848	-0.1761	-2.098	-0.4424	-1.712	-0.04998	0	0.6692	0.4049	-0.5507	-1.115	-1.037	0.6383	0.2113	-1.713	-1.259	0.637	0.9677	0.2545	-0.3119	-1.79	-0.04301	0.1323	-0.4827	1.766	-0.7143	-0.593	-1.656	-0.1505	0.9951	1.721	0.2981	-1.194
ARHB	RHOB	1	-0.04673	-1.16	-0.312	0.5686	-0.2912	-1.798	-2.044	-0.6629	-0.9046	-1.344	-1.74	0.8601	-0.09905	-1.007	-0.814	-0.5055	-2.132	-1.616	-0.8167	0.6355	-0.7206	0.09252	0.4292	-0.3778	0.1821	-1.363	-1.498	0.1397	-1.891	0.04015	-0.5304	-0.7895	0.7323	-1.629	-1.458	-2.572	0.1001	0.5469	-0.7127	0.1525	-0.6677	0.414	0.2347	-1.368	-0.8557	-0.08742	0.8601
C14orf132	C14orf132	1	-0.6238	0.5497	-0.1286	-0.3404	0.3702	-0.5993	0.08121	-1.107	-0.5862	-0.8729	-1.377	0.2682	1.324	0.6121	0.5701	0.1463	-0.4384	0.5524	-0.9594	0.1312	0.3968	-0.4153	0.6628	0.3235	-1.557	-1.729	1.935	-0.8699	0.5435	-1.233	0.03258	-0.1442	-0.581	-0.2462	0.97	-2.196	0.3667	-0.8014	0.4933	-0.5157	-1.302	0.2794	-0.2086	0.2953	1.95	-0.05254	-1.476
C6orf96	C6orf96	1	0.4501	0.1626	-0.2062	-0.2273	1.154	-0.2941	-0.4406	1.797	1.418	-0.6998	1.137	-0.4716	1.114	0.4733	-1.35	1.018	-0.5081	1.834	2.242	-1.336	0.5078	-0.6801	1.494	-0.9289	0.3583	2.652	-0.293	-1.144	0.5418	0.4228	-0.6221	0.5454	0.2448	0.3305	-0.9298	0.9208	-1.077	0.3423	1.141	-0.6939	-1.075	0.01479	-0.293	0.4391	0.1628	1.005	-0.8267
EPN3	EPN3	1	0.588	0.9501	-0.3524	-0.3195	-0.5581	0.4086	0.4724	-0.5957	-0.1629	0.4714	0.5286	0.01447	1.322	-0.01186	0.8144	0.9879	1.375	-0.7353	2.186	-0.2897	-0.02287	3.494	0.5072	-0.03648	0.8289	-0.3978	1.75	0.8967	-0.9678	0.77	-0.06061	0.8303	0.6244	-0.585	-0.5335	-0.655	0.05372	0.4871	1.158	-1.921	0.6186	-0.1708	1.284	0.3739	1.117	0.6397	-1.187
POLI	POLI	1	0.1725	1.618	0.3626	-0.1805	0.5169	0.5744	-0.7702	0.9233	-0.01199	-0.4403	1.677	0.2664	0.6735	0.3402	-0.6914	0.976	0.8772	0.6404	1.12	-1.763	-0.6192	-0.01257	-0.1064	0.03504	-0.2127	2.604	1.493	-0.5828	1.176	-1.133	1.018	-2.062	-0.1453	0.9155	-1.151	-0.76	-1.292	-0.3127	1.188	0.7487	-0.1209	-1.277	0.1654	0.5359	0.2765	0.3181	-0.7
KIAA0182	KIAA0182	1	0.7512	1.237	1.691	-0.1571	0.3369	0.2898	0.9738	0.2553	0.3432	0.2186	1.421	-1.461	0.8122	0.9118	0.9447	1.329	0.05761	0.9053	1.579	-0.6012	-0.09758	-0.1875	-1.046	1.152	2.022	0.6952	-0.4331	-1.727	0.4832	-1.217	1.116	-0.6642	-0.7908	-0.3187	1.852	0.7303	-1.049	-1.227	-0.4707	-0.6724	2.022	-0.2101	0.9057	0.4225	0.35	-1.934	-0.09964
PACE4	PCSK6	1	-0.3771	0.5868	1.635	-1.117	1.205	1.249	0	-0.02186	0.08212	-0.7241	1.153	1.541	0.7622	0.349	0.7945	0.6097	0.9335	2.898	-0.4808	1.459	1.613	-0.5452	0.8809	0.3164	-0.4172	0.342	0.4783	-1.185	1.195	1.639	1.056	0.9885	-0.3897	0.1155	-1.17	1.747	-0.6922	1.031	0.5279	-0.4923	-0.8678	-0.4323	-0.6413	1.141	2.578	0.1387	-0.92
AP1M2	AP1M2	1	1.11	1.595	0.2524	0.2527	0.1019	0.7592	0.2071	0.6712	-0.9068	2.14	0.5129	0.3929	-0.2351	-0.4997	0.05467	-0.4108	1.159	1.216	1.804	1.962	1.111	0.8027	0.233	-1.039	-0.9742	0.4085	-0.5149	0.5219	0.5622	-0.09572	-0.6632	1.731	0.6117	1.139	-0.4727	2.015	-1.158	-0.7395	0.9361	-0.2091	0.8855	0.3122	0	-0.7186	0.9462	-0.3214	0.6041
DECR2	DECR2	1	2.101	0.4745	1.683	0	-1.658	0.4418	1.188	0.01022	0.3968	1.024	0.6068	0.01782	-0.4108	2.131	0.8993	1.493	-0.9524	-0.3055	-0.9807	-0.852	1.172	0.05825	-0.4753	-0.4185	0.5699	0.04659	1.334	0.8987	0.3557	-1.215	1.826	2.465	0.01083	-0.3528	-0.7151	1.415	0.446	-1.904	1.976	0.872	-0.848	0.4625	-0.5348	-0.7133	-0.7871	-0.4083	-0.2493
RAB17	RAB17	1	0.5572	1.609	1.39	-0.05003	0.5144	0.1064	0.3546	-1.327	-0.1615	1.744	1.404	-0.1941	-0.6502	0.9302	0.5467	0.5414	-0.7931	0.0262	0.8366	-0.8756	0.3821	0.1332	-0.3095	0.6152	0.8545	1.298	0.9134	-0.1719	2.101	-0.5944	-1.704	0.5308	-0.6449	0.9116	0.9429	-1.591	-0.5637	-0.133	-0.3019	-0.7888	1.669	0.5921	0.9987	0.1858	0.1861	-2.054	1.908
DXS1283E	PNPLA4	1	0.9055	0.8684	-0.7743	-0.3962	2.39	2.047	-0.4593	1.202	0.265	0.2493	1.473	-0.2942	0.03069	0.07482	1.218	-0.1919	1.536	1.302	0.4618	0.9962	0.4118	-1.738	1.034	-1.438	-0.7172	-0.2013	-0.7858	-0.4396	0.5917	1.306	-0.5066	0.6529	-0.1431	0.6609	0.6267	2.362	-1.922	-0.4772	0.3394	1.189	-1.717	0.972	1.21	0.01092	-0.2907	0.1328	-0.2183
MGC16943	MGC16943	1	-0.1283	0.645	0.2692	0	1.557	-0.3741	-0.2382	1.605	1.299	-0.2162	1.637	-0.6602	0.4495	0.1053	2.42	0.3428	-1.008	0.2758	0.5679	0.1281	0.7924	-0.4407	-0.09037	-0.5871	0.5198	1.179	0.101	-0.8128	0.5176	-0.8225	-0.1805	-0.06924	0.07593	0.6453	-2.224	2.032	-0.8102	0.02138	2.207	1.785	-0.6813	-1.552	0.586	-0.1143	1.083	0.1689	-1.46
TM4SF13	TSPAN13	1	-0.2481	0.7879	0.708	-0.818	1.281	0.4362	1.866	-0.05461	0.389	0.5661	2.898	0.3909	-0.002707	0.3162	0.5928	0.8142	-0.143	1.264	0.433	-0.3264	-0.2775	-0.06086	-0.1885	0.107	0.6368	0.7663	0.483	-1.144	1.224	0.5631	-1.044	1.071	-0.4798	-0.9774	-0.2961	1.318	-1.945	0.1252	0.1278	0.187	1.144	-0.5563	0.6421	0.9867	2.09	-0.02551	-0.2002
IGFBP2	IGFBP2	1	0.8952	0.3202	0.1779	0.3268	0.9549	-0.08328	0.3564	-0.8564	1.752	0.6541	-1.232	0.1624	-0.1185	1.183	0.156	-0.1793	1.782	-0.6723	2.195	-0.1502	0.5605	0.4046	-0.5817	-1.653	1.023	2.577	-1.501	-0.01011	-0.0369	1.481	1.054	0.4524	1.62	0.02086	-1.555	-1.732	-0.6851	0.3435	0.6669	0.04553	1.046	0.3223	1.433	-0.8551	-0.3667	1.227	2.095
ELOVL2	ELOVL2	1	0.379	-0.5218	-0.5172	0.6008	0.8543	1.061	1.136	0.8825	3.278	-0.5636	-0.9209	0.02136	-0.1661	0.06666	2.927	-0.00328	2.398	-0.4245	0.6252	-0.3533	-0.2633	0.1552	-0.5222	-0.1356	-0.1955	0.7944	-1.02	0	1.328	1.689	0.3687	-0.9771	2.408	-0.8013	1.122	-0.7455	1.437	2.894	1.217	0.4876	0.7333	-0.2202	0.4735	0.1901	-0.3398	2.142	2.22
HPN	HPN	1	0.4057	0.9547	1.386	-0.2607	-0.02542	0.1241	0.7409	-0.5433	-0.3751	-0.2927	2.159	0.3646	0.03665	0.05034	-1.019	0.6867	0.9663	1.107	0.813	-0.5609	1.105	-0.9186	0.1942	-0.408	1.365	-0.621	0	0.3466	1.683	0.5406	-0.6475	0.8253	-0.5658	2.005	-0.3205	0.8671	-0.8933	-0.01271	0.4182	0.5785	-0.1284	0.4892	1.025	0.3903	-1.595	-1.273	-1.373
FKBP4	FKBP4	1	0.8121	0.3239	-0.0541	0.002981	-0.03149	1.089	0.0906	-0.3807	-0.0608	-0.2064	0.7926	-0.739	0.04187	-1.258	-0.6972	-0.3078	2.301	0.8417	2.367	1.665	-0.3446	-1.442	0.1203	0.1936	0.1126	-0.4523	-2.246	1.422	1.358	1.735	-1.089	-1.414	1.171	-1.497	0.8743	2.034	-0.6032	1.566	-0.1575	0.6484	1.347	1.136	0.8383	0.9612	0.8345	0.8075	0.2799
PVRL2	PVRL2	1	0.1161	0.5146	1.758	0.1983	-0.717	-0.01996	-0.7045	-1.102	-0.9737	-0.754	1.679	0.2213	0.4201	-0.8046	-2.846	-0.9823	-0.4714	0.01722	0.7595	0.9328	-0.3659	1.421	-0.8487	-0.9233	1.43	0.2483	-1.118	-0.2497	0.7254	-0.5736	0.2856	1.817	-0.05719	1.57	-0.9747	-0.6577	0.3208	0.007607	-0.115	0.9822	0.2994	0.8918	0.4323	-0.2997	1.709	-1.336	0.517
C1orf34	C1orf34	1	0.5395	0.58	-0.07087	0.1216	0.9959	1.609	-0.02301	0.3506	1.142	-0.8185	-0.4615	0.3205	-0.1302	-0.5606	1.301	0	-4.166	0.3239	1.238	0.6835	0.3848	-0.3962	0.5629	-0.4359	1.11	0.5407	0.0817	-0.01799	-0.5486	0.4049	-0.7144	0.6208	-0.1445	-1.312	-2.125	0.8034	-1.3	0.3633	0.7728	-0.219	0.8645	0.3062	0.5346	0.1083	1.094	-0.2104	0.4411
SH3GLB2	SH3GLB2	1	0.3656	1.146	0.7321	0.07504	-0.6435	-0.6838	0.6968	-0.4051	-0.3403	-0.1238	0.4957	1.149	0.01838	-1.163	0	0.1672	2.349	-1.318	0.5442	0.6216	0.4303	0.9058	-0.8237	-0.223	0.3497	-0.3025	-0.7528	0.2406	0.8422	-0.1494	-0.3192	1.284	1.163	1.997	-1.325	1.312	-0.9444	0.2096	0.6613	0.319	0.2107	0.4012	0.905	1.368	0.07102	0.1453	0.4962
LRIG1	LRIG1	1	0.2474	-0.2233	1.504	0.5218	1.34	1.359	0.2817	0.4793	0.2328	0.6928	1.619	-0.2521	0.2741	-0.2337	1.674	0.8103	0.3176	0.1794	0.132	-1.919	-0.1458	-1.461	-0.0386	-0.7632	-0.1983	0.5777	1.241	-0.4999	2.057	0.007577	-1.057	-1.366	-1.263	0.151	-1.421	0.5327	-2.875	1.377	0	1.05	0.3186	-0.08217	0.6911	0.6732	0.3672	-0.6927	0.7263
HAGH	HAGH	1	0.6966	0.9832	0.601	0.4042	0.6933	1.759	-0.531	-0.07664	0.2119	0.731	1.906	-0.1736	-0.6215	-0.9752	0.3364	-0.8608	2.327	0	2.037	1.19	0.2402	2	0.07468	-1.776	-0.3433	-0.8505	1.86	0.382	-1.037	1.473	-1.17	1.026	-0.4961	0.2886	-1.751	-0.3731	-0.939	0.7647	0.4285	1.104	0.02347	-0.7316	-0.4295	0.2011	-0.1486	-0.5953	0.903
PIGQ	PIGQ	1	1.325	0.4021	0.6163	0.9162	1.419	2.227	-0.8137	0.6769	-0.4767	-0.4859	-0.2763	0.6272	-0.5836	0.07847	-0.2106	1.776	0.5883	-1.559	-0.2605	-0.4047	-0.2643	-0.6566	0	-1.264	0.6697	-0.4331	1.37	-0.1849	-0.5111	0.9426	0.9359	-0.8599	0.9697	1.4	3.252	0.8648	1.601	1.089	-0.3817	-0.01345	0.131	1.425	0.04224	0.2753	-2.142	-0.1816	0.9853
CACNA2D2	CACNA2D2	1	0.7974	2.775	2.712	0.8648	0.1855	-1.19	-0.4525	0.4643	-0.8982	-0.2278	-0.3788	1.505	0.219	0.02698	-0.2729	1.32	0.06083	0.1501	-0.5053	0.7616	0.6425	1.567	0.5874	0.4444	-0.7835	-0.6195	1.905	-0.5569	-1.319	0.5678	1.784	2.374	-0.698	0.4339	1.039	-2.805	0.8071	1.205	1.378	0.405	-0.2838	-1.061	0.001993	-1.01	0.7021	-0.08265	-0.8685
SLC9A3R1	SLC9A3R1	1	0.1282	0.3806	-0.5782	0.186	-0.1344	0.3397	0	-0.1776	0.5794	0.6216	1.195	-0.4101	-0.06188	-0.2901	-2.444	-0.7654	1.818	0.9992	2.839	1.691	0.3058	0.1747	0.6242	-1.49	0.8796	-0.3378	-1.74	0.3789	-1.373	0.7431	-0.5106	0.5815	0.2676	-1.787	-0.3223	1.331	0.2624	-1.064	0.4941	0.06179	0.502	-0.2636	0.6301	0.8168	0.6292	-0.7365	0.2593
TOM1L1	TOM1L1	1	0.02818	1.079	0.06384	-0.03276	0.4288	0.4337	-1.326	0.3531	0.7617	-0.2454	1.551	-0.07656	1.027	-1.086	-0.08605	1.365	-1.631	1.744	1.913	0.6005	-0.5985	-0.6521	0.5791	0.9374	0.09537	1.195	0.7434	-0.4782	1.656	0.3899	-1.501	0.1289	-0.889	0.6001	-0.8979	-0.07464	-2.444	1.181	0.2087	1.076	-0.01727	-0.4856	0.3285	-0.3634	0.9386	0.5877	0.6758
ASTN2	ASTN2	1	0.4492	1.522	-0.1081	0.5998	0.6825	0.2355	-0.9844	0.04585	0.3613	0.2994	0.9828	-0.02672	0.4252	-0.2894	-0.8697	1.265	-1.321	1.757	1.484	0.7912	-0.3315	-0.7038	1.154	-1.301	0.604	-0.009312	-0.2671	-0.5129	0.4535	0.2472	-0.6514	1.405	-0.6802	0.2883	-2.601	-0.2975	-2.538	0.723	-1.378	0.04706	-0.5583	-0.4114	1.213	-1.63	0.2236	-0.3713	2.151
RHBDF1	RHBDF1	1	0.4684	1.993	0.6069	1.125	-0.6672	-1.574	1.572	-0.7607	-0.4916	2.71	1.035	-0.2868	1.497	0.9151	0.3723	-1.07	0.5957	-0.1873	0.01822	1.125	-0.204	1.508	-1.304	0.3578	-0.2047	2.073	0.5576	1.886	0	0.03006	0.669	-0.07982	-0.5397	2.043	-0.3799	0.6246	-0.3517	-0.5545	0.556	1.011	1.692	-1.334	0.7441	0.5763	0.6044	-0.3549	1.267
COX6A1	COX6A1	1	1.045	0.03242	0.7459	0.6077	1.118	1.11	0.3976	1.017	0.2036	0.7826	1.48	-0.1038	-2.053	-0.3181	0.5321	-0.5639	4.496	1.143	0.6996	0.3268	-0.222	-0.2166	0.3449	-1.7	-0.7637	0.07493	0.2411	0.8887	-0.5566	1.277	1.084	0.9602	0.4729	-0.03584	-1.79	2.857	-2.068	-0.7074	0.1861	-0.06688	0.03024	0.02688	0.4003	0.00312	0.4432	0.3863	1.236
SLI	SHC2	1	1.247	2.074	0.9396	0.5561	0.3999	0.4657	-0.2142	-0.5006	-0.6503	0.1259	-1.988	1.067	-0.8025	-0.6207	0.4786	0.6041	0.07921	-0.3508	-1.454	0.5624	1.177	1.465	1.396	-1.213	-1.367	0.7803	2.626	0.3168	0.4173	-0.1689	2.282	0.1686	-0.7256	0.4814	0.4252	0.6093	0.4774	-0.5949	1.187	0.4155	-0.4195	0	0.01244	1.446	-1.525	-0.7111	-2.227
TP53AP1	TP53AP1	1	-0.06582	0.9816	0.6257	0.06181	2.253	0.2952	0.3368	0.1642	0.3681	0.185	1.821	-1.253	0.6558	-0.5657	0.3752	-0.3173	0	2.041	1.313	1.078	0.109	-0.2271	0.1898	-1.483	-1.152	1.693	-0.1532	-0.5344	0.6719	0.3435	1.716	0.4753	-1.303	0.517	-0.8564	1.746	-2.201	-1.276	1.216	0.3426	1.295	-0.7365	1.52	0.5854	-0.04559	-0.5048	-0.4583
MYO5C	MYO5C	1	0.2149	1.061	0.6636	0.2289	1.373	0.7172	-1.335	0.5597	0.4825	-0.5777	1.011	0.9277	0.6924	-0.09403	0.194	0.3622	-4.099	1.129	0.5303	-0.3731	-0.2111	0.1621	-0.2695	0.4972	1.05	1.154	0.1009	-0.07038	0.7499	0.09292	-0.5312	0.8677	-0.1011	1.309	-1.731	-0.1359	-2.382	0.1783	-1.257	0.9812	0.2897	-0.3361	1.413	0.01037	1.514	-0.303	0.6637
SLC39A6	SLC39A6	1	0.3268	0.4861	-0.09757	0.2377	0.8309	0.6435	-0.8711	0.2647	0.6807	-0.4186	0.7736	-0.06364	0.6883	-0.9938	-0.09919	0.09547	2.131	1.385	1.185	-0.868	-0.6627	-1.103	0.6759	0.4079	-0.1711	0.5622	-1.398	-0.4587	0.8042	0.7188	-0.3567	-0.2953	-0.05805	0.03789	-2.302	-1.405	-3.211	1.374	1.587	0.7767	0.08535	-0.5765	0.2882	0.5289	1.897	0.9718	0.05702
AR	AR	1	0.1244	-0.01962	0.09014	0.7233	-0.176	-0.1248	0.6734	2.537	0.8645	1.433	1.993	-1.237	0.03835	-0.4736	0.08281	-0.02579	1.441	-0.2396	3.512	0.6882	-0.6353	-0.5287	-0.02388	-0.4319	-0.2131	3.794	-0.8398	0.6366	-0.3067	0.2692	-0.5107	0.6674	0.01736	0.2137	0.3358	0.197	-0.2155	1.032	2.092	-0.4512	0.4078	-0.6106	-0.5185	0.6652	2.317	0.9916	0.07601
FXYD3	FXYD3	1	1.709	0.104	-0.2247	1.059	1.186	1.294	0.7017	-0.237	1.356	1.03	-1.491	0.1231	-0.07902	0.5958	-0.7028	-0.004933	-1.529	-0.04661	1.217	0.7149	-0.3987	-0.2333	0.08441	0.5182	1.595	1.485	-1.88	0.2589	-1.546	1.399	-1.152	-0.4393	0.09879	0.9178	-0.4783	-1.722	-0.6353	1.177	-1.436	-0.7253	1.882	0.1594	1.098	-0.9721	-0.9326	1.269	0.7092
NPDC1	NPDC1	1	1.421	2.083	1.331	1.689	-0.1067	-0.2403	1.695	-1.26	-0.07427	0.7007	-0.2987	-0.02372	1.727	-0.2379	-0.2146	0.8234	1.206	-0.9069	0.3424	0.05058	0.09923	2.39	-0.6368	0.3198	1.475	-0.06729	-0.3657	0.06307	0.4995	-1.348	0.1411	0.6138	0.5069	1.161	-0.7815	0.2772	-0.4106	-0.3838	-0.7395	0.1625	0.7799	-0.6024	0.2024	0.5697	-1.244	0.9965	0.01388
FOXA1	FOXA1	1	0.7655	0.5306	0.5577	1.372	0.5905	0.4662	0.3741	1.5	-0.5575	-0.3817	1.009	0.1344	0.3145	-0.3494	0.7773	0	0.4188	0.3192	0.2805	0.2183	-0.5868	-1.058	-0.4627	0.8509	0.1067	0.3229	0.1013	-0.6701	1.128	0.2068	-0.0378	1.266	0.4421	1.001	-0.753	0.06545	-2.433	1.072	-0.03066	0.636	0.4919	-0.7345	-0.3963	0.9778	0.653	-0.7646	1.184
ICA1	ICA1	1	0.2506	-0.05338	0.4432	0.6139	0.7831	1.771	-0.8284	0.2599	-0.3255	-0.3104	0.1939	0.6095	-0.2155	0.1256	0.4038	0.5181	0.7784	1.021	1.559	1.621	1.341	-0.6341	-0.4833	0.09159	-0.1744	3.25	0.4671	0.3159	1.364	0.4376	-0.304	1.624	-0.6599	-0.5299	1.202	1.049	-1.472	0.7632	1.088	0.8394	-1.332	-0.3478	-0.1469	0.3484	1.74	-0.6685	0.4118
ERBB3	ERBB3	1	0.8566	0.8675	0.8394	0.05974	1.557	0.2548	0.01192	-0.1035	0.225	0	-1.075	1.162	1.082	0.5201	1.382	0.4224	-0.6199	0.9362	0.8555	-1.291	-0.1809	-0.8806	-0.3989	0.7143	0.06094	2.277	0.7452	0.2693	1.616	-0.09302	-0.01925	-1.032	0.3152	0.6115	-0.0758	1.496	-2.414	0.1777	1.979	1.101	0.6416	-0.3765	1.177	1.938	-0.6927	0.5431	0.9592
KIAA0556	KIAA0556	1	-0.3665	0.6264	0.4291	1.656	-0.2564	0.2312	0.4099	1.66	0.7032	-0.1281	0.7995	0.2552	-0.1311	-0.7985	1.891	0.5225	0.9783	-0.4409	0.4026	0.2613	0.1112	0.7826	-0.462	-0.4295	0.5851	0.7808	2.391	0.1756	1.92	-0.79	-0.594	0.01171	0.263	1.454	-1.753	0.8282	-1.294	0.1204	0.505	1.544	0.2515	-0.4756	0.6606	-0.2985	0.3778	-1.054	0.1247
GREB1	GREB1	1	0.5148	0.4065	0.4051	1.038	0.8614	0.3297	1.088	1.708	1.201	-1.015	-1.893	-0.3118	0.4996	0.2273	0.9868	0.0983	0.2436	-2.146	0.4713	-0.8286	-0.6121	0.6414	-0.3473	0.4464	0.5375	0.0663	-1.834	0.7217	0.4365	-0.1373	-0.4278	-0.9133	-0.454	1.095	-1.023	-3.039	-2.035	0.3689	0.4997	-1.295	0	0.7771	0.9237	-1.898	0.06482	1.07	0.04327
HIST2H2BE	HIST2H2BE	1	-0.09557	1.447	-0.1322	1.054	1.272	0.2626	0.4457	0.7553	0.2971	-2.879	0.2152	-0.07606	1.369	-0.1836	0.4347	0.8055	-1.928	2.5	0.2112	1.477	-0.5136	-0.7121	0.3607	0.7491	0.6459	-1.187	-0.1237	0.4288	-0.07545	0.426	0.1435	0.3591	-1.314	2.78	-1.217	-0.6961	0	2.58	-0.07311	0.1067	-0.6027	-0.08656	1.153	0.2825	2.016	0.1841	0.1525
GLUD1	GLUD1	1	0.4748	-1.142	0.08661	1.084	1.45	1.46	0.5523	0.2577	0.9533	-0.3814	0.9049	-0.03762	-0.08485	-0.9022	0.5766	0.3057	1.589	0.5126	0.885	-1.159	-0.8191	-1.038	-0.2119	0.1638	0.8545	0.4646	-1.589	0.6985	0.8453	0.4791	-2.584	-0.003211	-0.131	1.351	-0.3553	-5.045	-1.435	1.295	0.4602	0.3934	-0.06384	-0.01223	0.6381	0.4558	-1.125	1.06	0.6193
NME4	NME4	1	1.514	1.362	0.7881	0.5199	0.2632	0.04621	-0.2387	0.3476	-0.2802	-0.722	1.924	0.3322	-0.03678	0	-0.5857	1.58	0.3591	0.6466	0.00696	-0.2002	-0.688	-0.3001	0.6578	0.4986	0.3595	-0.6664	1.584	0.6676	0.8631	-1.138	0.3933	-0.5257	-0.8715	-0.2255	-0.4542	1.05	-0.6758	-0.5775	-1.264	1.278	-0.9013	-0.4771	0.2571	0.5824	-1.926	-0.3771	0.2997
ABAT	ABAT	1	0.8827	0.188	-0.01667	0.3742	0.9943	2.717	0.2223	0.08636	0.5452	0.1269	-0.1755	0.05693	0.4249	0.2482	-0.05836	-1.332	2.675	1.432	3.59	-0.5526	-0.5618	-0.05345	2.464	0.9885	0.7659	-0.2285	-1.046	1.402	-0.01383	-0.02166	-0.5864	0.3778	0.2367	-0.409	1.208	-1.137	0.3858	0.681	-0.8719	-0.1217	-0.6563	0.7679	0.7979	-1.127	1.411	0.7152	-0.09731
FBP1	FBP1	1	0.6762	0.7935	1.134	-0.316	1.059	0.7091	-0.4727	-0.3267	0.2672	0.8043	0.9305	-0.263	0.6653	0.1034	0.6518	0	-0.7023	1.293	1.049	0.3425	0.8976	-0.2037	-0.8586	0.06732	0.2407	1.346	-0.4301	-0.1704	0.4201	0.6814	0.05136	0.785	0.0787	0.1468	-1.714	-3.727	-1.042	0.5196	0.5481	0.4362	0.6776	-3.406	1.083	0.08425	0.313	-0.03605	-3.689
BAIAP3	BAIAP3	1	0.4894	1.244	2.082	0.5203	-0.3867	1.28	0.2675	-0.1586	0	1.069	0.4493	0.4671	-0.7613	-1.466	-0.7465	1.209	-1.228	-0.4678	-1.322	-0.1318	0.4858	0.7748	1.222	-0.09019	0.4334	0.7393	2.135	-0.05009	0.3058	0.9984	0.1937	-0.4976	0.01992	-1.334	2.235	-0.2698	2.013	0.7916	-1.556	0.8168	1.435	0.7817	0.08462	0.5975	-1.697	-1.273	0.8916
[truncated: 32 more columns]

## Sheet: cluster_Yu_PCA
ID	NAME	GWEIGHT	PT89_U95Av2.CEL	PT60_u95av2.CEL	PT64_u95av2.CEL	PT71_U95AV2.CEL	PT46_u95av2.CEL	PT47_u95av2.CEL	PT66_U95av2.CEL	PT62_u95av2.CEL	PT61_u95av2.CEL	PT83_U95av2.CEL	PT99_u95Av2.CEL	PT42_u95aV2.CEL	PT80_u95av2.CEL	PT68_u95av2.CEL	PT94_u95av2.CEL	PT69_u95av2.CEL	PT91_u95av2.CEL	PT96_u95av2.2nd.CEL	PT55_u95aV2.CEL	PT50_u95av2.CEL	PT97_u95Av2.CEL	PT67_u95av2.CEL	PT52_u95av2.CEL	PT65_u95av2.CEL	PT73_U95AV2.CEL	PT93_u95av2.CEL	PT58_u95av2.CEL	PT81_u95av2.CEL	PT82_U95av2.CEL	PT101_u95Av2.CEL	PT107_u95av2.CEL	PT41_u95aV2.CEL	PT53_u95av2.CEL	PT34_u95av2.CEL	PT35_u95av2.CEL	PT54_u95av2.CEL	PT75_u95av2.CEL	PT63_u95av2.CEL	PT85_u95av2.CEL	PT43_u95aV2.CEL	PT105_u95av2.CEL	PT44_u95av2.CEL	PT74_u95av2.CEL	PT88_U95Av2.CEL	PT36_u95av2.CEL	PT86_u95av2.CEL	PT40_u95av2.CEL
EWEIGHT			1	1	1	1	1	1	1	1	1	1	1	1	1	1	1	1	1	1	1	1	1	1	1	1	1	1	1	1	1	1	1	1	1	1	1	1	1	1	1	1	1	1	1	1	1	1	1
231	aldo-keto reductase family 1, member B1 (aldose reductase)	1	-1.098	-0.5442	-0.332	0.2892	-1.326	-1.791	-0.8501	0.2349	0.2948	-0.595	-0.8388	-0.4299	0.7709	-1.033	-0.1028	-1.117	0.4576	-0.9754	-0.2862	-0.8188	0.8492	-0.6607	1.386	-0.7062	0.6577	0.7704	0.7862	-0.2758	-0.7412	-1.211	-0.8992	0.8724	0.3909	-0.6114	1.364	-0.2423	0.1929	0.5352	0.9253	-0.3405	-3.072	0.5841	-0.8988	-0.01247	1.604	-0.2321	0.01247
5552	proteoglycan 1, secretory granule	1	-1.455	-0.4401	-1.2	-0.9829	-0.8603	-2.255	-0.2264	-0.7587	-1.976	-0.42	-0.7532	-0.1598	-0.09943	-0.8739	-0.06995	-1.406	-1.109	-1.34	0.3174	-0.3099	0.6506	-0.4899	0.5233	0.092	-0.0626	0.5494	0.5819	0.1005	0.1042	-0.5147	-0.7763	0.6807	0.4831	0.6907	0.01383	0.7222	0.6232	0.2437	1.279	0.115	-0.9518	-0.2739	0.8572	-0.4433	-0.8388	-0.4594	-0.2585
10133	optineurin	1	-1.956	-0.9417	0.06626	-0.2387	-1.811	-1.106	-1.517	-0.434	0.37	-0.9452	-0.5768	0.3918	-1.008	0.007253	-0.1845	-1.184	0.03165	-1.181	-0.2699	-0.001066	0.5449	-0.5348	-1.2	0.7711	-0.6071	-0.5682	0.001066	-0.2035	-0.7838	-0.3546	-1.416	0.9518	-0.1139	-1.523	0.04436	-0.2139	0.5649	0.833	0.6596	-0.2341	-0.4094	0.6533	-0.1892	0.403	1.186	0.7391	0.4537
6648	superoxide dismutase 2, mitochondrial	1	-0.06699	-0.2915	-0.7914	0.1261	1.075	0.1371	-1.219	-0.7237	-0.3849	-0.3509	-0.3543	-0.2387	-0.1999	-0.2678	-0.4204	0.2186	-1.102	0.1963	0.0683	0.09188	0.9759	-0.3208	1.71	0.1998	-0.001904	0.1815	0.2121	-0.2749	0.2392	-0.3509	-1.22	-0.1273	-0.3337	0.1622	0.1829	-0.8994	0.4589	-0.5657	0.3474	0.7334	-1.535	0.7778	1.31	-0.3976	-0.4989	0.001904	2.597
330	baculoviral IAP repeat-containing 3	1	-0.585	-0.6891	-1.443	-0.7767	-0.9679	-0.821	-0.506	-0.3176	-1.211	-0.6165	-0.8272	-0.7273	0.06744	-0.4184	-0.7604	-1.053	-0.331	-0.6365	0.4832	-0.4103	-0.5681	0.7238	-0.07728	0.9292	-0.2259	0.1997	0.04805	0.1481	-0.02201	0.1582	-0.85	0.3139	0.1216	1.07	-0.7087	-0.4522	0.2601	0.02201	0.4108	0.0353	-0.1343	1.386	0.6918	-0.2791	-0.9397	-1.263	0.2152
716	complement component 1, s subcomponent	1	-2.324	-1.383	-1.058	-1.491	-1.787	-2.339	-1.278	0.07954	-0.932	-0.6831	-1.204	-0.4289	-0.7844	-0.5161	0.1963	-0.4999	-0.2522	-1.555	-0.3442	-0.6327	0.01165	-0.849	-0.1382	-0.01165	-0.3958	-0.09101	-0.4029	-1.146	-0.3365	-0.2238	0.01415	0.7952	0.8155	0.01862	0.02474	-0.1822	0.4847	0.9527	0.4951	0.1787	1.034	0.9947	-0.1412	0.1064	1.014	0.3278	-0.5662
1282	collagen, type IV, alpha 1	1	-2.13	-0.9308	-0.793	0.6139	-1.99	-2.988	-1.302	-0.6448	-1.061	-0.4236	-0.424	0.3286	-0.8198	-0.6839	-0.04141	-0.2866	-1.107	-1.722	0.2999	-0.0445	-0.2825	-1.125	0.3792	-0.2021	1.014	-0.05841	0.0176	-1.138	0.005326	-0.1006	1.359	0.7464	1.125	-0.6292	0.5374	-0.2331	0.1447	0.1258	1.222	-0.6063	0.1217	1.246	0.09128	-0.1944	1.04	1.212	-0.005326
2534	FYN oncogene related to SRC, FGR, YES	1	-0.9855	-1.403	-0.6563	-0.9557	-1.322	-1.52	-0.7822	-0.09871	-0.4936	-0.6351	-0.476	-0.069	-0.507	-0.6546	-0.002574	-0.2716	0.3837	-1.67	0.5519	-0.5714	-0.7531	0.002574	-0.07416	1.758	0.01503	1.207	-0.3266	0.5948	-0.03311	-0.3941	-1.895	0.3585	0.09492	0.01354	-0.6066	-0.1904	0.607	-0.2089	-0.3868	1.109	-0.7953	0.9911	0.5712	1.293	0.9368	0.3184	-0.3319
3428	interferon, gamma-inducible protein 16	1	-1.471	-0.5049	-0.5329	-0.7416	-0.7172	-1.608	-0.2442	-0.7011	-0.1184	-0.3786	-0.1842	-0.002094	-0.3488	-0.1953	0.5695	-0.6096	-0.7121	-1.037	0.3351	0.185	-0.1572	-0.1011	-0.7618	0.002094	-0.05588	0.6549	0.4729	-0.1033	-0.7017	-0.1235	-1.931	0.2093	0.962	0.3325	2.079	-0.5348	-0.05962	-0.1329	-0.03331	1.136	-0.3349	2.284	0.5338	0.1048	0.5672	0.872	0.1642
3659	interferon regulatory factor 1	1	-0.3649	0.1789	-0.4186	-0.8285	-0.5383	-0.8952	0.6154	-0.4044	-0.392	-0.8714	-0.4243	-0.3137	0.08565	0.095	-0.1671	-0.6823	-0.007089	-0.5268	-0.7165	-0.2934	-0.5911	-0.1532	1.37	0.3143	0.7492	-0.01807	0.7076	0.04476	0.04188	-0.1474	-2.63	0.3385	0.009971	0.2442	-0.4864	0.4419	0.0547	0.1081	0.1667	-0.06204	-1.266	0.07573	4.136	-0.0665	-0.5973	0.007089	1.315
7128	tumor necrosis factor, alpha-induced protein 3	1	-0.9337	-0.2103	-0.3602	-0.9262	-0.3693	-0.7401	-0.07093	-0.8348	-0.4766	-0.4527	-0.7112	-0.3793	0.0003061	-0.5851	-0.823	-0.9288	-0.7064	-0.4155	0.2465	-0.2417	-0.1183	-0.2979	1.048	0.6697	-0.1304	-0.0003061	1.154	0.8957	0.1165	-0.2245	-0.7802	0.1345	0.1337	0.9931	-0.3838	-0.1571	1.437	0.2017	0.3302	0.2243	0.02317	1.424	0.2966	-0.296	-0.5561	-0.6195	1.173
7431	vimentin	1	-2.156	-1.352	0.1591	-0.1618	-0.5262	-3.2	0.3493	-0.5793	-2.083	-0.4062	-0.3301	-0.6843	-0.2637	-0.7245	0.6074	0.7542	0.1487	-2.021	-0.162	-0.9246	0.231	-0.2721	-0.03899	-0.1709	-0.7966	-0.4358	-0.5833	0.004173	-0.7343	-0.7434	0.9088	1.553	0.3227	-0.6533	0.3643	-0.00789	0.3058	0.4741	0.3683	-0.2977	1.256	0.5315	0.05395	1.861	1.341	0.2741	-0.4874
23299	coiled-coil protein BICD2	1	-1.58	-1.356	-0.7546	0.03919	-1.335	0.334	-0.1349	-0.2598	-1.525	-0.7602	-1.096	0.08646	-0.9779	-0.3936	-0.8102	-2.013	-0.0801	-0.3944	0.4713	0.3535	-0.1874	-0.6412	0.7039	1.934	-0.08236	-0.1395	0.3634	2.796	-0.3735	0.9475	-3.148	-0.1863	0.1757	1.048	0.2681	-0.7584	-0.8801	-0.5091	0.283	-0.007965	-1.61	0.4543	-0.5655	0.834	0.7854	0.08941	0.2082
1356	ceruloplasmin (ferroxidase)	1	0.01233	0.566	0.4456	-0.6043	0.002674	0.3558	0.508	0.3749	-0.02962	-0.6591	0.09063	-0.5837	-0.5908	0.2389	0.04475	-0.3137	-0.01503	0.4281	-0.5107	0.1238	-0.07564	0.7062	-0.2059	-0.2234	0.1842	0.817	-0.6496	-1.324	-0.02918	-0.38	0.2507	-0.6693	-0.6336	0.02379	-0.5147	-0.2554	0.7541	-0.4357	-1.025	0.7152	-0.1939	2.794	-0.4778	-0.3062	-0.1529	-0.1279	0.2741
1503	CTP synthase	1	-1.441	-0.8191	-1.323	0.08961	0.1253	-0.2537	-1.44	0.4746	-0.14	0.005406	-0.1551	0.1241	-0.2699	-0.6489	-0.6024	1.013	-0.9431	0.3726	-1.099	-0.02535	-0.1108	-0.1066	0.9306	0.591	-0.8535	-0.8531	-0.2833	-0.1728	0.0752	-0.005406	3.685	-0.2013	1.06	0.25	0.1148	2.249	-0.06731	0.6129	0.3684	1.135	4.046	1.011	-0.07457	-0.04843	-0.1002	1.161	0.01922
5358	plastin 3 (T isoform)	1	-2.246	-1.201	-0.9349	-0.5844	-1.688	-2.38	-2.12	-1.314	-1.418	-0.9786	0.1516	-0.5603	-1.166	-0.8918	-0.7181	-0.5799	-0.3016	-1.029	0.07331	-0.5396	-0.02846	-1.994	-0.1059	0.08535	0.01446	-0.1747	0.4851	1.546	-0.3476	0.2293	0.04162	0.3891	0.744	-0.7134	0.9459	-1.085	-0.223	0.3516	0.7138	0.1386	1.373	1.334	-0.5897	-0.01446	0.6398	0.5275	-0.8199
7045	transforming growth factor, beta-induced, 68kDa	1	-1.585	-1.508	-1.528	-1.113	-1.024	-2.009	-0.7037	0.2256	-1.265	-0.6417	-0.117	0.2428	-0.5951	0.2064	1.335	-0.6046	-1.25	-0.9075	-0.5616	-0.4738	0.8637	-0.887	-0.394	0.09979	-0.707	0.1165	-0.8068	-0.07636	-0.8082	0.8445	0.5744	0.4377	-0.5849	-0.6415	-0.4094	0.3109	-0.1414	1.359	-0.1419	-0.3943	0.5483	1.626	0.08627	0.1881	1.134	0.6518	-0.9607
10096	ARP3 actin-related protein 3 homolog (yeast)	1	-2.39	-0.2638	-0.683	-0.3573	-0.5098	-1.13	-0.8369	-1.467	-1.402	-0.7888	-2.199	-0.8985	0.8033	-1.14	-0.6901	0.1306	-1.48	-1.023	0.871	-1.17	0.3692	-1.317	0.3937	0.1572	-0.4836	-0.5692	0.3917	0.8184	-0.4327	0.005946	1.296	0.279	1.261	0.3796	0.8684	0.006055	0.04386	-1.091	2.126	-0.2962	0.5906	0.3452	1.72	-0.928	0.2657	0.4875	-0.9151
10346	tripartite motif-containing 22	1	-1.567	-1.103	-0.2736	-0.2805	-1.007	-1.691	-1.354	-1.231	-0.2997	-1.054	-0.6052	-0.04803	0.334	0.1286	-0.05749	-0.8912	0.6042	0.3059	0.313	-0.3199	-0.3843	-0.004766	0.4686	0.4945	-0.2354	0.6525	0.839	0.004766	-0.8566	-1.162	0.1439	1.6	-0.2947	-0.01336	0.577	-0.04076	-0.1231	-0.74	0.4144	0.341	0.6212	2.213	0.4381	-0.4298	0.6559	-0.8891	0.01163
8613	phosphatidic acid phosphatase type 2B	1	-1.822	-0.6169	-1.102	-0.2035	-1.313	-2.18	-1.078	-0.669	-0.8713	-0.6065	-0.3652	-0.5412	0.139	-0.005922	-0.4057	-1.719	0.3037	-1.355	0.005922	0.598	-1.052	-0.6134	-0.02022	-0.1968	0.5758	-0.9917	0.1055	-0.1885	-0.06848	-1.377	1.171	1.143	1.018	-1.433	1.057	1.137	0.8319	1.052	1.601	1.407	1.327	1.105	-0.4163	0.2174	0.5085	1.972	1.163
9929	KIAA0063 gene product	1	-1.17	0.5003	0.05739	0.05709	-0.4998	0.004019	-0.05473	-0.6122	-0.412	-0.2474	-0.3213	-0.5836	-0.004019	-0.8751	0.7672	-1.446	-1.219	-0.6336	-0.01361	-0.03016	0.07789	-0.6919	-0.04968	0.2752	-0.3431	0.2603	0.04451	0.2452	2.556	-0.8523	-3.593	-0.1145	0.4957	1.266	0.1713	1.561	1.024	0.1229	1.564	-0.6214	-2.689	1.954	0.6024	-0.3636	-0.3834	-0.1088	0.9769
2950	glutathione S-transferase pi	1	-1.44	0.9568	1	0.5303	-1.439	-1.639	-1.373	-0.6365	2.038	-1.242	-1.055	-0.2552	-1.118	-0.6202	-0.8156	-1.266	0.9252	-2.23	0.1758	0.135	-1.196	-0.556	-1.129	-0.8169	0.6555	-0.2355	0.4341	-0.3182	-0.8602	-1.671	0.4514	0.1461	0.2829	-0.5665	1.133	-1.309	0.1436	-0.011	0.3923	0.6466	0.4755	1.996	-1.072	-1.014	1.543	0.2711	-0.2007
2633	guanylate binding protein 1, interferon-inducible, 67kDa	1	-0.6223	-0.9553	0.03115	-0.357	-1.282	-0.7044	-0.5833	-0.7045	-0.5183	-0.2756	-0.7384	0.00408	0.06055	-0.1046	-0.5542	-1.357	0.5789	-1.076	0.01214	0.03612	-0.8892	-0.08277	-0.3566	-0.3394	0.1774	0.5184	0.6062	0.05858	-0.361	-0.6201	-1.285	2.419	-0.1455	0.501	-0.09489	-0.00408	-0.5445	0.2114	0.2811	-0.6139	-0.6421	0.265	0.4971	-0.0767	0.2846	-0.4859	0.1152
5621	prion protein (p27-30) (Creutzfeld-Jakob disease, Gerstmann-Strausler-Scheinker syndrome, fatal familial insomnia)	1	-1.753	0.3222	0.002245	0.1862	-1.695	-1.227	-1.51	-1.7	-0.434	-0.7357	-1.065	-1.142	-0.07385	-0.8318	-0.4513	-1.064	0.02802	-1.632	0.4539	-0.4635	-0.6869	-1.245	-0.04817	-0.4819	0.4039	-0.2165	1.034	1.296	-0.09492	-1.282	-0.002245	0.8462	0.8227	-0.2327	1.507	-0.2278	0.3636	0.1716	1.602	0.0455	1.713	1.554	0.3443	-0.7173	1.012	1.024	-0.5078
2037	erythrocyte membrane protein band 4.1-like 2	1	-1.156	-0.5744	-0.5559	0.04392	-1.542	-2.088	-0.8864	-1.183	-0.1791	-0.8689	-0.6025	0.4369	-0.2319	0.1284	-0.4319	-0.4991	-0.8879	-0.7379	0.4339	0.8038	-0.2898	-1.293	-0.4259	-0.5472	-0.2404	0.7508	0.2482	-0.7196	-0.7152	0.4078	-1.031	0.4816	0.9596	-0.04392	0.2003	-0.4632	0.1967	0.5468	1.19	1.504	-0.2134	0.7457	-0.512	1.552	1.23	0.4946	0.6344
3575	interleukin 7 receptor	1	-0.6699	-0.668	-0.3603	-0.883	-0.814	-0.3949	-0.5817	0.01164	-1.143	-0.06478	-0.3989	-0.2439	-0.9232	0.7499	-1.229	-0.6888	-0.2073	-0.6323	-0.3027	-0.3434	-0.5036	1.084	-0.8125	1.442	-0.1547	0.1699	-0.01164	-0.02994	0.2437	0.268	0.3642	1.7	-0.6827	0.5868	-0.9084	0.05568	0.4838	0.07309	0.3921	1.801	0.775	1.532	0.4735	-0.5174	-0.3008	-0.4463	-0.1034
1075	cathepsin C	1	0.6318	-1.327	-0.2473	-0.632	-0.374	-0.5752	0.4178	0.003733	-0.8098	0.1786	0.2988	-0.003733	-0.6993	0.193	0.7032	-0.03714	0.6864	0.531	-0.698	-0.6571	0.9984	1.152	-1.435	-0.4122	-0.8545	1.347	-0.5245	-0.4177	-0.01198	-0.2359	-3.342	-0.1865	-1.526	0.4935	-0.3312	0.5408	0.6272	0.03385	-0.5356	-0.5146	-1.829	-0.6806	-0.07825	0.5625	-0.1935	0.3877	-0.4843
1284	collagen, type IV, alpha 2	1	-2.251	-0.7141	-1.038	0.2489	-1.99	-2.845	-1.663	-0.3006	-0.5649	-0.6127	-0.3356	0.2497	-0.6327	-0.2331	0.2562	0.01184	-0.885	-2.185	0.1006	-0.2474	-0.5787	-1.23	-0.2883	-0.1797	0.6713	0.1461	-0.09553	-0.709	-0.01184	-0.3259	1.665	0.9861	1.008	-0.9028	0.285	-0.5888	0.01489	0.4249	0.9484	-0.4567	0.5997	1.546	-0.3496	-0.5164	1.199	0.8433	0.06583
3383	intercellular adhesion molecule 1 (CD54), human rhinovirus receptor	1	-1.019	-2.374	-1.538	-1.759	0.4045	0.1538	-0.7731	-1.316	-2.22	0.1606	-0.99	-0.226	0.2293	-0.04942	0.2513	0.1697	-0.2362	0.8483	-1.714	-0.2608	0.7412	-0.01143	2.001	-0.1399	0.01143	0.2949	-0.4118	0.3082	-1.006	-0.06522	-1.121	-0.663	-1.176	-0.2169	-0.813	0.2076	-0.703	0.1733	-0.05231	-1.651	-0.7878	0.1468	2.175	0.9145	-0.9078	0.3773	1.766
3569	interleukin 6 (interferon, beta 2)	1	-0.9501	-0.3326	-0.7782	-0.5258	-0.07776	-1.054	-0.5176	-0.8626	-1.138	-0.03147	-0.7647	-0.06565	0.1749	-0.9893	-0.7123	-1.16	-1.083	-0.1192	0.228	0.4403	-0.5862	-0.9614	1.397	0.2878	0.5207	-0.4961	0.142	-0.497	0.4272	-0.8492	0.6707	-0.4065	1.131	1.222	0.657	-0.5585	0.6897	0.9201	0.6589	-0.2105	-0.1871	1.967	0.4544	2.33	-1.085	0.6552	2.408
87	actinin, alpha 1	1	-1.095	-0.2504	-0.1875	1.031	-1.969	-2.14	-1.733	-1.158	-0.05197	-0.3003	-0.2821	-0.6062	0.3243	-0.4152	-0.7627	-0.5836	-0.5078	-1.318	-0.09837	-1.005	-0.8659	-0.7445	0.001231	0.9235	0.7261	-0.836	0.7379	0.1398	0.5369	-0.3073	1.967	0.29	0.2448	-0.2762	1.317	-1.518	0.4032	1.194	1.526	0.4805	0.3016	1.118	-0.001231	-1.613	1.679	1.145	0.2034
858	caveolin 2	1	-0.9685	-0.3537	-0.2535	0.1679	-1.29	-0.8298	-1.31	-0.6906	-0.1554	-0.6417	-0.58	-0.3761	-0.6687	-0.02405	-0.4971	-1.234	-0.181	-0.9834	0.8018	0.08305	-0.777	0.1408	0.4112	-0.4666	0.7404	-0.3743	0.8059	0.7701	-0.1375	-1.099	-0.4108	-0.1153	0.6815	0.2469	1.853	-0.6419	0.1426	1.093	1.64	0.5526	-0.3347	2.347	-0.4913	-0.3883	0.5907	0.0002968	-0.1074
4907	5'-nucleotidase, ecto (CD73)	1	-0.4174	-0.3722	-0.4532	0.05579	-1.901	-2.763	-0.5958	-0.5039	-0.512	-0.8895	-0.4093	0.2578	-0.489	-0.3814	0.1018	-1.528	0.2268	0.1486	-0.9178	-0.9089	-0.6882	-0.3798	0.1837	-0.1532	0.2273	-0.02845	0.7446	0.07874	-0.04455	-0.8056	1.333	1.264	2.371	-1.696	2.556	-1.135	-0.4451	0.5145	0.02845	-0.5862	0.7863	0.7585	-0.9241	1.415	1.738	1.64	0.5631
5359	phospholipid scramblase 1	1	-1.136	-1.513	-0.8909	-0.6371	-1.639	-1.268	0.1001	-0.7072	-0.8661	0.04007	-0.9361	-0.5004	-0.8118	-0.5967	-0.6561	-2.013	-0.258	-0.459	0.7056	-0.665	-0.2003	-0.7333	0.7271	-0.3931	0.4765	-0.07261	0.7494	0.5118	-0.1515	0.003906	-2.657	0.8568	0.3922	0.05009	1.064	-0.7505	1.037	-0.1022	1.137	-0.2605	-0.6756	0.4584	1.51	-0.003906	-0.5571	0.568	0.0641
4478	moesin	1	-3.025	-0.6149	-0.9136	0.2606	-2.19	-2.66	-1.897	-1.158	-1.962	-0.6868	-1.006	-0.985	-0.545	-0.531	-0.6489	-1.591	-0.6173	-1.772	0.1559	-0.2186	-0.1908	-0.8631	-0.1076	0.15	0.6715	-0.2735	-0.0523	0.04415	-0.3941	-0.01296	1.001	0.3921	0.5932	-0.385	0.4655	-0.7558	0.4158	0.3622	0.9525	-0.2966	0.895	0.04288	-0.1747	0.01296	1.153	0.847	-0.5393
25937	transcriptional co-activator with PDZ-binding motif (TAZ)	1	-2.158	-0.2065	-0.8605	0.1625	-1.491	-2.507	-2.152	-1.348	-1.172	-0.7747	-1.22	-1.187	0.2374	-0.494	-0.08075	-1.964	-0.8361	-2.088	0.03395	-0.8149	-0.1898	-1.454	0.2888	0.1405	0.0869	-0.6994	0.5898	1.115	-0.04861	-0.06343	1.111	0.6589	0.9685	-0.2165	0.3615	-0.1164	0.4145	0.3026	1.568	-0.03395	1.254	1.342	0.07784	-0.2564	0.7631	1.089	-0.815
29970	schwannomin interacting protein 1	1	-0.943	0.01193	-0.5446	0.1739	-1.819	-1.876	-1.464	-0.9037	-1.647	-0.679	-1.367	-0.9265	-0.807	-0.3309	-0.4395	-1.228	-0.5339	-0.9792	-0.1929	-0.5847	-1.212	-1.077	1.283	0.9267	1.212	0.3014	0.5139	0.7375	-0.8478	-0.746	1.68	0.2858	0.4652	-0.6386	0.3955	-0.2932	0.7636	0.6243	1.696	0.1895	0.2636	0.8202	0.2349	-0.29	-0.7442	0.5578	0.4015
390	ras homolog gene family, member E	1	-1.32	-0.8905	-0.2306	-1.063	-1.452	-2.416	-1.728	-0.9407	-1.71	-0.8348	-1.456	-0.5852	-0.6937	-0.8852	-0.5322	-2.038	-0.4419	-1.711	-0.2384	-0.6811	-1.354	-1.018	0.575	0.1042	0.3364	0.03675	0.5645	3.028	-0.5319	-0.7795	0.1312	1.109	-0.03675	0.388	0.6348	-0.2397	-0.375	0.3701	0.5004	0.5243	1.196	0.6921	0.1354	-0.9479	0.8435	0.1249	-0.4293
2131	exostoses (multiple) 1	1	-1.051	-0.7508	-1.566	-2.224	-1.671	-1.384	-1.166	-0.1242	-1.382	-0.5423	-0.4376	-0.526	-1.223	-0.8175	-0.09706	-2.04	0.5169	-0.3573	-1.247	0.4578	-1.196	1.276	-1.971	-0.5278	-0.006218	0.166	0.1517	1.481	0.3276	-0.2072	-0.4672	1.099	0.07683	-0.9704	0.8907	0.4802	-0.7944	1.39	-0.3097	2.021	-0.1177	1.505	-0.8727	0.2953	0.1139	0.006218	0.02818
2920	chemokine (C-X-C motif) ligand 2	1	-0.2284	-0.1345	0.001204	-0.7004	-0.2644	-0.6975	-0.4437	-0.1998	-0.2552	-0.1712	-0.6377	-0.001204	-0.218	-0.449	-0.467	-0.3655	-0.5674	-0.3001	0.4599	0.3415	-0.363	-0.3036	0.3366	-0.005687	0.9986	0.1652	0.4248	-0.9056	0.9884	-0.4219	0.8285	-0.873	0.4444	1.596	0.8171	-0.62	1.581	-0.1966	0.4695	0.7848	0.8224	2.969	0.2214	-0.02178	-0.5171	-0.2188	2.674
2182	fatty-acid-Coenzyme A ligase, long-chain 4	1	-0.5158	-0.4659	-0.2292	0.1979	0.9686	-1.026	-0.57	0.01166	-0.5861	-1.235	-1.623	-0.01554	-0.4969	-0.4865	-0.4702	-0.6626	-0.2337	-0.8711	0.04419	0.3397	-0.8311	-0.3593	2.862	-0.3987	-1.136	-0.4225	0.001836	0.1879	-0.2007	0.6791	-0.2979	0.5183	0.2624	-0.1578	0.4357	0.7215	-0.001836	-0.5286	1.05	0.4001	-0.5584	2.592	0.03714	0.2897	-0.22	0.3479	0.1915
10403	highly expressed in cancer, rich in leucine heptad repeats	1	-1.269	-0.2637	-0.5418	1.563	0.07017	0.9956	-0.6738	-0.4717	-1.002	-0.6269	-0.5679	0.3495	-0.03395	0.7537	-0.5888	-0.756	-0.3556	-0.4611	1.098	0.3104	-0.4529	-0.6166	1.121	-0.2017	1.016	-0.7424	0.8297	-0.681	-0.936	0.03395	3.576	0.412	0.6985	0.3058	1.325	-0.09354	-0.3147	0.183	1.689	-0.04171	3.126	0.2894	-0.4329	0.3282	0.4646	-0.7215	-0.04639
5329	plasminogen activator, urokinase receptor	1	0.3131	-0.1502	0.2563	-0.2981	1.126	-1.104	0.03171	-1.319	0.6076	0.2064	1.633	0.5608	-0.7155	0.2013	-0.5138	0.2586	0.04416	1.301	-2.356	0.4398	-0.565	0.7291	0.7177	1.34	0.8055	0.5584	-1.295	-0.6969	-0.1676	-0.3945	3.234	-1.86	-2.306	-1.074	-0.5746	-0.5769	-0.1454	-1.389	-0.6582	0.986	2.159	0.05239	-0.08055	-0.46	0.1404	-0.284	1.282
10479	solute carrier family 9 (sodium/hydrogen exchanger), isoform 6	1	-0.6312	-1.154	0.9421	0.2304	0.7488	-0.533	-2.212	-0.1342	-0.8145	-1.211	-0.08972	-0.1934	-0.4619	-0.5199	-0.292	-0.531	-1.025	0.3163	0.08303	0.0684	0.4776	-0.6855	1.632	0.6266	0.958	-0.4221	-0.1131	1.061	0.6655	0.6551	3.066	-0.8102	-0.1931	-0.06931	1.261	-1.355	-0.5884	-0.08657	1.82	1.295	2.698	-0.07494	-0.7379	0.4385	0.6497	-0.3504	-0.8088
994	cell division cycle 25B	1	-0.3508	0.3436	-0.1489	-0.3158	-1.002	2.48	-0.3726	-0.264	-1.037	0.393	0.1447	0.1269	0.01345	-0.4601	0.286	-1.554	1.564	-0.01345	-0.08368	-0.4665	-0.5267	-0.5039	-2.035	-0.2914	0.2454	0.0884	-0.8612	-1.437	-0.8102	0.2734	-2.354	-0.2783	0.3007	-0.6785	-2.082	0.7375	-0.9853	0.358	-0.7109	1.438	-2.118	0.5205	0.1654	0.6045	0.4517	-0.8463	0.9586
26064	retinoic acid induced 14	1	0.7322	-0.563	-0.9826	-0.1484	0.9016	-1.235	0.4312	-0.1956	0.1973	0.7516	0.1916	0.9835	-0.849	1.479	-0.2475	-1.626	0.5567	1.496	-1.354	-0.01948	-0.2322	-0.08923	-0.1591	-0.2219	1.386	0.01948	-0.2711	-1.718	0.2879	0.3373	2.151	-1.187	-3.296	-0.8913	0.6415	-0.08895	1.077	-0.1991	0.05827	0.05174	-0.2978	-0.8366	1.071	1.642	0.2929	0.916	1.627
140885	protein tyrosine phosphatase, non-receptor type substrate 1	1	0.2345	-1.021	-1.413	-2.259	2.226	-1.897	-0.3618	0.8558	0.9259	1.258	-0.1882	-0.3548	-0.09991	0.5861	0.4587	-1.319	0.718	0.4096	-0.3016	1.515	1.69	1.869	-1.37	-0.4651	-0.705	0.07917	0.2562	1.21	0.9582	-0.5457	0.2826	-0.4613	-1.696	-0.1128	-0.6032	-0.5978	0.4575	-1.113	-1.434	0.3692	-2.31	-0.9468	-0.3449	-0.2232	0.368	0.1976	0.8139
3600	interleukin 15	1	-0.3093	-0.5303	0.767	0.2743	1.767	-0.7054	-0.666	0.3835	-0.4585	-0.4941	-0.5484	-0.3941	-0.4399	0.1498	-0.151	-0.8477	-0.6724	0.4252	-1.032	-0.1704	-0.1413	-0.04779	3.404	-0.1647	1.006	0.148	-0.006013	-0.1791	-0.7425	-0.6931	4.289	-0.1153	0.2052	-0.72	0.9147	-0.5269	-0.148	0.1337	-0.1754	0.8871	1.593	0.6232	-0.2253	-0.4426	1.386	0.4612	-0.4487
9322	thyroid hormone receptor interactor 10	1	-0.7427	0.08253	-0.2887	-0.8307	-1.552	1.375	-1.232	-0.4801	-0.2354	-1.045	-0.3702	-0.5058	-0.1418	1.399	0.1853	-1.236	1.303	-1.143	-0.8883	1.233	-0.9626	1.769	0.03454	1.085	0.4256	-0.003676	-0.07084	-0.9338	-1.306	-0.5811	-2.125	1.546	-0.4771	-1.159	-0.292	0.1175	-0.07419	0.3981	0.2531	1.928	-1.585	2.182	0.9317	0.364	0.008907	0.2555	0.4506
29980		1
9056	solute carrier family 7 (cationic amino acid transporter, y+ system), member 7	1	0.122	-0.2025	-0.2885	-0.372	-1.447	0.7276	0.5881	-0.4936	-0.8739	0.544	-0.4002	1.036	-0.3119	1.727	1.207	0.9106	0.4459	-0.04221	-0.4597	0.1839	0.5492	1.422	-0.4411	-0.3126	-0.04182	1.819	-0.5153	-0.3043	0.08007	-0.005759	-2.401	-1.957	-1.379	-0.006342	-1.238	0.997	0.5746	-0.09346	-0.9255	0.8784	-1.803	-0.8983	0.07049	-0.1678	0.03032	0.3809	-0.8999
7398	ubiquitin specific protease 1	1	-0.8216	0.3229	-0.3275	0.6021	-0.4004	-0.683	-0.1097	-1.289	0.07658	0.1074	-0.4497	-1.141	0.6504	-1.695	0.01697	-0.6289	-0.2621	-1.565	1.133	-1.013	-1.066	-0.7896	-0.8707	-2	-0.1965	0.2619	0.7705	2.084	-0.03387	-1.487	-2.935	-0.3898	0.4382	1.4	1.28	0.4813	0.00441	-0.7434	0.7567	-0.9986	-0.7866	0.7107	0.1746	-0.00441	0.583	0.7031	-1.554
2000	E74-like factor 4 (ets domain transcription factor)	1	-0.6755	-0.01582	0.3532	-0.7062	-0.5763	-1.096	-0.8809	-0.5439	-1.112	-0.2949	-0.1165	-0.179	-1.499	0.04543	-0.6348	-0.8433	0.6057	-0.5427	-1.45	0.8168	-0.6262	1.353	1.076	0.1521	-0.1808	1.325	-0.2643	-0.72	-0.5517	0.238	-0.7768	-1.119	1.6	-0.7683	1.231	0.01582	0.5112	-0.705	-0.672	0.6937	-1.294	4.227	-1.145	0.4624	0.9897	-0.38	0.77
3133	major histocompatibility complex, class I, E	1	-1.392	-0.01932	0.1291	-0.1276	-2.743	-1.461	-0.9731	-0.7763	-0.2588	-0.8111	-0.6927	-0.1251	-0.5171	0.551	-0.7726	-1.57	-0.01921	-1.128	0.06007	-0.543	-0.7323	-0.2748	-0.05714	0.03346	0.3816	0.1998	0.003079	0.5552	-0.3243	-0.01997	-1.227	1.788	0.5919	-0.4541	0.177	-0.9878	0.268	-0.003079	0.3302	-0.1986	0.7229	0.7751	0.7883	0.05903	0.02274	-0.4425	-0.3565
10950	BTG family, member 3	1	-1	0.2119	-0.161	0.04639	-0.6028	-0.7124	-0.673	-0.8145	-0.5387	-0.3647	-0.6529	-0.3821	-0.9978	-0.9951	-0.8715	-0.7257	-0.5478	-1.738	0.5132	-0.04639	-0.5238	-0.9779	2.779	0.1667	-0.6247	-0.05291	1.292	-0.7203	-0.6166	-1.07	1.062	0.7108	0.8762	0.7734	1.174	-1.033	0.2411	-0.284	0.1593	0.1945	2.026	2.575	0.07804	-1.209	0.1991	-0.2932	-0.9554
1051	CCAAT/enhancer binding protein (C/EBP), beta	1	-1.418	0.2543	-0.7855	-1.279	-1.672	0.4046	-0.8344	-1.417	-0.1212	-1.43	-0.5983	-0.2265	-0.5779	-1.691	-0.2213	-1.63	-1.441	-1.99	0.3618	-0.09409	-0.3105	-2.363	0.444	0.477	-0.5563	0.2658	0.5934	-0.4079	-0.0343	-1.249	-0.6183	0.143	0.8724	-0.07976	0.9721	-0.02063	0.5687	0.1548	1.141	0.02063	0.06981	2.003	0.8713	-0.3099	-0.4282	-0.04759	1.286
11067	decidual protein induced by progesterone	1	-0.3102	-0.472	-0.8626	-0.2903	-0.4081	0.3298	-0.1902	-0.334	-0.5652	0.483	-0.8765	-0.08301	1.729	-0.04584	-0.06063	0.1358	-0.04771	-0.1255	-1.644	-0.558	0.6523	0.02808	0.2724	1.371	0.6039	-0.02195	0.3185	1.376	-0.9621	1.374	-1.75	-0.2058	0.5455	-0.07359	-0.8408	-1.449	-0.9132	1.781	-0.3615	0.6963	-1.995	-0.08593	0.4837	0.7341	-0.8112	1.39	0.1304
23516	KIAA0062 protein	1	-1.13	0.1766	0.2454	-0.0175	-2.028	-1.24	-0.3341	-1.338	-1.845	0.01079	-0.5334	-1.099	-0.04268	-0.5529	-0.9152	-0.964	-0.6949	-0.5433	1.179	0.131	0.1806	-0.8399	1.039	-0.3765	0.4075	-0.4287	1.37	-1.819	-0.3499	-0.3666	-2.679	-0.01079	0.1353	0.502	1.141	-0.05355	0.5927	0.1752	1.636	-0.568	-1.914	-0.4677	0.4558	-0.3662	0.4692	2.393	0.104
9444	quaking homolog, KH domain RNA binding (mouse)	1	-1.102	-1.018	-1.697	-0.5699	-0.5117	-1.151	-0.4221	-1.424	-1.581	-0.5531	0.04774	-1.401	0.009538	-0.5668	-0.216	1.674	0.2603	-0.05092	1.108	-1.292	-0.3759	-0.5162	-1.167	0.7628	-0.6229	1.295	-0.009538	1.475	0.8826	-0.7577	0.7448	-0.04235	0.6084	0.794	0.8012	1.954	-0.4397	-1.151	-0.2836	-0.451	1.298	-0.2374	0.6638	-0.08383	1.076	0.2395	-0.3935
23179	RalGDS-like gene	1	-0.2033	-0.5655	-0.9589	-0.7987	-1.423	-1.073	-1.399	-0.1333	-1.853	-0.6396	-1.177	-0.7026	-0.02759	-0.3152	-0.04941	-1.212	0.1641	-0.2573	-0.3616	-1.065	-0.02787	0.4092	0.7662	0.904	0.06702	0.02759	0.1984	2.246	-0.6208	-0.03159	0.5663	1.231	0.5399	-0.4925	-0.04396	0.2838	-0.2148	0.7368	0.3913	1.509	2.031	1.801	-0.4318	0.3106	-0.5265	-0.4642	-0.0851
10135	pre-B-cell colony-enhancing factor	1	-1.38	0.881	0.5022	0.3741	-0.5319	0.4489	0.09593	-0.8757	-0.01883	-0.7098	-0.9124	-1.023	-0.2375	-0.8643	-0.9906	-0.5486	-1.196	-0.5538	0.9403	0.1223	-0.6045	-1.714	1.827	0.01883	0.3773	-0.7749	0.7938	-0.5827	0.3251	-1.763	-0.6893	-0.09718	0.7076	1.179	-0.2585	0.4276	0.704	0.1709	1.091	-1.233	-1.011	0.4108	2.875	-0.0477	-0.6884	0.6251	1.712
4783	nuclear factor, interleukin 3 regulated	1	0.6191	1.301	0.07451	-0.3208	-0.01545	-1.405	-0.2947	-1.378	-0.4419	-0.7982	-1.286	-1.002	-0.9129	-1.672	-0.623	-1.546	-1.543	-1.716	1.066	0.06152	-0.7935	-1.322	1.925	-0.3505	-0.01716	-0.5539	1.051	-0.5713	0.502	-2.208	0.9737	0.06878	1.376	0.1627	0.7226	-0.2376	0.9174	-0.002535	1.552	-0.9388	0.2887	0.6031	2.068	-0.9978	-1.314	0.6068	0.7387
8324	frizzled homolog 7 (Drosophila)	1	-1.098	-0.688	-0.5403	-0.3999	-0.7015	-1.008	-1.468	-0.1708	-1.899	-0.2031	-1.017	-0.7671	-0.1725	-0.2744	0.3045	-1.226	-0.5735	-0.4423	-0.6457	-0.6173	-0.3352	-0.6196	1.085	0.01968	-0.005499	-0.09936	0.8136	0.6241	-0.4578	0.005499	2.674	0.3223	0.7353	0.2075	1.696	-0.599	0.203	0.794	1.208	0.4912	3.331	0.4801	-0.5288	-0.7572	1.775	0.5791	-0.2867
26278	spastic ataxia of Charlevoix-Saguenay (sacsin)	1	-0.6044	-0.4396	-0.2826	-0.2203	-1.214	-1.031	-1.032	0.3987	-0.2107	-0.5887	-0.8168	-1.137	-0.1024	1.348	1.161	-1.296	-0.6883	0.2783	0.02756	-0.825	-0.8282	0.004421	1.627	-0.007721	-0.004421	-0.1621	0.04489	0.2706	-0.7937	-0.6438	-1.108	1.186	-0.267	0.5995	-0.8245	0.1073	0.5159	0.9444	0.6275	-0.9804	-0.3996	0.113	1.132	0.6841	1.565	1.83	-0.4711
23180	raft-linking protein	1	-0.7585	-1.834	-1.49	-1.274	-0.8063	-2.929	-0.6231	-0.3651	-0.2286	-0.4764	-0.7988	0.4041	-0.4226	-0.7031	0.1305	-0.1766	-0.2873	-0.8744	-0.9077	-0.2079	0.09312	-0.2132	0.4544	0.4027	1.161	0.816	-0.6154	0.524	0.02989	-0.3663	-0.1585	1.118	-0.6915	-0.2255	-0.7186	-0.9135	0.3795	2.496	0.4287	-0.02989	-0.09782	-0.8394	0.3548	0.9003	0.1733	0.7871	-0.5518
23336	desmuslin	1	-1.539	0.4176	-0.2622	1.092	-1.383	-2.231	-1.728	-1.101	-0.3881	-0.1344	-1.346	-1.06	0.09984	0.3005	-0.3144	-2.209	-1.082	-1.754	0.5884	0.4313	-1.247	-1.488	0.2379	-0.4725	1.198	-0.2913	0.786	-0.7236	-0.08411	-1.333	2.024	0.9705	1.086	-0.2142	0.7524	-1.091	0.5673	0.3156	1.588	-0.2602	0.8702	-0.01868	0.03704	-1.16	0.4446	1.116	0.01868
5698	proteasome (prosome, macropain) subunit, beta type, 9 (large multifunctional protease 2)	1	-0.85	-0.9268	0.0297	0.07513	-0.5125	-0.3136	0.3259	0.1257	-0.1177	-0.07691	-1.03	0.07618	-0.4587	1.299	-0.4916	-1.301	-0.1675	-0.426	-0.3753	-0.7269	-0.2155	0.6837	0.604	-0.0297	0.1196	-0.02973	-0.1227	0.8968	0.1392	-0.1036	0.439	1.343	-0.2436	-0.411	-0.4756	-0.3686	0.2615	-0.2018	0.2057	-0.08907	0.8402	0.4806	0.4499	-0.4001	0.2664	-0.2101	-0.4494
23764	v-maf musculoaponeurotic fibrosarcoma oncogene homolog F (avian)	1	-0.6804	0.4325	-0.1185	-0.8048	-0.1906	-1.548	0.09231	-2.038	-0.7511	-0.9013	-0.8476	-0.6093	1.842	-1.779	-1.028	-1.823	-2.37	-1.368	0.5012	-0.399	0.5628	-2.573	0.8204	0.08172	0.05452	0.0314	0.5045	-1.163	1.516	-1.373	-0.1653	-0.05894	1.023	0.8692	0.3804	-0.002741	0.1359	0.3337	1.193	-0.4723	-0.6951	0.7773	1.018	0.002741	-1.873	-0.1071	0.6729
133	adrenomedullin	1	-0.5089	-0.3715	1.092	-0.7622	-0.9554	-1.246	0.4507	-0.1928	-0.5531	-0.03011	-0.6397	-0.484	0.4271	-0.2062	-0.8157	-0.04215	-0.2733	-0.7331	-0.4916	0.2838	-0.2452	0.1849	0.6305	2.212	0.6521	-0.6404	1.275	1.265	-0.3889	0.2091	-2.364	0.4567	-0.179	1.644	-0.3985	0.1646	0.9443	0.07969	-0.4421	-1.437	-0.9142	-0.2455	2.757	0.7043	-1.189	-0.08205	0.2099
4067	v-yes-1 Yamaguchi sarcoma viral related oncogene homolog	1	-0.5754	-0.3371	-0.8656	-1.134	-0.9403	0.0524	0.1598	-0.4645	-0.6371	0.2937	0.798	-0.1887	0.4831	0.1718	0.7746	-0.3798	-0.27	0.02288	-0.6624	-1.095	0.2707	1.407	-2.339	0.7825	-0.6367	0.2206	-0.408	-0.464	-0.05666	1.544	-4.238	-1.096	-0.7441	1.169	-0.02288	-0.3504	0.8887	-0.5047	-0.595	0.5261	-2.251	0.2463	0.4021	0.3954	-0.2297	0.03273	0.5464
4071	transmembrane 4 superfamily member 1	1	0.3192	-0.475	-0.5921	-0.2255	-0.6793	0.88	-1.631	-0.6228	0.02813	-0.8584	-0.7849	-0.1261	1.672	-1.806	-0.1384	0.2391	-0.887	0.003901	-0.2271	0.5834	0.768	-1.318	-0.8706	1.437	-1.017	-0.8122	0.5516	-0.6532	1.224	1.267	-2.121	-0.8038	1.286	1.288	1.59	-1.638	-0.8837	-0.6703	0.06853	-0.5206	-1.338	1.459	0.9772	1.539	-1.642	-0.03179	0.5311
4678	nuclear autoantigenic sperm protein (histone-binding)	1	0.3601	0.09044	-0.03441	0.0467	-2.803	-0.7593	0.01837	-1.945	-0.4923	0.2078	-0.3686	-0.3218	-0.07487	-0.00125	0.00125	0.1873	0.859	-0.1521	-0.05744	0.2676	-1.505	0.3466	-0.02023	0.4283	-0.902	-0.05319	-0.1622	-2.836	0.03669	0.6705	-4.326	-0.3365	-0.7821	0.6896	0.7868	0.6126	0.4443	-1.312	0.02154	-1.541	-1.338	-0.2734	0.4573	0.07477	-0.09626	0.8963	-0.7266
5696	proteasome (prosome, macropain) subunit, beta type, 8 (large multifunctional protease 7)	1	-0.9677	0.5358	0.4595	-0.1085	-0.3892	-0.3437	0.4873	0.19	0.5922	-0.1487	-0.8034	0.4318	-0.2005	1.108	-0.3741	-0.9839	0.4374	0.07014	-0.1028	-0.06011	1.693	0.6723	-0.8649	0.006427	-0.03892	-0.6037	0.3331	1.084	0.4313	0.7462	-1.404	0.499	-0.04882	-0.065	-0.2114	-0.6846	0.2406	-0.3315	-0.01314	-0.3146	-0.5647	-0.1459	0.5163	-0.006427	-0.1939	-0.2665	-0.0976
6386	syndecan binding protein (syntenin)	1	0.195	-0.1795	-1.295	-0.7106	-0.134	0.5477	-0.1857	-0.4648	-2.216	0.008187	-0.1085	-0.6596	0.4117	-1.133	0.2616	1.286	-1.378	1.077	1.359	-0.5033	1.244	-0.1185	-0.6107	0.4416	-0.6653	0.3224	0.1691	-0.7712	0.3627	-0.1637	-1.126	-0.008187	0.4321	2.374	-0.08077	-0.2574	-0.3886	-0.5014	0.7102	-1.999	0.2933	0.4344	0.2531	1.908	-0.3305	0.8848	-1.471
6769	src homology three (SH3) and cysteine rich domain	1	-0.4468	0.6281	-0.5545	-0.5365	-0.5623	-0.9092	-0.3129	0.3332	-0.5631	-0.1145	-0.6838	-0.09875	-0.4609	0.3023	-0.06927	-1.207	0.2937	-0.2378	-0.1817	0.8557	-0.4296	0.3888	-0.5026	-0.04874	0.04874	0.3183	0.9073	-0.2532	-0.1519	-0.8179	-0.09597	2.356	1.368	0.3695	-0.2831	0.8106	1.312	1.535	1.199	0.1951	0.9747	-0.7762	-0.2512	0.1925	0.7445	-0.09823	0.466
23266	latrophilin 2	1	2.786	0.36	0.148	1.281	0.7626	-1.543	-1.337	-0.5007	-1.227	-0.841	1.004	-1.003	-1.058	0.3046	-0.6305	-1.18	0.3879	-1.363	0.252	-0.4818	-1.22	-0.3171	0.002895	-1.031	1.05	0.03576	0.986	-1.477	-1.48	-0.5642	0.8467	0.3516	-1.176	-1.086	-0.4925	-1.198	0.1566	-0.2668	0.2631	-0.455	0.3935	-0.9019	0.9653	-0.3765	1.168	0.1749	-1.445
54541	HIF-1 responsive RTP801	1	-0.6596	-1.255	-0.03135	-0.9407	0.03135	0.9281	-0.7454	-0.4289	1.423	-0.6355	-0.9823	0.1089	-0.7481	-0.4903	-1.753	2.282	1.275	-1.112	-0.4423	-1.507	0.03842	0.873	0.2099	1.421	-0.3039	0.07754	-0.3345	0.5458	-0.9933	1.4	0.8276	-0.7855	-0.3121	0.4747	1.352	-0.908	-0.8885	0.4627	-0.609	1.721	1.07	2.632	-1.129	-0.9404	0.1672	0.7622	-0.4684
9334	UDP-Gal:betaGlcNAc beta 1,4- galactosyltransferase, polypeptide 5	1	-0.3821	-0.1965	-0.008387	0.2328	0.09587	-0.1729	0.8148	-0.3708	0.7002	0.6461	0.4478	0.4172	-0.1129	0.5975	0.3324	-0.4882	1.044	1.226	-1.085	-0.01683	1.121	0.9926	-0.9313	-0.5929	0.7405	0.2884	-0.1769	-0.9206	-0.2651	1.011	-3.103	-1.058	-2.192	-0.4435	-1.056	-0.3058	0.7209	-1.46	-0.8979	-0.6959	-4.181	-0.9156	0.2909	0.1346	0.2556	-0.06231	1.045
6422	secreted frizzled-related protein 1	1	-1.46	-1.124	-0.9338	-0.9806	-2.363	-3.454	-1.55	0.1566	-2.414	0.1124	-1.47	-0.7044	0.4287	-0.579	0.6277	-1.079	-0.8993	-1.181	0.4747	-0.4419	-0.5617	-1.657	-0.5657	0.1277	-1.015	0.384	0.8022	0.3826	0.1946	-0.4553	-0.3119	1.297	0.3847	-0.1017	0.4286	-0.9184	0.171	0.5078	0.7422	-0.4896	-0.111	-2.056	0.3911	0.1485	-1.091	0.4175	-0.4696
4162	melanoma cell adhesion molecule	1	0.5229	0.4497	-0.05995	-0.2441	-2.053	0.3945	1.018	0.6516	0.4225	0.8396	0.6876	-0.4896	-0.04216	1.058	1.623	-0.08525	-0.4921	0.1877	-0.7299	0.1359	0.621	0.5917	-2.286	-1.268	0.9529	-0.1081	-0.7704	0.449	0.01232	0.09961	-3.694	-0.7703	-2.026	0.04732	-0.8752	-0.2675	0.5453	0.367	-0.5084	0.2675	-2.652	-0.8983	0.3586	0.8532	-0.01232	0.5243	-0.2734
29015		1
10487	CAP, adenylate cyclase-associated protein 1 (yeast)	1	-1.544	0.6509	-0.2193	0.9621	-1.399	-0.4355	-0.2492	-1.49	-0.3153	0.2972	-0.7128	0.09597	0.3534	-0.6104	-0.9323	-0.02755	-0.3969	-2.923	1.461	-0.9018	-0.7689	-0.8592	-1.959	-0.1107	-0.6663	-1.135	0.7359	-1.843	-0.3388	-0.4619	-0.4044	0.2958	1.248	-0.1068	0.9454	0.1702	0.4659	0.471	0.9767	-0.3168	-0.8989	0.5154	0.3959	-1.009	1.744	0.1042	-0.4849
25907	Ras-induced senescence 1	1	-0.7344	0.4339	0.04588	-0.1296	-1.045	-1.411	-1.267	-0.6741	-0.5569	0.0814	-0.6492	-0.384	0.2509	0.1512	-0.7875	-0.9052	-0.1911	-0.6706	0.8859	0.2644	-0.5293	-0.2678	-0.1531	-0.6599	1.311	-0.1911	0.89	-1.195	-0.1808	-0.3783	0.05858	0.7739	2.266	0.01465	2.78	-0.2368	0.1991	2.068	1.896	-0.5891	-0.6548	0.2882	-0.01179	-0.6887	1.071	0.7058	0.09974
3576	interleukin 8	1	0.154	-0.8017	-0.2355	0.1445	-0.2012	-0.2802	1.434	-0.6647	-0.484	0.5041	-0.5791	0.3531	3.004	0.1352	-0.5875	-0.4846	-0.2458	0.1768	0.301	0.5265	-0.139	-0.4134	2.152	-0.6931	-0.2145	0.2337	0.306	0.07025	0.7182	-0.4284	-0.5833	-0.4946	-0.01512	2.316	-1.134	0.3488	0.2622	-0.9932	-0.1659	0.6013	-0.994	3.196	0.3004	0.1083	-0.8899	-1.096	1.316
51316		1
3678	integrin, alpha 5 (fibronectin receptor, alpha polypeptide)	1	-0.6761	1.044	-0.07462	1.951	-1.001	-1.707	-0.7367	-0.7083	0.594	-0.2877	-0.5281	-0.1762	-0.197	0.1004	-0.5915	-1.462	-0.8149	-0.9235	1.07	1.641	-1.365	-1.037	0.7292	0.05871	2.073	-0.5204	0.6873	-1.794	-0.3557	-1.008	2.792	1.294	2.13	0.1715	0.1682	-0.6705	0.2007	1.229	1.341	-0.2294	-0.8843	0.2148	0.6822	-0.3457	-0.07308	0.7801	1.188
22822	pleckstrin homology-like domain, family A, member 1	1	0.7846	0.2732	0.2526	0.3987	-0.5671	0.1978	0.5692	-0.79	0.3132	0.3393	0.01621	-0.4228	-0.4318	0.6917	-0.07475	-0.5674	0.2069	-0.3715	-2.012	0.7675	-0.5446	0.5527	-4.005	0.5567	0.1437	-0.7752	-0.2712	-0.999	0.05549	0.09265	-0.7691	-1.635	-1.369	0.4962	-0.4686	-0.9022	1.297	0.8263	-0.08399	1.479	-3.207	-2.298	0.5717	-1.226	-0.9235	-0.02941	0.5532
3459	interferon gamma receptor 1	1	-1.825	-0.5118	-0.6049	-0.8727	-0.3429	-1.051	-0.1883	0.03835	-1.411	-1.024	-1.147	0.01327	0.9293	-2.099	0.159	0.1221	-1.397	-1.186	0.6357	-1.103	1.134	-1.803	-0.4042	-0.3022	-0.7468	0.1691	0.05372	-0.01381	1.301	0.09723	-1.456	-0.4583	0.004052	1.45	0.7776	0.133	-0.1724	-1.626	0.4922	-1.656	-0.0697	1.471	1.44	-0.7251	0.08811	0.2751	-0.3555
23432	G-protein coupled receptor	1	-0.9678	0.9328	0.5467	0.2816	-0.4711	1.482	-1.113	0.3053	2.019	0.3255	-0.07657	0.03169	-0.2899	0.8396	-0.0647	-0.9995	0.2378	-0.8061	0.06243	0.264	-0.08466	-0.04891	-2.178	-0.7555	2.209	-0.1443	-0.9361	0.001833	-0.001833	-1.234	-0.3657	-0.7854	1.425	-0.3616	0.06903	0.07894	1.335	1.436	2.104	0.916	-1.64	-0.451	-0.1961	-0.0343	1.716	-0.446	-0.2168
25816	TNF-induced protein	1	0.3365	-0.3758	-0.04576	0.2895	-2.306	-0.09844	-0.4569	-0.332	-1.666	0.2753	0.8063	-1.795	-0.9922	1.331	-1.292	-2.382	-0.3426	-0.6712	-0.5253	-0.7034	-1.217	1.163	0.6945	0.1399	-0.1809	-0.2635	0.4721	-0.5161	-0.7392	-1.021	1.826	0.1231	-0.9365	-0.2112	-0.1259	-0.5065	0.6823	-0.1298	0.1872	0.5116	2.448	0.04576	0.5536	-1.646	1.304	-0.3759	-1.446
991	CDC20 cell division cycle 20 homolog (S. cerevisiae)	1	0.2096	0.06056	0.01083	0.1726	-0.1572	2.375	0.8189	0.6065	0.6242	0.2418	0.4485	0.299	-0.06767	0.9815	0.6728	0.3819	0.1235	0.4531	-0.9447	0.1803	0.7195	1.665	-3.612	0.3496	-0.6234	0.03317	-0.865	0.2184	-0.01083	0.5131	-3.82	-0.6228	-0.661	-0.07313	-0.3571	-0.9056	0.04123	0.3368	-0.47	-0.04116	-3.321	-0.7327	0.2162	0.3505	-0.2982	-0.6283	-0.1396
1802	diptheria toxin resistance protein required for diphthamide biosynthesis-like 2 (S. cerevisiae)	1	0.293	-0.4829	-0.2742	-0.4138	1.349	-1.015	0.4335	-0.3082	-0.8297	0.8873	0.2309	0.2453	-0.04958	-0.1329	0.02559	0.5049	0.003787	0.6546	-1.727	0.04206	0.008581	1.095	-1.885	-0.4658	0.2326	-0.02909	-0.09797	0.7494	1.339	1.163	-2.887	-1.455	-0.9666	0.4012	-0.386	1.804	0.5175	-0.8108	-0.8437	-0.2892	-3.616	-0.1779	0.6601	1.688	-0.003787	0.2384	0.8876
4904	nuclease sensitive element binding protein 1	1	-1.694	-1.503	-0.3078	0.4525	-0.2487	0.4045	0.1392	-0.8707	-1.255	0.1359	-0.2878	-1.284	-0.751	-0.8701	0.1287	0.3813	-1.888	-0.2985	0.3485	-1.178	-0.9192	-0.1133	-0.6593	-0.6213	-0.611	-1.61	0.3621	-0.9797	0.4149	-1.461	1.416	0.1845	1.156	0.3713	-0.3332	1.603	-0.135	-0.1096	0.9528	-2.259	0.4639	0.1996	1.137	0.09111	0.3531	0.7047	-1.426
6251	Ras suppressor protein 1	1	-0.3601	-0.6617	-0.02066	-0.5339	-1.332	0.8272	1.055	0.9352	0.1966	0.7697	-2.926	1.233	-0.08649	0.737	1.264	0.2889	0.02066	-0.2852	1.277	0.6598	-0.02544	-0.66	-0.6486	-0.9891	0.813	1.294	-0.7879	-0.5869	0.9314	-0.4072	-2.593	-0.3627	-0.5355	1.431	-2.241	-0.7271	1.521	0.31	-0.5836	0.904	-2.859	-0.3806	0.2648	0.743	0.2429	1.205	0.5363
6373	chemokine (C-X-C motif) ligand 11	1	-0.4296	-0.6694	-0.1093	0.3066	0.3182	-0.1835	1.843	-0.6463	-0.4722	0.1975	-0.01734	0.4407	0.0439	0.3534	-0.122	0.4964	-0.07494	-0.0195	-0.6954	-0.4144	1.239	1.637	0.2233	-0.368	-0.4418	0.6121	0.3083	-0.1259	0.2374	1.111	2.698	2.62	-0.6749	1.55	0.01734	-0.1169	-0.3533	-0.473	-0.1331	-0.5146	1.775	-0.4242	1.013	-0.1685	-0.3442	-0.4193	-0.1945
8601	regulator of G-protein signalling 20	1	-0.4828	-1.649	0.4254	0.7273	0.9908	0.6802	-0.4086	-0.3637	-0.4478	0.04787	0.07903	0.5366	-0.4727	1.671	0.3474	-0.01604	0.2759	1.546	-2.3	-0.2149	0.1649	-0.3534	-1.585	0.1201	1.252	-0.6222	-1.34	1.923	0.007025	0.3634	2.915	-0.4015	-1.272	-0.5466	0.2385	0.004951	-0.1285	-1.338	-0.1748	0.2157	0.216	0.8894	-0.5555	0.2913	-0.4741	0.8967	-0.1108
10112		1
10158	membrane-associated protein 17	1	-0.2629	-0.46	-0.2519	-0.01162	-0.2037	-0.3061	-0.6699	-0.3179	0.01162	0.2927	2.235	-0.7599	-0.13	-0.352	-0.7788	-0.4876	0.1913	0.278	0.3645	-0.1603	-0.1205	1.605	-0.9963	2.482	0.3753	-0.1154	-0.1604	0.662	-0.1879	0.3416	0.5977	-0.8819	0.06003	-0.06067	0.02229	-1.213	-0.1521	0.341	-0.01486	-0.2164	0.4271	0.633	0.8595	0.834	-0.4442	-0.5025	0.4537
10855		1
23289	KIAA0819 protein	1	0.5021	-0.01353	-0.07767	0.0962	-0.37	-0.8757	0.2787	-0.4527	-0.3701	0.5194	-0.2755	-1.417	0.7321	0.3996	-0.4153	0.1582	2.034	0.4993	-0.3321	0.2261	-0.2344	0.681	-4.076	-0.2293	0.479	-0.2907	-0.3488	-0.5313	-0.5719	0.3763	-2.597	0.5943	-1.085	0.605	0.9064	0.5662	-0.5048	-0.5577	0.2941	-1.817	-1.115	0.3912	1.091	-0.5645	1.789	1.154	-0.3149
25777	unc-84 homolog B (C. elegans)	1	1.499	1.89	-0.003621	0.8646	-0.7377	-0.4712	-1.013	-0.445	-0.7648	-0.1431	0.003621	-0.3686	1.286	0.6785	-1.126	-2.991	-0.3271	-1.59	0.2335	1.503	0.05771	-0.873	-0.4051	-0.9611	-0.005626	-0.7386	1.088	1.206	-0.8685	-0.9294	0.5382	1.03	0.9294	1.071	1.023	0.9443	-0.249	2.194	-0.2907	0.09253	1.772	0.01189	0.394	-0.1068	1.199	0.8154	-0.2362
25780	RAS guanyl releasing protein 3 (calcium and DAG-regulated)	1	-0.772	-0.6928	0.4262	-1.292	-0.1513	-0.0008835	-0.5865	-1.215	-2.085	1.042	0.2971	-0.2021	-0.9426	0.23	-0.1626	-1.859	0.5804	1.634	-1.86	0.0008835	-1.715	-0.3164	0.3653	1.232	1.715	0.1694	0.2019	0.4854	0.4793	1.083	1.018	-0.9584	-1.891	-0.1879	-0.8184	-0.126	0.02094	-0.394	-0.7266	1.004	-1.798	0.6466	-0.8759	0.3749	-0.5873	0.2074	0.8189
29967		1
50515		1
51200		1
54881		1
54908		1
55076		1
55116		1
55707		1
55759		1
64121		1
1969	EphA2	1	0.4085	0.0505	0.7359	-0.853	-1.598	-0.9305	-0.8325	-0.7551	-0.1661	0.1806	-0.6372	0.7865	-0.2593	0.4953	0.4225	-0.7462	0.4432	1.366	0.006491	-0.006491	-1.12	-1.275	1.109	0.449	0.139	1.498	1.005	-0.5981	-0.3436	0.02319	-2.696	-0.1795	-0.6725	0.6086	-0.9394	-0.2549	1.349	0.7157	-1.129	2.922	-1.369	2.331	-0.6576	0.465	-0.1313	-0.9286	1.695
5271	serine (or cysteine) proteinase inhibitor, clade B (ovalbumin), member 8	1	0.6716	-0.4489	-0.8793	-1.216	-1.119	0.4851	0.1447	0.4633	2.015	0.9177	1.34	-0.1441	0.5071	0.3098	0.133	-0.5609	0.7664	2.115	-1.588	1.85	0.5092	1.545	-2.646	0.4046	0.5091	0.8086	0.1718	-0.897	-0.1853	1.34	-1.617	-0.8527	-1.733	0.04413	-0.8153	-0.07785	-0.1257	-0.2948	-1.324	0.6053	-1.204	0.08805	-0.3402	0.8957	-2.171	-1.175	0.8963
6732	SFRS protein kinase 1	1	-0.4621	-1.687	-1.321	-0.8068	-0.07928	-0.2467	-0.1158	-0.8554	-1.651	0.6638	-0.0656	0.6993	0.3059	-0.4552	0.102	0.1713	-0.9138	1.033	0.9681	-1.18	2.027	0.0656	0.8009	-0.7527	-0.6635	-0.08306	1.06	-1.979	-0.2379	0.2703	-0.6507	-0.4159	-0.6197	2.186	-0.6823	-0.3251	-0.4043	-1.474	0.2511	-0.4908	-0.5488	0.4613	0.9933	0.5795	0.7116	0.5736	-0.3475
7272	TTK protein kinase	1	1.557	-0.3304	-0.1053	0.3971	-0.07818	2.173	0.008952	-0.4471	-0.8172	0.2449	0.8888	0.5685	-0.2507	0.3789	-0.6983	-0.1152	0.3644	0.8381	-0.3233	-0.5519	0.0186	5.755	2.386	-0.5129	0.07054	0.2224	-0.2343	-0.2347	-0.06558	1.045	-0.6546	0.3975	0.08667	1.077	-0.2785	0.1126	-0.5102	-0.2276	-0.1008	-0.347	-1.385	0.7883	-0.2064	0.8521	0.1585	-0.4127	0.5789
136	adenosine A2b receptor	1	-0.3819	-0.1457	0.2955	-0.7714	0.5094	0.5356	-0.1682	0.4189	-0.6983	-0.4164	-0.02748	0.4583	-0.7152	-0.1458	0.0352	-0.2767	0.265	1.64	-0.7512	-0.1089	-0.474	-0.06058	4.177	-0.09826	0.1135	0.3643	-0.5788	0.3102	-0.4054	-0.743	4.456	-0.5511	-0.1248	-0.1548	0.1275	0.4314	0.1037	-0.06199	-0.1862	0.3897	2.75	1.114	-0.2624	0.3302	-0.1635	0.2018	0.1818
824	calpain 2, (m/II) large subunit	1	-2.743	-1.423	0.5944	-0.3474	0.4739	1.068	0.9234	1.141	-0.5829	-0.002152	-1.539	-0.1955	-0.2865	-1.006	-0.9738	1.384	-0.548	-1.347	-0.5863	-0.3342	0.1802	-1.942	-0.7631	1.373	-0.7178	0.0287	-0.07846	0.1494	0.5946	1.249	-1.627	0.6223	0.0009537	0.2024	-0.5709	0.4034	0.3174	1.386	-0.1813	-0.2291	-0.04408	2.134	-0.0009537	1.024	0.5317	-0.5334	-1.06
1786	DNA (cytosine-5-)-methyltransferase 1	1	-1.873	-0.7672	-0.9832	-0.7482	-1.068	-1.552	0.3647	0.02638	-0.546	-0.2443	-0.277	1.144	-2.452	-0.5536	-0.02824	0.6248	1.229	-0.1134	0.1708	0.07893	-0.04273	-0.05163	0.03856	0.4541	-0.7355	0.8082	1.633	0.7818	0.7146	1.344	0.3469	-0.1517	0.1092	0.9028	-0.2109	0.1674	-0.7223	-0.02638	-2.146	-1.048	2.894	-0.5959	-0.9814	0.8534	1.036	-0.111	0.1478
2023	enolase 1, (alpha)	1	-1.469	-1.096	0.1425	-0.1696	-0.2432	1.241	0.2343	-0.1933	0.01463	0.2169	0.3674	0.2109	0.7928	-0.4622	-0.6366	2.262	-0.4184	0.339	-0.1093	-0.3136	0.7465	0.3175	-1.095	2.494	-1.05	-0.4707	0.5293	1.966	1.506	0.7066	-1.798	-0.8402	0.5885	2.155	-0.05017	1.228	-0.2258	0.3927	-0.3804	-1.174	-1.185	0.347	0.8788	1.815	-0.7847	0.2738	-1.284
3801	kinesin family member C3	1	1.752	0.6868	0.7972	-0.2939	1.342	-0.579	0.6139	0.4866	1.775	0.8671	0.7145	0.2565	-0.5251	0.1146	0.7953	-0.1377	1.484	-0.6914	-1.043	0.581	1.385	0.8038	-2.268	0.02945	0.8456	-0.2368	-0.5635	0.8028	-0.2069	0.00861	-0.6864	-0.9596	-1.916	-0.2469	-0.02921	-1.368	-0.08646	-0.7092	-1.703	1.003	-1.852	-3.042	0.3782	0.2784	0.2848	0.1107	1.628
3934	lipocalin 2 (oncogene 24p3)	1	-0.1226	-0.3561	0.6294	-0.4042	-0.3815	-0.1153	-0.1514	0.1803	-0.0468	0.2721	-0.02595	-0.01954	-0.2182	-0.2957	-0.3082	-0.4316	0.8661	-0.2811	1.345	0.5531	-0.03651	0.5434	-0.7356	0.6766	0.773	0.1155	0.7097	-0.4707	0.01718	0.5955	-0.7601	-0.1515	1.259	0.9368	-0.06751	-0.591	1.351	0.3757	-0.1059	1.085	-0.352	1.847	0.412	-0.3552	-0.01718	-0.3436	2.6
7296	thioredoxin reductase 1	1	-2.074	-1.152	-0.6284	-0.6712	-0.7737	-0.1227	0.916	0.313	-1.552	-0.251	0.1099	1.014	0.3421	0.1793	0.237	0.6226	-1.489	-0.3272	-1.015	-0.9988	0.3874	-0.03109	0.5045	-1.065	-0.3379	-0.5919	-0.6091	-1.756	0.7631	-0.5125	-1.405	0.7013	-0.5572	2.243	-0.2178	-0.5315	0.905	1.745	0.4287	-0.2487	-1.129	0.03109	0.2911	1.488	1.363	1.692	-1.165
7378	uridine phosphorylase 1	1	1.372	0.7617	0.778	1.482	-1.184	0.4562	-0.6307	0.6401	-0.3181	-1.507	0.4654	-0.1183	-0.2842	1.49	0.8643	0.03434	1.238	0.5668	-1.469	-0.4703	-0.3698	1.479	-0.0717	1.497	-0.08844	-0.6976	-0.7019	-1.336	-0.3213	0.1223	0.6402	-0.2228	-1.034	-1.322	-0.3798	-1.74	-0.8727	0.4477	-0.3595	1.247	-0.7408	0.742	-0.6502	1.831	-0.4726	0.1459	-0.1434
8882	zinc finger protein 259	1	-0.7105	-0.2142	0.08065	-0.7146	-1.281	0.4076	0.3378	-1.124	-0.1513	0.7749	0.07897	-0.4208	-0.1477	0.1359	0.5478	-0.1115	-0.2666	-1.033	0.3621	0.001604	0.5924	0.2631	-1.288	-0.2307	0.03452	-0.5179	0.4941	0.1231	0.981	-0.294	-5.074	-0.4268	0.6761	0.5926	-0.001604	1.1	0.3896	0.7096	0.265	-1.305	-3.803	-1.139	0.1101	0.2722	-0.2118	0.3275	-0.967
8898	myotubularin related protein 2	1	2.438	-0.6835	0.004848	-0.2782	-0.5761	2.585	-0.3068	1.083	0.4719	1.557	-0.3658	1.175	0.2849	0.9523	-0.02906	-0.6817	0.7646	0.1447	2.535	1.016	-1.012	-0.4647	0.4321	0.4157	-0.004389	0.5469	-1.052	-0.7431	-0.5771	-0.9435	0.1121	0.6126	0.3924	-0.1591	-1.415	0.8936	0.02721	0.5289	-0.8501	0.5962	-1.566	-2.055	0.7872	0.5934	0.3735	-0.09274	-0.2466
10644		1
10946	splicing factor 3a, subunit 3, 60kDa	1	-0.4409	-0.3822	0.2251	-0.6189	-1.96	0.3355	-0.3659	-2.183	-0.134	-0.1138	-0.3314	0.5536	-0.07688	-0.5677	-0.5036	-0.8441	0.4498	-1.126	1.198	0.002919	-0.5564	-0.3294	-2.108	0.2717	-0.4293	0.4089	0.8891	0.137	-1.009	0.4937	-4.2	0.9786	0.8594	0.1304	-0.1519	2.058	-0.4919	1.224	-0.2428	0.3597	-1.597	0.9741	0.1381	-0.06353	0.1751	-0.08284	-0.6118
26031	oxysterol binding protein-like 3	1	0.4364	-0.4218	0.7717	-0.3571	2.547	0.7617	-0.008085	0.2919	-0.2177	-0.4927	0.09888	1.47	-1.392	0.1072	0.1777	-0.5726	0.1072	0.6705	-1.469	-0.6869	-0.6537	-1.141	3.714	0.8239	1.248	0.9358	-0.2572	-0.9868	-0.1873	-0.01229	3.135	0.7648	-0.7876	-0.395	1.405	0.7392	-0.6707	-1.229	-0.328	0.05498	0.7368	-0.003322	-1.197	1.004	-0.5298	-0.1022	1.625
29083		1
55003		1
56913		1
55346	hypothetical protein FLJ11336	1	0.1926	-1.358	-0.03095	-0.2626	-0.9969	0.128	-0.5878	0.2603	-0.06626	0.07144	1.369	0.6134	0.3698	1.051	0.4864	-0.317	0.7664	-0.2735	-0.6526	1.07	-0.2394	0.9861	0.5	-0.4876	0.8954	0.6706	0.4674	0.2817	-0.3865	-1.227	4.698	0.5113	-1.07	0.2887	0.4352	0.0926	0.2659	-0.6678	-0.7802	0.8892	3.204	-0.4788	0.03095	-0.3639	0.07714	-1.349	0.2783
81	actinin, alpha 4	1	-0.9758	0.01074	-0.699	-0.121	-0.8078	2.351	-1.038	-0.01074	0.5286	-0.9385	-1.014	1.034	-0.2276	0.5866	-0.4702	-1.164	1.252	-0.5578	0.07697	0.6003	-1.994	-0.2234	-0.5632	2.007	0.5268	-0.4236	-0.3883	2.01	-0.5612	1.387	0.05683	1.186	0.745	-0.5189	0.5051	0.06611	-0.4579	1.075	-0.8313	1.864	-0.7985	3.076	-0.2064	-0.8681	0.688	-0.5488	0.8581
158	adenylosuccinate lyase	1	0.402	-2.219	-1.256	-1.849	-0.1178	-0.1362	0.7822	0.5967	-2.012	0.1544	0.01016	-1.797	0.7881	-0.7868	0.516	-1.6	-0.672	2.266	-0.2549	-0.01016	0.6657	0.2175	-0.6856	-0.3821	-0.6925	1.22	0.6841	0.7836	0.5765	0.6531	-0.0265	-0.2193	0.02327	1.454	-0.349	1.732	0.5509	0.02114	0.2112	-0.498	-1.131	-0.05829	0.1877	3.132	-0.6126	1.132	-0.03936
211	aminolevulinate, delta-, synthase 1	1	0.005978	1.321	0.2522	-0.7343	-0.5962	0.1286	0.2187	1.29	0.3475	-0.4157	-0.04038	0.004993	-1.248	-1.061	0.6042	0.2422	-0.09768	-1.811	2.385	0.7567	0.1366	-1.416	-0.1336	-0.8924	-1.013	-1.912	0.8029	0.09022	0.6213	-0.8465	-0.9598	-0.08037	1.722	0.2534	2.249	-1.106	0.2241	-0.3318	1.529	-2.225	-1.355	0.6089	1.596	-0.4389	-0.01184	0.8557	0.9752
220	aldehyde dehydrogenase 1 family, member A3	1	1.741	1.578	0.5955	0.004037	0.2701	-1.759	1.008	0.09758	-1.276	0.5837	1.844	1.164	0.725	0.07467	0.4867	0.1786	-0.6058	-1.457	1.453	-0.005632	0.7205	-0.5976	0.7185	-1.14	-0.38	-0.5003	0.9963	-2.194	-0.004037	-1.076	-1.631	0.5996	0.01907	-0.4721	-1.583	-0.008021	0.1795	0.6784	0.8479	-1.756	-0.9812	-0.2034	1.004	-1.32	0.2047	0.9229	-0.285
274	bridging integrator 1	1	-1.142	0.2394	-0.4972	0.3916	-1.148	-1.235	-0.9531	-0.2808	-0.5753	-0.2041	0.2356	-1.859	0.5853	-0.01876	-0.7071	-0.5673	0.19	-0.05267	-0.1127	0.02295	-0.2327	1.019	0.8493	-0.04611	0.7428	-1.102	0.5958	0.6686	-0.7207	0.9976	0.9946	3.233	0.7657	0.5811	0.3871	-1.204	-0.06957	3.088	1.014	0.6856	0.1956	-0.7973	-0.1944	-0.03269	1.102	0.8891	0.09505
329	baculoviral IAP repeat-containing 2	1	-0.7225	1.075	-0.4342	-0.1996	0.2826	-0.9331	0.03312	-1.572	-0.1675	0.1162	-0.7137	-1.03	0.3277	-0.9739	0.008773	-1.415	-0.5961	-1.227	1.757	-1.575	-0.2977	-1.433	0.09209	-0.6562	-0.8786	-0.1489	0.2175	0.3167	0.8689	-0.5016	-4.574	0.2228	1.164	2.003	1.046	0.2905	0.6796	-0.7144	0.7962	-0.5618	-0.7815	0.1563	-0.1319	0.5446	-1.139	0.1553	-1.217
706	benzodiazapine receptor (peripheral)	1	1.09	0.9636	0.6084	0.5909	-0.01038	2.54	-1.126	0.6859	0.3133	1.313	-0.2259	-1.312	1.476	0.04532	-0.2559	-1.984	0.6496	1.417	0.6294	-1.194	0.3889	0.6932	-0.289	-1.254	-0.3845	-0.7238	1.744	2.684	0.3031	2.293	-0.7567	-0.9354	1.324	0.5864	0.9937	0.115	-0.5058	0.6798	0.3363	-1.124	-0.3007	-0.04171	0.01038	0.3187	0.8022	-0.4668	-1.088
813	calumenin	1	-1.159	0.6337	-0.9263	-0.6723	-1.566	-0.7872	0.02841	-0.8491	-1.191	0.7745	-0.2665	-0.7278	0.605	-0.2205	-1.329	-1.787	-1.46	-1.449	0.7958	-0.5648	-0.1098	-1.492	0.5035	-1.892	-0.7565	-1.265	-0.1807	2.303	0.8138	-0.6401	0.5642	1.01	1.619	1.084	0.04744	-0.5049	-0.2083	0.8999	1.356	-1.508	0.3351	0.8582	0.1317	-1.601	1.702	0.559	-0.4008
874	carbonyl reductase 3	1	-0.2596	0.6102	0.2821	0.3602	-0.08149	1.237	-0.04287	0.4054	0.3383	1.33	-1.469	0.04287	0.07048	1.393	-0.06391	0.3759	-1.384	-0.5647	-0.485	2.076	1.741	0.8022	-1.452	0.7251	-0.5698	-0.5934	-0.4108	-1.403	0.4237	2.159	-1.497	-0.04775	-1.009	-1.575	-0.4665	0.3706	0.3343	2.678	-0.7711	0.707	-1.564	-0.2228	1.133	0.2675	-0.3612	-0.976	0.3833
1476	cystatin B (stefin B)	1	-1.776	-0.5289	0.825	0.3451	-0.1297	1.04	-0.7613	1.846	0.8928	-1.213	-1.114	1.23	0.2218	-1.46	1.071	0.54	0.08152	-1.018	1.305	-1.242	0.7365	-0.9025	-0.1468	1.399	-0.9953	-0.01523	0.5223	2.26	0.7913	0.0739	-2.126	0.07396	0.8155	-1.165	0.6155	-2.029	-0.4932	-0.1132	-0.07851	-0.8475	-1.167	0.9041	-0.5129	-0.5094	0.2454	-0.4242	-1.705
1676	DNA fragmentation factor, 45kDa, alpha polypeptide	1	-0.2738	-0.8543	0.8066	0.1838	0.2051	2.298	0.1495	-0.9883	-1.06	0.5593	0.5783	-0.2762	-1.027	0.6156	-0.2576	-2.019	-0.3624	-0.1967	-0.5872	-1.072	1.56	1.329	-1.246	0.3228	0.8167	-1.592	0.8144	1.739	0.2655	0.6567	0.4331	-0.1114	0.5009	-0.3694	-0.816	1.614	0.0001283	-0.06347	0.8602	-0.4801	-1.706	-2.516	0.3586	-1.169	0.9591	0.3318	0.05327
1956	epidermal growth factor receptor (erythroblastic leukemia viral (v-erb-b) oncogene homolog, avian)	1	-1.293	0.5104	-0.2405	0.9145	-0.5388	-1.37	-0.359	-0.7225	0.03302	0.6672	-0.6895	0.4125	-0.1723	0.128	-0.7328	-0.8028	-0.1275	-1.618	-0.4785	-0.7828	-1.016	-0.4313	-3.272	-0.2425	0.3199	-1.014	1.164	1.194	0.4665	-1.039	-1.422	-0.2402	0.2195	-0.5183	1.636	0.4294	1.136	-1.656	-0.01057	1.772	0.9729	0.8776	0.01057	-2.088	0.7806	-0.2187	0.3339
2730	glutamate-cysteine ligase, modifier subunit	1	-0.2987	0.3434	-0.902	0.4795	-0.696	-0.06662	1.254	0.4075	1.179	-0.3043	0.6819	1.168	-0.7701	-0.2262	-0.4621	-0.8096	-0.07075	-0.3899	1.268	0.9776	-1.302	-0.2494	2.438	-0.07235	0.2674	-0.05073	0.8114	0.5563	-0.22	0.1288	-1.562	0.5606	0.7294	1.558	-0.1072	0.5819	0.05073	0.2314	1.218	0.4838	-3.094	-0.4816	0.149	-0.1758	-0.1999	1.849	0.333
2770	guanine nucleotide binding protein (G protein), alpha inhibiting activity polypeptide 1	1	0.08852	0.4937	-0.2743	-0.747	0.9853	0.8193	0.8333	0.3924	-0.8333	1.367	3.235	-0.3217	2.044	0.4021	-0.4616	1.631	-0.007613	1.364	0.9406	0.1127	1.585	1.349	-0.4008	-0.7789	0.2243	1.094	-0.2163	-0.2148	1.705	0.2795	-0.8221	-0.384	0.4186	2.629	-1.153	0.3285	-0.3816	-0.014	0.8744	-0.5631	-1.269	-0.5839	-1.227	2.3	0.007613	0.4966	-0.5575
3066	histone deacetylase 2	1	-3.049	-1.035	-1.504	-0.2414	0.1914	1.228	0.5796	1.142	-1.572	-0.1698	0.6175	0.06959	1.141	-1.979	-0.233	0.4574	-1.046	-0.3552	1.865	-0.8363	1.193	-0.2688	0.7793	0.42	-1.095	0.07711	1.45	-0.08953	0.9447	0.3025	-1.513	-0.052	0.1991	1.506	0.6719	0.7075	-0.6232	0.006713	1.137	-1.304	-0.01759	-0.2497	0.6715	0.965	-0.006713	1.263	-1.167
3097	human immunodeficiency virus type I enhancer binding protein 2	1	-0.09966	-0.005891	0.3706	0.8017	-2.02	-0.2044	-0.07627	0.6114	0.2661	-2.157	-0.09404	-1.854	0.2884	0.6808	0.3082	-0.349	-0.9606	-1.3	-0.1255	-0.05475	0.6892	-1.395	-2.253	0.9238	-0.1242	-0.6307	-0.6756	-1.926	0.4804	0.613	-3.892	0.114	0.4229	-1.289	0.2412	-0.9438	0.2359	-0.4004	0.005891	-0.8481	-2.492	-0.6298	1.328	0.1245	0.01228	0.5405	0.4274
3475	interferon-related developmental regulator 1	1	-0.3234	0.7623	0.04343	-0.7617	-1.187	2.005	-0.3143	-1.974	-1.295	-0.7015	2.221	-2.271	1.776	0.8423	-1.586	-0.8672	-0.5895	-1.584	0.2878	-0.407	0.4387	0.1644	0.07558	0.5029	-0.5436	-0.5511	0.3123	-0.1695	1.169	1.068	0.8848	-0.03661	0.7443	0.3493	-0.004493	-0.7802	-0.01579	0.2412	1.581	-0.9787	-0.5074	0.2524	1.012	-0.7192	-0.01244	0.5739	-0.783
3654	interleukin-1 receptor-associated kinase 1	1	1.457	-0.4199	0.8586	0.2296	-0.1657	0.3391	0.4308	0.242	-0.1432	1.234	1.725	0.3924	0.5427	1.089	-0.6915	1.109	-0.02138	0.6257	0.9749	0.1943	1.61	-0.06345	-1.587	-0.3578	-0.421	-1.267	0.5173	-0.00264	0.3364	-0.05007	-3.753	-0.4632	1.053	0.8291	-0.504	2.307	-0.1556	1.338	-0.08	-1.966	-2.361	-0.1161	1.22	0.5592	-0.004593	0.576	-0.5233
3833	kinesin family member C1	1	0.968	-0.9767	0.2583	-1.151	-0.004975	0.004975	0.686	0.7488	-0.7314	1.109	-0.1507	1.489	-0.07766	-0.09421	0.4936	0.5432	0.2772	0.9629	-1.207	-0.2827	0.4555	0.5578	-0.4144	-0.7281	-0.3054	0.396	0.01451	0.5215	-0.1537	1.507	-3.387	-0.4859	-0.5074	1.671	-1.762	0.8752	0.1945	0.4128	-1.238	-1.552	-2.821	-0.4674	0.1583	0.2756	-0.4417	0.4988	0.909
3920	lysosomal-associated membrane protein 2	1	-0.4016	0.1108	2.024	0.7964	-0.1079	0.1086	-0.3002	-0.1752	-0.03258	0.3385	1.053	-0.4639	0.421	-0.3797	0.938	-0.1308	-0.3251	-1.635	2.319	0.0391	0.9189	-1.324	1.163	-1.004	0.3527	-0.09782	-0.1397	0.8762	1.117	-1.326	-1.271	1.745	1.843	0.1336	0.1155	0.5527	0.7984	-0.0728	1.091	-1.629	-1.416	-1.197	0.8674	-1.896	0.9327	0.3794	-1.205
4097		1
4217	mitogen-activated protein kinase kinase kinase 5	1	-1.283	-0.5887	0.02653	-0.8316	0.7064	0.9845	0.9736	-1.25	0.07004	-0.9117	-1.575	-0.2868	0.1761	-2.315	1.019	0.8073	0.0039	-0.5561	0.3096	-0.9361	0.3017	-0.5501	-0.2899	2.16	-0.4444	0.5838	0.1601	3.043	2.272	1.474	-1.83	-1.079	0.9088	0.6064	1.026	-0.3042	-0.5138	-0.5489	0.1398	-0.1169	-0.0039	0.7547	-0.3861	0.08781	0.005167	-0.3626	-0.2462
4245	mannosyl (alpha-1,3-)-glycoprotein beta-1,2-N-acetylglucosaminyltransferase	1	-0.3919	0.9213	-0.2819	-0.3296	-1.032	-2.627	-0.0613	0.7771	-2.166	-0.6131	0.3407	0.4187	0.4937	0.2015	-1.416	0.964	-0.9042	-0.897	0.5523	1.707	-0.6478	-1.555	-0.2393	-0.8522	0.7511	-0.3376	-1.028	-0.2166	0.3128	0.7291	0.7548	2.014	0.217	-0.02111	-2.243	2.139	-0.647	1.248	-0.4318	0.02698	-1.876	0.577	-0.09785	-0.1103	1.273	0.5568	0.1035
4501	metallothionein 1X	1	0.4776	0.9733	1.112	1.568	-0.7763	-0.8446	-1.056	-1.461	-0.2707	-1.264	0.4358	-0.2663	-0.5006	0.724	-1.831	-1.924	0.04301	-1.924	1.492	0.9002	-1.511	-0.7481	2.124	-1.168	1.133	-0.8885	1.054	0.0174	-0.2682	-0.3599	0.2233	1.653	0.7074	0.154	0.07549	-1.39	0.8437	0.0608	1.561	0.4619	0.1264	-0.327	-0.4221	-1.016	1.908	-0.6108	-1.061
4643	myosin IE	1	0.8727	-0.3389	-0.9466	-0.5358	0.3284	-0.647	0.5222	-0.421	0.1825	1.128	0.07069	0.426	0.2399	-0.2326	-0.4068	-0.4847	-0.07069	1.732	-1.089	-0.7231	1.268	-0.3179	-0.6056	0.1582	-0.3847	-0.3055	0.6293	-0.4301	1.552	2.367	-0.798	-1.421	-0.0938	1.058	0.8465	3.734	-0.4429	1.057	0.2437	1.013	-2.232	-0.6296	-0.2402	0.9533	0.4348	1.026	1.439
4784	nuclear factor I/X (CCAAT-binding transcription factor)	1	0.1305	1.327	0.99	-0.4324	-1.977	1.72	-0.03451	0.7214	3.187	0.1328	0.1869	0.3105	-1.334	1.289	-0.2171	0.151	0.8174	-0.3215	-0.04367	2.026	-1.903	0.6147	-1.811	0.9017	0.7289	0.3275	-0.6917	-0.651	-0.2131	-1.073	-0.554	1.141	0.09691	-0.09781	-1.254	0.361	-0.3173	-0.9627	-0.5067	0.7995	-2.399	-1.399	-0.2384	0.5545	0.5116	-0.296	1.04
4953	ornithine decarboxylase 1	1	-0.6293	1.308	-0.1808	0.4866	1.088	-1.028	1.341	-1.03	0.8808	0.6812	-0.09169	-0.1012	1.025	-1.07	-0.5193	0.3692	-1.289	1.451	0.5542	-0.02272	0.02272	-1.776	1.048	-1.303	-0.05525	0.3595	0.4671	-0.4819	2.098	0.07328	-0.2766	-0.5609	1.069	2.985	-0.04123	-0.1227	0.2411	-0.6525	1.718	-1.325	-0.6708	-0.6317	1.082	1.84	-0.5896	1.549	2.188
4998	origin recognition complex, subunit 1-like (yeast)	1	-0.2336	-1.625	-0.1873	-0.5801	-0.06525	0.636	-0.2954	0.09645	1.856	0.09059	0.8582	-0.3516	0.4986	0.504	-0.8366	-3.077	0.4509	1.189	-2.332	-0.5294	-2.048	0.07628	-0.3245	0.2095	0.768	0.2623	-0.5276	0.4469	-0.7045	0.4741	0.4212	-1.033	-1.149	0.2569	1.77	-1.004	0.5601	-0.2324	-0.6717	0.1853	0.1658	-0.8538	-0.7361	-0.1141	0.3872	0.1827	1.718
5236	phosphoglucomutase 1	1	-1.963	-0.2522	0.7018	-0.6509	0.0491	-2.335	-1.138	-0.1052	-0.4919	-1.394	-2.451	0.02832	-0.1874	-0.6005	0.1077	-0.2899	0.5733	-0.7851	0.3722	-0.1209	-0.9655	-0.6602	1.059	0.2659	0.5197	0.2271	0.4511	-0.4076	0.2733	-1.615	-0.2056	1.456	1.455	0.5538	1.028	0.7191	0.2953	1.263	1.403	-0.7648	-0.0469	0.9228	-0.4842	-0.3695	1.641	1.035	-0.251
5435	polymerase (RNA) II (DNA directed) polypeptide F	1	0.2671	0.2693	0.7863	-0.2831	0.5359	2.052	0.6091	2.844	-0.4721	0.5203	0.08185	-1.067	0.1427	-1.052	0.5421	-0.7977	-1.312	-0.009243	1.016	-0.3242	0.4564	1.222	-0.6777	-0.4336	-0.7106	-0.4095	0.1437	1.625	1.416	-0.1106	0.4396	-1.148	0.009243	1.495	-0.4844	2.495	0.05333	0.1285	-0.09937	-1.937	-1.055	-0.3564	-0.05326	1.229	0.5433	0.1452	-0.9067
5550	prolyl endopeptidase	1	-0.8656	0.07195	0.0003314	0.1536	1.482	1.904	1.158	1.816	-0.06331	0.4484	0.574	2.608	1.535	0.2705	-0.1903	-0.04921	-0.3524	-0.3331	-0.2645	-1.708	2.039	0.4402	-2.328	0.6828	-0.2886	-0.552	-0.503	0.7208	1.375	0.4812	-1.039	-1.311	0.2752	-0.1681	-0.09948	1.614	0.08923	1.693	-0.7079	-0.6221	-1.884	1.216	1.295	1.026	0.2728	0.03045	-0.2951
5606	mitogen-activated protein kinase kinase 3	1	-0.06458	0.0621	-0.2112	-0.8475	-0.8652	0.9229	-0.705	0.4556	-0.06013	-0.7221	0.6406	-0.4404	0.8537	0.574	-0.8465	-0.7524	-0.4583	-0.1427	-0.8196	0.6768	-0.1628	0.9184	-0.7117	1.519	-0.6314	-0.2123	0.9734	1.468	0.1446	1.736	-2.788	-0.7077	-0.2451	0.4868	-0.3617	-0.4049	0.4509	0.8335	-0.6858	0.8372	-0.205	1.024	1.742	-0.6651	-0.5618	0.3019	0.7671
5641	legumain	1	-0.08713	-0.1865	0.6957	0.527	-0.1761	-0.7368	-0.1571	0.2114	-0.8846	0.5066	-0.09468	0.4947	0.4987	-0.3921	0.4632	0.01993	0.1509	-0.9247	0.9639	-0.1601	0.7004	0.1448	0.7896	-0.866	-0.1046	0.7861	1.524	-0.9041	0.129	-2.091	-1.543	0.7801	-0.1575	-0.412	-0.2485	4.091	1.551	-0.514	0.7294	-0.6339	-0.4834	-0.6109	-0.4859	-0.9999	0.4767	-0.01993	0.02136
5734	prostaglandin E receptor 4 (subtype EP4)	1	1.295	-0.527	0.2255	0.02566	-0.5776	-0.3094	0.5344	-0.6121	0.9325	-0.4738	1.4	-0.02566	-0.3596	0.866	0.02589	-0.4851	0.8736	0.5537	-1.412	0.09246	-0.8459	1.35	-4.14	-0.6728	1.3	1.264	0.554	0.1306	-0.2603	-0.5096	-1.181	-1.145	-1.362	1.318	-1.087	-1.76	0.3175	-0.3249	-0.4783	-0.5082	-1.639	-1.501	0.3033	0.7086	-0.08357	0.1544	-0.1607
5806	pentaxin-related gene, rapidly induced by IL-1 beta	1	0.8491	-0.284	-0.9575	-0.9478	-0.4131	-1.704	0.7308	-0.7718	-0.6687	0.03844	-0.5796	0.4384	-0.1435	-0.04169	0.9978	-0.9829	0.8441	1.975	0.2631	-0.3333	-0.2138	-0.164	1.452	0.3895	0.02598	0.9121	-0.1813	1.485	0.2924	-0.1587	-0.6912	0.9372	-1.476	-0.3997	0.2421	0.4435	-0.4818	-1.445	-0.6109	0.4859	0.9427	-0.4327	-0.02598	0.7346	0.3827	1.217	0.3607
5873	RAB27A, member RAS oncogene family	1	2.937	2.251	1.397	0.9638	0.1631	-0.8081	0.4246	-1.014	1.045	0.4189	2.949	-0.5858	-0.4292	1.371	-0.3991	-0.2943	1.099	-0.2481	1.331	1.308	-0.9606	0.7596	0.4027	-1.066	0.493	-0.4788	0.07183	-1.087	-0.4101	-0.3949	-2.008	0.1255	-0.03927	0.06467	-0.09291	-0.5793	1.203	-0.2423	0.2281	-0.358	-1.974	-1.281	0.9064	-0.7066	1.142	0.1396	-0.1377
5971	v-rel reticuloendotheliosis viral oncogene homolog B, nuclear factor of kappa light polypeptide gene enhancer in B-cells 3 (avian)	1	-0.08631	0.4318	-0.1855	-2.258	1.477	1.516	0.7161	-0.1263	0.2281	-0.1771	0.1194	0.6694	-0.1027	0.7379	-0.7796	0.8479	-0.09497	-1.214	-1.244	0.737	0.06066	0.6567	-1.709	1.816	-0.7711	-0.8576	0.596	0.6139	-0.6633	1.238	-1.918	-1.918	-0.6003	-1.354	-1.493	-0.2978	-0.192	0.4575	-1.023	0.9156	-2.956	0.8676	0.3317	-0.5333	-1.094	0.6939	1.617
6238	ribosome binding protein 1 homolog 180kDa (dog)	1	-1.163	0.4809	-0.3911	-0.009248	-1.115	1.856	0.1971	-2.007	0.7713	0.4259	0.4626	0.002963	0.2569	0.7889	-1.313	0.5553	-0.06858	-0.6946	0.8089	-0.01852	-0.4345	-0.3414	-1.85	1.431	-0.0561	-1.023	0.002351	1.246	0.1021	0.8397	-2.707	0.5859	1.552	0.8966	1.179	-0.9801	-1.023	-0.5608	0.5399	-0.8794	-2.47	0.07027	0.4627	-1.476	0.668	0.1861	-0.2494
6491	TAL1 (SCL) interrupting locus	1	-0.4481	-1.593	-0.7232	-1.099	-0.9063	1.17	-1.075	-1.383	-2.133	0.2709	-0.4467	-0.5166	2.155	-0.7831	0.4264	-0.7169	0.39	-0.06535	0.5474	0.8756	-1.241	1.383	0.1623	0.3257	-0.3385	-1.869	-0.1949	3.327	-0.2516	1.787	0.3218	-0.2297	1.839	1.027	0.09674	0.4749	-0.01448	0.01448	0.6051	-0.2901	1.488	0.4526	0.1542	-0.3934	-0.8361	0.02147	-0.4373
6646		1
6897	threonyl-tRNA synthetase	1	-0.2512	0.3674	0.4845	0.7764	0.1115	2.134	1.652	-1.328	-0.8726	-0.01722	2.969	-0.6494	0.4213	-0.4371	0.4567	2.101	-0.7841	0.01722	1.068	-0.7887	0.2319	-0.8232	0.8904	-1.025	-0.3779	-0.7679	0.8115	-2.466	0.2559	0.8727	-1.372	-0.05085	-0.2606	0.9077	-0.5361	0.1906	-0.4865	-0.5338	0.6251	-0.7576	-1.629	-0.9897	1.58	0.7865	0.3642	0.8422	-0.4287
7086	transketolase (Wernicke-Korsakoff syndrome)	1	0.2605	-0.5459	-0.6026	-0.1355	0.8345	0.143	0.01882	1.195	-0.6597	0.6514	0.1298	0.8522	1.735	0.258	-0.03402	2.796	-0.9737	1.006	-0.2854	-0.4143	2.372	-0.01428	-2.56	-0.1195	-0.6952	-0.8509	0.7748	2.457	1.216	1.408	-0.4557	-0.971	1.099	-0.7684	-0.04847	-0.7967	-0.9339	0.36	-1.634	-0.7842	-0.7951	0.07939	1.567	-0.02078	-0.4043	1.101	0.4674
7422	vascular endothelial growth factor	1	-0.6267	1.958	0.983	1.132	0.7805	-0.6572	0.1438	-2.477	0.5809	-0.7091	0.6104	-0.3028	-0.8121	-0.5481	-1.017	-1.544	-0.9785	-1.353	1.753	0.6459	-0.9742	-1.72	1.331	-0.5858	0.4287	0.1614	0.4321	-2.101	1.186	-1.781	0.7891	0.3653	0.6015	0.3459	0.01039	-0.3744	1.207	-1.564	1.671	-0.1104	-0.5474	0.1023	-0.8785	-2.018	-1.408	0.3095	0.3056
8273		1
[truncated: 240 more rows]
[truncated: 13 more columns]

## Sheet: cluster_Lapointe_PCA
ID	NAME	GWEIGHT	SHCQ133 PT191_1	SHCQ132 PT190_5	SHBB129 PT130_1	SHCQ145 PT168_2	SHBW124 PT313_2	SHCQ148 PT335_6	SHCQ100 PT233_4	SHCQ159 PT111_1	SHCQ121 PT316_2	SHCQ155 PT205_3	SHBB145 PT07_2	SHBB147 PT14_3	SHBW131 PT171_2	SHCQ149 PT92_1	SHCQ098 PT235_5	SHBB141 PT05_1	SHCQ127 PT319_2	SHBW121 PT177_2	SHBW105 PT308_2	SHBW142 PT96_1	SHCQ117 PT315_2	SHCQ137 PT28_6	SHCQ154 PT215_2	SHBW109 PT181_4	SHBB130 PT126_1	SHBB152 PT21_6	SHCQ165 PT229_1	SHBB123 PT56_2	SHBW135 PT265_1	SHBW111 PT312_2	SHBW115 PT173_2	SHBB149 PT19_2	SHBB128 PT58_2	SHCQ118 PT103_1	SHBB126 PT57_2	SHCQ124 PT317_2	SHBB121 PT55_2	SHBW102 PT32_1	SHCQ139 PT41_2	SHBB119 PT54_2	SHBW106 PT311_2	SHCQ164 PT224_3	SHCQ122 PT102_2	SHBB158 PT138_1	SHBW097 PT37_1	SHBW143 PT83_2	SHBW139 PT87_1
[truncated: 418 more rows]
[truncated: 15 more columns]
