# Supplementary material for: A gene transcription signature associated with hormone independence in a subset of both breast and prostate cancers
Source: BMC Genomics. 2007 Jun 28;8:199. doi: 10.1186/1471-2164-8-199 (PMC1914359; doi:10.1186/1471-2164-8-199)
Supplement: Additional File 3 — Supporting Data, Figure 4. Excel worksheets with the expression data that was presented as heat maps in Figure 4, along with a list of the associated genes. [file 1471-2164-8-199-S3.xls]

## Sheet: notes_CJC
1	The adjacent worksheets contain the expression data presented as heat maps in Figure 4 of the paper on the common signature of hormone independence
2	"Cluster" worksheets can be saved as CDT files and viewed using the TreeView or JavaTreeView software available from the Eisen lab's web site.
3	The order of the genes in each worksheet is the same order in which they appeared in the associated figure.

## Sheet: gene_list_common_hormone_sig
Entrez ID	Name	Title	group	Bild probe	Brooks probe	MCF7-oncogene probe
87	ACTN1	actinin, alpha 1	ER-_HR	208637_x_at	IMAGE:854079	208636_at
2000	ELF4	E74-like factor 4 (ets domain transcription factor)	ER-_HR	31845_at	IMAGE:48614	203490_at
1969	EPHA2	EPH receptor A2	ER-_HR	203499_at	IMAGE:241530	203499_at
824	CAPN2	calpain 2, (m/II) large subunit	ER-_HR	208683_at	IMAGE:549728	208683_at
2633	GBP1	guanylate binding protein 1, interferon-inducible, 67kDa	ER-_HR	231577_s_at	IMAGE:841008	202269_x_at
5359	PLSCR1	phospholipid scramblase 1	ER-_HR	202430_s_at	IMAGE:268736	202446_s_at
56913	C1GALT1	core 1 synthase, glycoprotein-N-acetylgalactosamine 3-beta-galactosyltransferase, 1	ER-_HR	219439_at	IMAGE:277346	219439_at
390	ARHE	Rho family GTPase 3	ER-_HR	212724_at	IMAGE:415851	212724_at
5621	PRNP	prion protein (p27-30) (Creutzfeld-Jakob disease, Gerstmann-Strausler-Scheinker syndrome, fatal familial insomnia)	ER-_HR	201300_s_at	IMAGE:812048	201300_s_at
3383	ICAM1	intercellular adhesion molecule 1 (CD54), human rhinovirus receptor	ER-_HR	202638_s_at	IMAGE:293413	202638_s_at
3569	IL6	interleukin 6 (interferon, beta 2)	ER-_HR	205207_at	IMAGE:310406	205207_at
2131	EXT1	exostoses (multiple) 1	ER-_HR	201995_at	IMAGE:2568869	201995_at
5329	PLAUR	plasminogen activator, urokinase receptor	ER-_HR	210845_s_at	IMAGE:590154	210845_s_at
5271	SERPINB8	serpin peptidase inhibitor, clade B (ovalbumin), member 8	ER-_HR	206034_at	IMAGE:341978	206034_at
10644	IMP-2	IGF-II mRNA-binding protein 2	ER-_HR	218847_at	IMAGE:743774	218847_at
7378	UPP1	uridine phosphorylase 1	ER-_HR	203234_at	IMAGE:489677	203234_at
10479	SLC9A6	solute carrier family 9 (sodium/hydrogen exchanger), member 6	ER-_HR	203909_at	IMAGE:20115	203909_at
994	CDC25B	cell division cycle 25B	ER-_HR	201853_s_at	IMAGE:48398	201853_s_at
2023	ENO1	enolase 1, (alpha)	ER-_HR	217294_s_at	IMAGE:1637756	201231_s_at
4478	MSN	moesin	ER-_HR	200600_at	IMAGE:81332	200600_at
29970	SCHIP1	schwannomin interacting protein 1	ER-_HR	204030_s_at	IMAGE:506143	204030_s_at
3600	IL15	interleukin 15	ER-_HR	205992_s_at	IMAGE:289606	205992_s_at
7296	TXNRD1	thioredoxin reductase 1	ER-_HR	201266_at	IMAGE:789376	201266_at
8882	ZNF259	zinc finger protein 259	ER-_HR	200054_at	IMAGE:2062028	200054_at
2182	ACSL4	acyl-CoA synthetase long-chain family member 4	ER-_HR	202422_s_at	IMAGE:133988	202422_s_at
29980	DONSON	downstream neighbor of SON	ER-_HR	221677_s_at	IMAGE:752770	221677_s_at
8898	MTMR2	myotubularin related protein 2	ER-_HR	203211_s_at	IMAGE:754380	203211_s_at
4907	NT5E	5'-nucleotidase, ecto (CD73)	ER-_HR	203939_at	IMAGE:42070	203939_at
25937	TAZ	WW domain containing transcription regulator 1	ER-_HR	202133_at	IMAGE:589869	202133_at
26064	RAI14	retinoic acid induced 14	ER-_HR	202052_s_at	IMAGE:823850	202052_s_at
7398	USP1	ubiquitin specific peptidase 1	ER-_HR	202412_s_at	IMAGE:489595	202413_s_at
7272	TTK	TTK protein kinase	ER-_HR	204822_at	IMAGE:2062329	204822_at
10946	SF3A3	splicing factor 3a, subunit 3, 60kDa	ER-_HR	203818_s_at	IMAGE:31866	203818_s_at
55003	PAK1IP1	PAK1 interacting protein 1	ER-_HR	218886_at	IMAGE:132111	218886_at
2037	EPB41L2	erythrocyte membrane protein band 4.1-like 2	ER-_HR	201719_s_at	IMAGE:417426	201718_s_at
3575	IL7R	interleukin 7 receptor	ER-_HR	226218_at	IMAGE:80344	205798_at
1075	CTSC	cathepsin C	ER-_HR	225647_s_at	IMAGE:845355	201487_at
1284	COL4A2	collagen, type IV, alpha 2	ER-_HR	211964_at	IMAGE:769959	211964_at
858	CAV2	caveolin 2	ER-_HR	203324_s_at	IMAGE:110467	203323_at
26031	OSBPL3	oxysterol binding protein-like 3	ER-_HR	209626_s_at	IMAGE:139540	209627_s_at
2920	CXCL2	chemokine (C-X-C motif) ligand 2	ER-_HR	209774_x_at	IMAGE:153340	209774_x_at
10403	KNTC2	kinetochore associated 2	ER-_HR	204162_at	IMAGE:345787	204162_at
140885	PTPNS1	protein tyrosine phosphatase, non-receptor type substrate 1	ER-_HR	202897_at	IMAGE:731118	202897_at
9322	TRIP10	thyroid hormone receptor interactor 10	ER-_HR	202734_at	IMAGE:37491	202734_at
9056	SLC7A7	solute carrier family 7 (cationic amino acid transporter, y+ system), member 7	ER-_HR	204588_s_at	IMAGE:2420792	204588_s_at
6732	SRPK1	SFRS protein kinase 1	ER-_HR	202200_s_at	IMAGE:856135	202199_s_at
136	ADORA2B	adenosine A2b receptor	ER-_HR	205891_at	IMAGE:377252	205891_at
1786	DNMT1	DNA (cytosine-5-)-methyltransferase 1	ER-_HR	201697_s_at	IMAGE:276547	201697_s_at
3801	KIFC3	kinesin family member C3	ER-_HR	1559759_at	IMAGE:753038	209661_at
3934	LCN2	lipocalin 2 (oncogene 24p3)	ER-_HR	212531_at	IMAGE:741497	212531_at
29083	HSPC135	HSPC135 protein	ER-_HR	221046_s_at	IMAGE:1486071	221046_s_at
5241	PGR	progesterone receptor	ER+_HS	208305_at	IMAGE:2161427	208305_at
1363	CPE	carboxypeptidase E	ER+_HS	201117_s_at	IMAGE:40558	201116_s_at
27134	TJP3	tight junction protein 3 (zona occludens 3)	ER+_HS	35148_at	IMAGE:741919	213412_at
10140	TOB1	transducer of ERBB2, 1	ER+_HS	228834_at	IMAGE:361611	202704_at
388	RHOB	ras homolog gene family, member B	ER+_HS	212099_at	IMAGE:1492448	212099_at
25800	SLC39A6	solute carrier family 39 (zinc transporter), member 6	ER+_HS	1555460_a_at	IMAGE:52933	202089_s_at
367	AR	androgen receptor (dihydrotestosterone receptor; testicular feminization; spinal and bulbar muscular atrophy; Kennedy disease)	ER+_HS	211621_at	IMAGE:2250839	211110_s_at
5349	FXYD3	FXYD domain containing ion transport regulator 3	ER+_HS	202489_s_at	IMAGE:588460	202489_s_at
10229	COQ7	coenzyme Q7 homolog, ubiquinone (yeast)	ER+_HS	210820_x_at	IMAGE:2062396	209745_at
2065	ERBB3	v-erb-b2 erythroblastic leukemia viral oncogene homolog 3 (avian)	ER+_HS	202454_s_at	IMAGE:1160531	202454_s_at
1154	CISH	cytokine inducible SH2-containing protein	ER+_HS	223377_x_at	IMAGE:771058	221223_x_at
414	ARSD	arylsulfatase D	ER+_HS	225286_at	IMAGE:549139	206831_s_at
780	DDR1	discoidin domain receptor family, member 1	ER+_HS	207169_x_at	IMAGE:182288	207169_x_at
2804	GOLGB1	golgi autoantigen, golgin subfamily b, macrogolgin (with transmembrane signal), 1	ER+_HS	201057_s_at	IMAGE:840524	201057_s_at
7494	XBP1	X-box binding protein 1	ER+_HS	200670_at	IMAGE:417867	200670_at
3169	FOXA1	forkhead box A1	ER+_HS	237086_at	IMAGE:84786	204667_at
7644	ZNF91	zinc finger protein 91 (HPF7, HTF10)	ER+_HS	206059_at	IMAGE:2455403	206059_at
11201	POLI	polymerase (DNA directed) iota	ER+_HS	219317_at	IMAGE:502297	219317_at
1153	CIRBP	cold inducible RNA binding protein	ER+_HS	200810_s_at	IMAGE:1493383	200811_at
6509	SLC1A4	solute carrier family 1 (glutamate/neutral amino acid transporter), member 4	ER+_HS	209610_s_at	IMAGE:898227	209611_s_at
51478	HSD17B7	hydroxysteroid (17-beta) dehydrogenase 7	ER+_HS	220081_x_at	IMAGE:247901	220081_x_at
51361	HOOK1	hook homolog 1 (Drosophila)	ER+_HS	225792_at	IMAGE:845454	219976_at
23199	KIAA0182	KIAA0182 protein	ER+_HS	212057_at	IMAGE:1655729	212057_at
27075	TM4SF13	tetraspanin 13	ER+_HS	217979_at	IMAGE:416374	217979_at
55930	MYO5C	myosin VC	ER+_HS	218966_at	IMAGE:665405	218966_at
56654	NPDC1	neural proliferation, differentiation and control, 1	ER+_HS	218086_at	IMAGE:2017597	218086_at
3382	ICA1	islet cell autoantigen 1, 69kDa	ER+_HS	210547_x_at	IMAGE:824659	210547_x_at
23247	KIAA0556	KIAA0556 protein	ER+_HS	213185_at	IMAGE:1569902	213185_at
8349	HIST2H2BE	histone 2, H2be	ER+_HS	202708_s_at	IMAGE:813149	202708_s_at
2746	GLUD1	glutamate dehydrogenase 1	ER+_HS	200946_x_at	IMAGE:450327	200946_x_at

## Sheet: cluster_Bild_breast_cell_lines
ID	NAME	GWEIGHT	H.BT.483	BT483	L.ZR.75.1	ZR75	K.T.47D	T47D	F.MDA.MB.361	MDA.MB.361	E.CAMA.1	C.MCF7	MCF7	A.BT.474	BT474	O.HCC1428	S.MDA.MB.453	J.SK.BR.3	SKBR3	P.HCC38	D.HS578T	G.MDA.MB.157	R.MDA.MB.231	MDA.MB.231	A.BT.20	BT20	N.HCC1806	I.BT.549	BT549	M.HCC1143
EWEIGHT			1	1	1	1	1	1	1	1	1	1	1	1	1	1	1	1	1	1	1	1	1	1	1	1	1	1	1	1
87	208637_x_at	1	-1.359	-1.861	-0.6084	-0.7196	-0.1314	-0.08494	-0.8371	-0.3137	-0.5207	0.4063	0.1289	-0.1018	-0.6519	-0.002785	-0.07392	-0.8533	-1.27	1.67	1.725	0.4108	0.9251	1.101	0.5505	0.14	0.156	0.5959	0.5405	1.04
2000	31845_at	1	-1.073	-1.111	1.12	0.3132	-0.4493	-0.5302	-0.9109	-1.331	-0.7788	1.213	0.2554	-2.172	-2.447	-0.1214	-0.4089	0.5731	-0.5858	-0.1279	0.5225	0.285	0.5841	0.3035	1.367	1.283	1.914	1.14	0.6344	0.5383
1969	203499_at	1	-1.59	-1.661	-0.954	-1.201	-1.71	-1.897	-1.794	-0.9581	-1.053	-0.3585	-0.5903	-1.214	-1.086	1.631	-1.69	-0.9086	-0.7566	2.126	1.137	2.043	2.111	1.755	0.2255	-0.1745	2.469	2.102	2.592	1.404
824	208683_at	1	-0.2539	-0.009983	1.461	1.289	-0.1175	-0.2659	-0.6439	-0.1446	-4.767	-2.484	-2.108	-0.7831	-1.638	0.1823	-0.2257	0.9556	1.239	0.04082	0.4892	1.138	1.362	1.4	0.637	0.7016	0.6367	0.8479	0.9072	0.1535
2633	231577_s_at	1	-1.629	-1.298	-1.68	-1.294	-1.496	-1.119	-1.642	-0.7494	-1.505	-1.45	-0.7362	-1.572	-1.208	-0.3909	-1.66	1.222	-1.016	1.267	3.026	1.813	2.349	2.587	2.487	0.6284	2.087	2.149	1.721	-0.8908
5359	202430_s_at	1	-1.465	-1.349	-0.1132	-1.83	-0.2161	-0.3486	0.3219	-0.07686	-0.4028	0.06306	1.365	-0.9878	-1.823	0.0771	-0.3131	0.1907	-0.8038	0.6596	0.7405	0.007047	0.3742	0.1643	0.771	0.4679	1.381	0.3088	0.1953	2.642
56913	219439_at	1	-1.378	-1.554	0.6927	-0.3646	-0.2351	-0.4819	-1.752	-1.454	-0.2926	-0.3763	-1.74	-0.9371	-1.077	0.6114	-0.6611	0.936	0.2909	-0.8225	1.975	0.585	0.9665	0.7893	0.8279	0.5468	1.172	1.637	1.591	0.5041
390	212724_at	1	-2.432	-2.332	-0.3816	-1.054	-0.3638	-1.7	-1.346	-0.694	-1.316	0.09959	0.0477	-0.2479	-1.795	0.2295	0.6477	-0.0948	-0.9076	2.264	2.343	0.3614	1.544	0.8634	0.6042	-0.03395	1.222	1.489	1.492	1.489
5621	201300_s_at	1	-0.1472	-1.42	-0.8897	-1.591	-0.8692	-1.297	-1.624	-1.507	-5.801	-0.6521	-0.2385	-1.212	-2.69	2.316	-1.546	0.6228	0.4665	1.98	1.988	1.47	1.886	1.873	0.7442	0.6953	2.155	1.563	2.227	1.499
3383	202638_s_at	1	-0.9519	-0.7946	-1.137	-0.9902	-1.05	-0.8688	-1.205	-1.309	-0.2044	-1.131	-0.694	-1.351	-0.948	0.03818	-1.018	-0.5152	-1.343	-0.6759	0.0586	2.556	2.12	2	1.246	0.9368	1.474	2.924	2.31	0.5246
3569	205207_at	1	-1.039	-0.7153	-0.9727	-0.9149	-1.115	-1.131	-1.192	-0.8129	-0.9933	-0.9235	-0.5755	-1.3	-0.8389	-1.02	-0.6153	-0.8355	-0.7884	-0.8215	2.363	1.986	3.873	3.604	-1.007	-0.7303	1.013	1.489	2.593	1.42
2131	201995_at	1	-0.5336	-1.086	-0.902	-1.234	-0.6869	-1.361	-0.8905	-0.5381	-1.247	-1.178	-1.021	-0.9791	-0.9388	0.8149	-0.7763	-0.6635	-1.096	-0.2308	2.603	2.175	1.85	2.051	-0.4431	-0.3538	2.075	1.521	1.493	1.576
5329	210845_s_at	1	-0.7031	-1.179	-0.4644	-1	-1.228	-1.341	-1.633	-1.366	-0.9948	-0.5653	-1.083	-1.023	-0.8763	0.5265	-0.8536	-0.3826	-0.6531	-0.07972	1.701	0.6851	2.539	2.427	-0.1099	-0.4633	1.672	1.73	2.81	1.907
5271	206034_at	1	0.1213	-0.5604	-0.3182	-0.6817	0.0189	-0.8316	-0.51	-0.393	-0.2829	-0.1496	-0.2281	-0.01961	-0.4335	0.6054	-0.1266	0.08534	-0.1807	0.002721	0.863	-0.3104	0.5804	0.4689	0.2453	-0.1749	-0.1509	0.658	1.099	0.6039
10644	218847_at	1	-0.8442	-1.779	0.1348	-1.163	-0.8672	-1.619	-1.874	-2.077	-1.848	-1.381	-1.215	-2.118	-2.53	2.796	-1.878	-1.642	-2.173	2.51	2.385	2.251	2.816	2.269	0.659	0.9101	2.295	2.338	2.224	1.42
7378	203234_at	1	-0.9224	-2	0.06069	-0.5135	-0.3673	-0.5106	-2.261	-0.9671	-1.573	-0.7845	-0.5486	-1.673	-1.59	0.8271	-1.523	-0.6277	-0.7952	0.8277	1.103	1.548	1.711	1.776	1.175	1.683	2.908	0.4599	0.7591	1.82
10479	203909_at	1	-2.528	-2.731	-0.2145	-1.091	-0.00206	-0.3841	0.05812	-0.3341	-3.2	0.8476	-0.4463	-1.225	-1.692	1.391	-0.8124	-0.2842	-1.713	1.401	1.282	0.7121	1.012	1.136	0.8946	0.3062	2.198	2.182	1.764	1.474
994	201853_s_at	1	-0.6461	-0.2046	-0.6719	-0.4519	-0.6811	-0.2802	-0.5422	-0.9154	0.07867	0.299	0.3604	-0.1546	-0.339	-0.2421	-0.5092	-0.2	0.05862	0.1626	0.8302	0.9798	0.1565	0.1428	-0.5887	0.0405	0.4343	0.901	1.348	0.6346
2023	217294_s_at	1	-1.662	-1.023	-0.4117	0.3792	-0.03795	0.41	-0.7589	-0.2918	-0.3031	-0.09136	0.12	-0.3331	-1.299	-0.04005	-0.2473	-0.1033	0.7588	-1.215	0.8101	1.181	1.172	0.8516	-0.05393	0.802	-0.8756	0.7607	1.083	0.4194
4478	200600_at	1	-2.695	-3.176	0.0871	-0.7433	-2.598	-1.97	-2.979	-3.106	-3.263	-3.125	-2.316	-2.879	-2.562	2.88	-2.218	-2.099	-2.572	2.641	3.575	2.853	4.29	3.907	2.462	2.041	2.808	3.499	3.357	3.901
29970	204030_s_at	1	-0.853	-1.307	-0.5461	-0.894	0.09781	-0.9736	-1.619	-1.48	0.4549	-1.095	-1.577	-1.449	-1.667	0.5677	-0.4405	0.3778	-0.0227	1.942	2.218	0.6597	0.5236	0.5152	1.087	0.1143	2.009	0.6374	0.1006	2.618
3600	205992_s_at	1	-0.1416	-0.2902	-0.6013	-0.6099	-0.926	-0.389	-0.9633	-0.5772	0.0206	-0.9842	-0.7727	-0.796	-0.7817	0.1833	-0.5079	-0.2894	-0.3313	2.214	0.7548	0.8237	0.2723	0.3694	0.7071	0.1752	0.253	1.271	1.023	0.8939
7296	201266_at	1	-0.1711	-0.2777	0.6857	0.3061	-0.5093	-0.635	0.05461	0.03988	-1.152	-0.621	-0.6915	-0.8983	-1.694	0.3333	-0.338	0.8877	0.7542	0.3302	0.2691	-0.3559	0.8674	0.1627	1.559	1.333	0.2855	0.1287	0.1032	-0.7563
8882	200054_at	1	-0.8457	-0.07271	0.04076	0.04102	0.142	0.4079	-0.5935	-0.4396	-0.2675	-0.268	0.4528	-0.3208	-0.5251	-0.4059	0.006804	0.4504	0.17	-0.1056	0.4334	-0.3082	0.3913	0.5989	0.2165	0.5187	0.1445	0.3845	0.04395	-0.2908
2182	202422_s_at	1	-2.009	-1.619	-1.258	-0.7528	-1.653	-1.383	-1.19	-1.435	-0.8006	-1.529	-1.533	-1.779	-1.588	0.1974	-1.929	-1.568	-1.573	1.203	2.512	1.972	3.271	2.607	2.861	1.548	1.098	3.62	2.96	-0.2477
29980	221677_s_at	1	-1.217	-0.7206	-0.4613	-1.24	0.6251	0.5939	-0.01415	-0.7281	-0.2143	-0.4407	-0.743	-0.1639	-0.6191	-0.2351	0.3297	0.1527	-0.2307	0.6732	0.5798	0.3811	-0.3195	0.4202	1.197	0.9342	0.5857	0.2312	-0.2751	0.9189
8898	203211_s_at	1	-0.2271	0.002981	0.2378	0.04777	0.03206	-0.005977	-0.8014	-0.6249	-0.9879	-0.8724	-0.5932	-0.8191	-1.266	0.1335	0.2652	0.4428	0.2673	0.3656	1.684	-0.7523	0.5757	1.06	1.063	1.229	0.4145	-0.2011	-0.3571	-0.3128
4907	203939_at	1	-2.204	-1.84	-1.913	-1.594	-2.239	-1.835	-2.355	-2.062	-2.09	-0.06565	-1.367	-1.864	-1.996	1.795	-2.144	1.201	-0.7564	0.2629	2.814	2.267	4.005	3.411	-1.673	-0.8499	1.847	3.749	4.444	3.052
25937	202133_at	1	-1.598	-2.032	-1.431	-2.121	0.5223	-0.6228	-1.096	-1.36	-1.57	-0.8333	-1.438	-1.156	-2.86	-0.026	-1.7	0.2419	-0.3556	2.868	1.898	0.9255	1.952	1.293	1.474	0.525	1.922	2.428	2.177	1.973
26064	202052_s_at	1	-2.438	-2.174	-1.255	-2.514	-0.31	-0.7308	0.5827	0.2095	0.6355	-2.749	-1.527	-0.2087	-0.1471	0.3233	-0.4741	0.3062	-1.031	0.7186	1.392	0.5674	1.85	1.651	1.423	1.038	0.3593	1.79	1.788	0.9233
7398	202412_s_at	1	-0.7858	-0.4389	-0.3278	-0.5471	-0.07659	0.03546	-0.2968	-0.9137	-0.281	-0.5334	-0.01746	-0.1774	-0.4336	-0.457	1.019	-0.0298	0.2129	0.1162	0.2076	-0.2736	0.5915	0.6271	0.8419	0.2363	0.1487	0.6134	0.7211	0.2191
7272	204822_at	1	-1.536	-1.629	0.1329	-0.1778	0.1412	-0.07218	0.2899	-0.4263	-0.6632	-0.22	-0.7659	-0.1907	-0.8807	0.4585	0.5777	0.1145	-1.139	-0.492	0.8973	0.83	0.3698	-0.07913	0.5174	0.8201	0.703	0.884	0.464	1.072
10946	203818_s_at	1	-0.4812	-0.6353	-0.2041	-0.717	-0.08685	-0.03387	-0.2862	-0.6019	0.2685	-0.1369	-0.05296	-0.4409	-0.4681	-0.6284	0.3938	-0.2351	-0.4895	0.2523	0.6427	0.4675	0.7694	0.5386	-0.0998	-0.2989	0.2346	1.135	0.7586	0.4355
55003	218886_at	1	-1.286	-0.7102	-0.7266	-0.9442	0.1232	0.1904	-0.4622	-0.7714	0.7167	-0.5121	0.3831	-0.4608	-0.7665	0.2878	0.6509	0.8512	0.3718	-0.9575	0.8082	-0.6868	0.7779	0.9869	0.02336	-0.03596	0.3884	0.767	0.3882	0.6055
2037	201719_s_at	1	-1.419	-2.23	-1.28	-1.418	0.3859	-1.033	-0.5773	-1.1	0.1482	-0.1051	-0.8836	-1.634	-1.316	-0.1244	-0.7767	-1.691	-1.365	1.555	1.921	1.765	1.834	0.981	2.053	1.428	1.708	0.9272	-0.2424	2.488
3575	226218_at	1	-1.042	-0.7104	-1.052	-0.6159	-0.9666	-0.4761	-1.011	-0.8865	-1.223	-0.9936	-0.901	-0.5709	-0.6206	1.869	-0.9786	-0.961	-1.018	0.02143	1.514	2.573	2.005	1.207	-0.8642	-0.6329	2.647	2.345	1.888	-0.5448
1075	225647_s_at	1	-0.8258	-2.194	-1.019	-0.9932	-2.158	-1.664	-1.45	-1.636	-1.087	-1.971	-0.8596	-1.888	-2.967	2.745	-2.267	0.3131	0.689	1.458	2.691	0.2561	2.261	2.5	0.04601	0.9298	1.57	2.175	3.367	1.978
1284	211964_at	1	-2.574	-2.39	-2.26	-2.061	-2.727	-2.303	-2.34	-2.249	-2.348	-2.815	-1.899	-1.912	-1.636	3.533	-2.66	-0.3689	-1.428	3.072	4.567	4.014	2.741	2.825	0.5054	-0.04945	2.883	3.225	3.678	2.975
858	203324_s_at	1	-1.676	-1.042	-1.911	-1.76	-2.963	-2.518	-2.795	-1.636	-2.955	1.677	-1.558	-2.771	-2.414	3.775	-2.924	-1.35	-1.982	1.704	3.031	2.311	3.301	3.105	1.495	1.496	2.799	2.847	2.602	2.114
26031	209626_s_at	1	-1.522	-1.167	1.17	0.8087	0.4316	0.5331	-0.7703	-0.8555	-1.149	-1.775	-2.416	-2.079	-2.423	1.825	-0.1845	1.115	0.2225	-0.02469	1.052	1.383	1.665	1.448	0.1977	0.1045	1.875	-0.1293	-0.39	1.055
2920	209774_x_at	1	-0.8777	-1.32	-1.206	-1.197	-0.9717	-0.8871	-1.103	-1.165	-1.054	-1.105	-0.9305	-0.3514	-1.222	1.17	-1.003	-0.942	-1.16	-0.6108	-0.1737	-0.5097	4.138	2.234	-0.7697	-0.9161	1.603	4.428	4.917	0.9864
10403	204162_at	1	-1.897	-2.194	0.6523	0.0668	-0.05596	0.307	-0.2167	-1.363	0.144	-0.7904	-0.9019	-0.02436	-0.8349	-0.07871	-0.2853	-0.6994	-1.854	-0.4321	1.327	1.138	0.7552	0.5637	1.053	1.236	1.699	1.018	0.3204	1.349
140885	202897_at	1	-0.4376	0.1121	-0.5773	-0.6006	-0.9111	-0.4159	-0.4333	-0.3784	-1.533	-0.9198	-0.6932	-0.5001	-0.558	0.2498	1.952	-1.625	-0.4853	1.468	0.8842	1.382	-1.022	-0.399	-0.6841	-0.1097	1.462	0.7035	1.755	2.315
9322	202734_at	1	-0.9429	-0.8201	-0.1308	-0.1085	-0.1977	-0.2693	-0.8828	-0.6393	0.07397	-0.5806	-0.6443	-1.138	-0.5196	0.7821	-0.3439	0.01955	-0.2725	0.163	0.7662	1.064	0.8406	1.166	0.851	0.5517	0.3264	0.2325	-0.1497	0.8024
9056	204588_s_at	1	-0.04472	-0.1941	-0.6046	-0.2825	-0.1744	-0.2354	-0.3085	-0.1981	-0.2832	-0.217	0.2864	-0.01273	0.01081	-0.0873	-0.1495	0.2746	-0.03252	0.2466	-0.1884	1.002	0.1802	0.09584	-0.07053	0.02608	-0.002667	-0.1227	0.2018	0.8841
6732	202200_s_at	1	-0.4107	-0.743	-0.5886	-0.9134	-0.4865	-0.7341	0.374	0.1439	0.5005	-0.4217	-0.7006	-0.2047	-0.7199	0.3762	-0.01489	-0.1559	-0.403	-0.02392	0.1472	-0.1507	1.495	1.435	0.7057	0.6348	0.4134	0.378	0.1726	-0.1049
136	205891_at	1	-0.8025	-1.51	-0.4801	-0.8113	-2.055	-2.388	-2.184	-2.243	-1.733	-1.604	0.1448	-2.038	-1.897	2.516	-2.503	-0.5754	-0.7587	1.969	1.815	2.623	2.405	2.867	0.1632	1.217	1.566	1.809	2.012	2.474
1786	201697_s_at	1	-0.7575	-1.049	-0.4604	-0.924	-0.6174	-0.362	-0.1271	-0.9131	0.1817	-0.08286	0.1109	0.5257	0.3293	0.25	0.7743	-0.62	-0.7786	0.4055	0.6711	0.7806	0.3415	0.6938	-0.03801	-0.2427	0.6358	0.4081	0.1691	0.6954
3801	1559759_at	1	-0.1486	-0.5202	-0.6657	-0.736	0.01456	0.1612	-0.566	-0.5181	-0.5758	-0.7748	-0.3923	-0.5345	-0.5611	0.3893	-1.092	0.5467	0.4355	0.7133	-0.07101	0.5754	0.3411	0.1256	0.5797	-0.1563	0.05417	1.025	0.5223	1.828
3934	212531_at	1	-1.037	-0.9476	-1.083	-1.048	-1.389	-1.488	-1.331	-1.225	-1.102	-1.097	-1.227	-0.8173	-0.7083	0.5174	-1.268	1.858	0.6311	-0.7593	-1.364	-1.354	2.034	1.719	4.143	3.237	5.002	-1.265	-1.169	2.538
29083	221046_s_at	1	-1.234	-0.9146	-0.1764	-0.6195	0.00593	-0.08872	-0.3195	-0.5806	-0.2129	-0.2065	-0.1351	-0.2154	-0.4566	0.1031	0.5201	-0.4066	-0.4384	-0.4323	1.034	-0.1452	0.4528	0.4338	1.469	1.188	0.7008	-0.01265	-0.2304	0.9174
5241	208305_at	1	3.804	3.922	0.7482	1.464	4.443	4.437	2.356	-0.5575	0.9934	0.3304	-1.584	3.365	1.365	-1.462	-1.398	-1.703	-1.724	-1.626	-1.938	-1.407	-1.633	-1.724	-1.72	-1.667	-1.811	-1.775	-1.841	-1.659
1363	201117_s_at	1	2.811	1.202	2.683	1.697	2.256	0.3873	1.914	1.805	3.722	-0.2609	1.916	-0.8477	-0.1927	-3.174	-2.893	1.944	0.1639	-1.586	0.7003	0.003572	-0.796	-1.147	-2.847	-2.873	-3.053	-1.477	-2.146	0.08579
27134	35148_at	1	0.5743	0.5554	1.069	1.103	1.246	1.061	1.009	0.5368	1.017	0.5717	0.2542	0.4911	0.4865	-1.61	0.08184	0.7635	0.3537	-0.7008	-1.607	-2.059	-1.912	-0.8592	1.032	0.5658	0.1838	-1.965	-1.747	-0.4961
10140	228834_at	1	1.183	0.9153	1.287	0.9894	1.279	0.7501	2.047	1.449	0.9578	1.341	1.098	1.39	1.12	-1.016	1.088	-0.1816	0.2812	-1.144	-2.936	-0.894	-1.271	-2.195	-0.2148	-0.3275	-0.7024	-2.612	-3.068	-0.6128
388	212099_at	1	0.8237	1.237	1.326	1.131	0.4854	0.7787	1.517	1.994	2.125	0.4354	0.7961	1.61	1.641	-2.444	1.272	1.426	2.053	-0.3649	-1.086	-0.2631	-1.71	-1.812	-2.012	-2.235	-2.156	-2.708	-2.375	-1.486
25800	1555460_a_at	1	2.078	1.686	3.154	3.093	-0.8516	-0.4518	1.171	0.2786	0.5298	2.765	2.373	0.4173	0.4443	-0.8755	-0.788	-1.982	-1.428	-0.337	0.3802	-0.8692	-0.7531	-0.8602	-2.443	-2.153	-2.672	-0.5006	0.4778	-1.884
367	211621_at	1	0.7748	0.07623	1.725	1.258	0.3465	0.3099	1.215	0.8968	1.841	-0.4884	0.6077	0.4659	1.038	-1.258	3.529	-0.6411	-1.115	-1.374	-0.6025	-1.32	-1.463	-1.529	-1.465	-1.274	-1.448	1.33	-0.1976	-1.238
5349	202489_s_at	1	0.5096	1.234	2.684	2.087	-0.5285	0.1939	1.278	1.237	0.04285	1.692	0.8346	0.688	1.143	1.473	1.588	1.451	1.518	-1.781	-2.624	-2.563	-2.664	-2.951	-0.4415	-0.5235	1.472	-3.097	-2.751	-1.202
10229	210820_x_at	1	0.02655	0.167	0.4704	0.3099	0.2771	0.1892	1.157	0.1667	0.3186	0.3263	-0.0579	-0.0785	-0.1157	-0.2367	0.2419	-0.0549	-0.03737	-0.4789	-0.4121	-0.1492	-0.1576	-0.5838	0.1012	-0.1907	-0.2059	-0.3528	-0.3532	-0.2868
2065	202454_s_at	1	2.734	2.268	0.7279	0.2337	1.553	1.267	1.791	0.9932	1.865	1.489	0.7661	1.413	1.329	-0.3107	1.138	0.8895	0.8696	0.5942	-4.251	-3.624	-1.717	-3.44	-0.2407	-0.6221	-0.1047	-3.838	-4.069	0.2974
1154	223377_x_at	1	0.8183	1.412	1.312	1.243	0.2018	0.7115	1.094	1.277	0.7423	0.1126	0.1584	-0.06088	0.3807	-1.083	1.03	0.3363	0.5019	-1.278	-1.085	-0.4956	-1.181	-1.395	-0.1068	0.427	-1.493	-1.446	-1.1	-1.034
414	225286_at	1	0.07688	-0.5513	0.7066	0.3259	0.4457	0.1406	0.9848	0.728	0.5571	0.9929	-0.1162	1.876	1.839	-0.9822	-1.324	-0.5562	-0.8883	0.359	-0.8052	1.001	-0.9179	-1.045	0.2003	-0.3137	-0.6206	-0.3163	-0.5242	-1.273
780	207169_x_at	1	1.113	0.6565	0.3042	0.2627	0.6217	0.5204	0.6226	0.7312	0.9798	0.691	0.6056	-0.1545	0.2049	0.9281	-0.5351	0.5067	0.4755	0.3742	-1.439	-0.6924	-2.292	-1.97	0.2839	0.1422	0.5613	-2.198	-1.96	0.6545
2804	201057_s_at	1	0.7205	0.3948	0.1619	-0.085	0.3118	-0.1268	0.3384	0.2408	0.5148	0.1294	-0.299	0.6906	0.1863	0.1427	-0.02292	-0.4622	-0.4505	0.1213	0.3587	-0.2728	-0.5389	-0.9649	0.5204	0.002586	-0.09325	-0.6644	-0.8097	-0.04455
7494	200670_at	1	1.352	1.191	1.099	1.274	1.234	0.9346	1.876	1.739	1.461	1.15	1.615	0.8754	0.9304	-1.239	1.328	0.2035	0.8998	-2.318	-0.8464	-1.811	-1.48	-2.007	-1.731	-1.805	-1.275	-1.725	-1.301	-1.626
3169	237086_at	1	1.757	0.777	1.577	0.1249	1.77	0.659	1.924	0.7361	2.259	2.61	1.839	2.182	0.9995	-1.489	2.3	0.2887	-0.5544	-1.657	-2.288	-2.553	-2.459	-2.351	-0.8734	-1.644	0.5199	-2.558	-2.499	-1.397
7644	206059_at	1	-0.428	-0.7018	1.326	-1.075	-0.0155	-0.2053	1.145	0.9783	0.7886	0.5031	0.5389	1.146	1.597	1.162	0.2136	-1.775	-1.916	-0.1177	-1.394	1.082	-0.008123	-0.03496	-0.263	-0.7467	0.1379	-0.2456	-0.6513	-1.041
11201	219317_at	1	0.05094	0.2518	1.233	0.5642	1.359	0.6832	0.6156	0.1778	0.4217	0.3337	0.03519	0.9134	0.2747	-1.238	0.5272	-0.4862	-1.152	0.6213	0.3391	-0.623	-0.01322	-0.6481	-1.457	-1.138	-1.14	-0.01194	-0.5569	0.0631
1153	200810_s_at	1	-0.09158	0.5081	0.5615	-0.1076	0.6424	0.4782	0.7455	0.1812	0.3353	0.3987	0.2604	0.9991	0.3291	-0.5703	1.312	-0.4314	-1	-0.2353	-0.1437	-1.224	0.05978	-0.2867	-0.3341	-1.279	-0.02934	-0.2892	-1.062	0.273
6509	209610_s_at	1	0.2732	0.4474	0.6742	0.8113	0.7176	0.3022	2.062	2.267	0.5947	-2.313	0.5885	1.893	1.863	-0.4427	1.121	-0.8019	-0.9014	-1.646	1.998	0.4062	-2.339	-2.521	-0.4399	-0.2507	-1.39	-1.029	-1.415	-0.5318
51478	220081_x_at	1	0.6458	0.09618	0.3679	0.3324	0.1895	0.007133	-0.1814	-0.523	0.3183	0.3241	-0.03223	0.3884	0.269	0.3691	-0.1504	-0.3561	-0.3602	0.1471	-0.2174	-0.4785	0.06102	-0.2179	-0.3874	-0.5189	0.5693	-0.273	-0.529	0.1402
51361	225792_at	1	1.123	0.8135	0.8187	0.3193	1.476	0.764	0.9476	0.225	0.7094	1.205	0.117	0.7596	0.4306	0.4741	1.38	1.826	1.687	0.6635	-2.919	-2.329	-2.441	-2.566	0.02996	-0.8242	0.2895	-2.827	-2.275	0.1225
23199	212057_at	1	1.155	1.106	0.9259	0.8709	1.604	1.32	1.906	1.622	0.6452	1.086	1.084	1.007	1.143	-1.587	0.6126	0.2794	0.1923	0.005076	-1.458	-2.863	-1.733	-2.752	0.4094	0.4739	-0.717	-2.331	-2.724	-1.282
27075	217979_at	1	1.657	1.442	1.374	1.303	1.334	1.268	1.198	1.011	0.8784	1.194	0.3489	0.7544	1.12	0.9418	0.5484	0.5995	0.7631	-0.982	-3.017	-1.66	-1.816	-3.029	-0.6074	-0.4098	0.4922	-2.576	-2.252	-1.879
55930	218966_at	1	-0.2119	-0.08457	1.174	1.102	0.9379	1.325	0.2733	0.2861	0.6331	1.209	1.487	0.7274	0.8021	-1.223	0.3985	0.3504	0.5529	-0.1142	-2.987	-2.805	0.08406	-0.3943	0.1097	0.01857	0.932	-2.392	-2.484	0.2927
56654	218086_at	1	0.4856	0.1672	0.9539	0.7009	0.7883	1.014	0.7156	0.8405	1.33	0.7224	0.1509	0.1375	0.6124	-1.345	0.9947	-0.09178	0.138	-0.6846	-1.524	-1.651	-1.658	-1.181	-0.1329	0.08821	-0.3865	-0.1087	0.1659	-1.242
3382	210547_x_at	1	0.6897	0.4617	0.9196	0.5384	0.8518	0.4054	0.6087	0.2645	0.3044	0.8448	0.08151	0.79	0.6612	-0.6567	0.7728	0.2917	-0.1405	-0.2248	-1.029	-0.7638	-0.4955	-0.7482	-0.5713	-0.7454	-0.9042	-0.9054	-0.9195	-0.3818
23247	213185_at	1	1.024	0.6098	0.6428	-0.2651	0.3711	-0.1777	0.6556	0.6752	0.03234	0.5895	-0.2054	-0.01038	0.1099	-0.4446	0.1293	-0.2636	-0.2158	0.3026	-1.071	-0.4804	-0.1578	-0.9299	-0.1892	-0.5924	-0.3449	-0.04818	0.02985	0.2246
8349	202708_s_at	1	1.584	1.167	1.507	0.8516	0.6725	0.6297	1.699	1.356	0.998	2.416	0.6814	-0.4781	-0.792	-1.63	0.889	-0.7342	-1.107	1.376	-1.939	0.3745	-1.909	-2.313	0.4882	-0.5033	-0.8021	-1.247	-1.3	-1.936
2746	200946_x_at	1	0.07638	0.5043	0.2407	0.1483	0.4298	0.6718	0.6053	0.4965	-0.01466	0.1101	0.02815	0.384	0.4751	0.8604	0.4614	-0.4658	-0.2165	-0.7907	0.09593	-0.7699	0.8809	0.5825	-0.9403	-0.5607	-2.912	-0.002258	0.1134	-0.4923

## Sheet: cluster_prostate_cell_lines
CLID	NAME	GWEIGHT	shdp072 22Rv1vsCRG	shdp074 LAPC4vsCRG	shdp071 LNCaPvsCRG	shdp253 MBA2BvsCRG	shdp077 MDA2AvsCRG	shdp073 DU145vsCRG	shdp070 PC3vsCRG	shdp075 PPCvsCRG
EWEIGHT			1	1	1	1	1	1	1	1
IMAGE:854079	ACTN1 || Actinin, alpha 1 || Hs.509765 || AA669042 || || 87 || 104265	1	-1.12	-1.85	-1.05	-0.2997	-1.35	-0.009667	2.24	1.17
IMAGE:48614	ELF4 || E74-like factor 4 (ets domain transcription factor) || Hs.271940 || H14359 || || 2000 || 110954	1	0.2423	-0.8777	-1.508	-2.288	-0.5477	0.1123	1.642	1.232
IMAGE:241530	EPHA2 || EPH receptor A2 || Hs.171596 || H84480 || || 1969 || 118742	1	-1.809	0.1813	-2.899	-1.099	-1.949	0.8313	1.911	1.801
IMAGE:549728	CAPN2 || Calpain 2, (m/II) large subunit || Hs.350899 || AA102454 || || 824 || 116918	1	-4.154	0.376	-1.514	-1.114	-0.974	1.146	0.896	2.386
IMAGE:841008	GBP1 || Guanylate binding protein 1, interferon-inducible, 67kDa || Hs.62661 || AA486849 || || 2633 || 100368	1	-0.6353	-1.275	-1.235	-1.095	0.03467	-0.7653	1.615	1.675
IMAGE:268736	PLSCR1 || Phospholipid scramblase 1 || Hs.130759 || N25945 || || 5359 || 101929	1	-0.197	-1.297	-0.757	-1.287	-1.027	0.903	0.813	1.023
IMAGE:277346	C1GALT1 || Core 1 synthase, glycoprotein-N-acetylgalactosamine 3-beta-galactosyltransferase, 1 || Hs.239666 || N47633 || || 56913 || 220454	1	-0.6257	-0.06567	-0.5457	-0.06567	-2.186	1.334	0.3343	0.4243
IMAGE:415851	ARHE || Rho family GTPase 3 || Hs.6838 || W86282 || || 390 || 116517	1	-1.147	0.4827	-2.497	-1.617	-2.317	1.353	1.333	1.573
IMAGE:812048	PRNP || Prion protein (p27-30) (Creutzfeld-Jakob disease, Gerstmann-Strausler-Scheinker syndrome, fatal familial insomnia) || Hs.472010 || AA455969 || || 5621 || 118560	1	-1.143	-1.073	-0.1833	0.3567	-0.6733	0.06667	0.5867	0.9767
IMAGE:293413	ICAM1 || Intercellular adhesion molecule 1 (CD54), human rhinovirus receptor || Hs.515126 || N92072 || CD54=ICAM-1 || 3383 || 178047	1	-2.057	-1.637			-0.8267	1.783	1.693	1.043
IMAGE:310406	IL6 || Interleukin 6 (interferon, beta 2) || Hs.512234 || N98591 || IL-6 || 3569 || 113708	1	-0.794	-1.504	-0.744	-0.634	-1.604	0.666	1.546	0.956
IMAGE:2568869	EXT1 || Exostoses (multiple) 1 || Hs.492618 || AW071548 || || 2131 || 330374	1	-1.994	-1.064	-1.704	-0.5743	-1.674	0.6757	2.006	1.526
IMAGE:590154	PLAUR || Plasminogen activator, urokinase receptor || Hs.466871 || AA147962 || || 5329 || 108945	1	-1.486	-1.076	-2.346	-1.286	-2.496	1.454	2.024	1.734
IMAGE:341978	SERPINB8 || Serine (or cysteine) proteinase inhibitor, clade B (ovalbumin), member 8 || Hs.368077 || W60100 || || 5271 || 119958	1	-0.7093	-0.9793	-0.04933	-1.049	-0.8493	0.2107	0.9707	1.001
IMAGE:743774	IMP-2 || IGF-II mRNA-binding protein 2 || Hs.35354 || AA634300 || || 10644 || 222719	1	-1.49				-2.62	2.08		2.03
IMAGE:489677	UPP1 || Uridine phosphorylase 1 || Hs.488240 || AA099568 || || 7378 || 110238	1	-0.995		-1.555	-1.275		1.995	1.835	-0.005
IMAGE:20115	SLC9A6 || Solute carrier family 9 (sodium/hydrogen exchanger), isoform 6 || Hs.62185 || R25001 || || 10479 || 110620	1	-0.1363	-0.4563	-1.176	-1.246	-0.3363	0.3237	1.114	0.5737
IMAGE:48398	CDC25B || Cell division cycle 25B || Hs.153752 || H14343 || cdc25B=M-phase inducer phosphatase 2 || 994 || 109369	1	-0.07633	0.3837	-0.7563	-1.116	-1.436	1.124	0.3437	0.3337
IMAGE:1637756	ENO1 || Enolase 1, (alpha) || Hs.517145 || AI001174 || || 2023 || 316235	1	-1.128	-0.6477	-0.2277	0.1123	-1.288	0.5823	0.3723	0.9523
IMAGE:81332	MSN || Moesin || Hs.87752 || T60068 || || 4478 || 307380	1	-2.527	-3.037	-0.4873	-2.697	-3.797	2.223	1.983	3.323
IMAGE:506143	SCHIP1 || Schwannomin interacting protein 1 || Hs.134665 || AA708955 || || 29970 || 223115	1	-1.382		-2.322			1.748	1.818	1.988
IMAGE:289606	IL15 || Interleukin 15 || Hs.311958 || N59270 || IL-15 || 3600 || 111123	1	-0.2392		-0.6492			0.4508	0.5008	0.3808
IMAGE:789376	TXNRD1 || Thioredoxin reductase 1 || Hs.434367 || AA453335 || Thioredoxin reductase || 7296 || 119476	1	-0.898	-1.628	-0.158	0.112	-1.388	1.782	-0.288	0.882
IMAGE:2062028	ZNF259 || Zinc finger protein 259 || Hs.7165 || AI343293 || || 8882 || 310377	1	-0.5533	0.07667	-0.7433	-0.1633	-1.333	0.1567	0.8267	0.6467
IMAGE:133988	ACSL4 || Acyl-CoA synthetase long-chain family member 4 || Hs.268785 || R28548 || || 2182 || 223839	1	-1.56	-2.99	-0.7003	-2.08	-2.5	1.48	1.96	2.46
IMAGE:752770	DONSON || Downstream neighbor of SON || Hs.436341 || AA482381 || || 29980 || 117111	1	0.09958	-0.6804	-0.9804		-1.01	0.8596	0.9296	0.1396
IMAGE:754380	MTMR2 || Myotubularin related protein 2 || Hs.181326 || AA436164 || || 8898 || 118119	1	-0.6087	0.2413	-0.4287	-0.1487	-0.9787	0.5213	0.1313	0.5013
IMAGE:42070	NT5E || 5'-nucleotidase, ecto (CD73) || Hs.153952 || R60343 || || 4907 || 116156	1	-0.6213	-1.881	-1.781	-1.501	-2.041	2.399	0.7887	1.509
IMAGE:589869	WWTR1 || WW domain containing transcription regulator 1 || Hs.477921 || AA148213 || || 25937 || 104817	1	-2.771	-0.5907	-3.661	-2.301	-1.491	1.409	2.789	2.289
IMAGE:823850	RAI14 || Retinoic acid induced 14 || Hs.431400 || AA490456 || || 26064 || 118406	1	-0.9177	-0.8777	-0.09767	-0.3177	-0.5177	1.062	-0.2577	0.8323
IMAGE:489595	USP1 || Ubiquitin specific protease 1 || Hs.35086 || AA099033 || || 7398 || 108469	1	-0.105	-0.315	-0.485	-0.255	-0.515	0.235	0.775	-0.005
IMAGE:2062329	TTK || TTK protein kinase || Hs.169840 || AI337292 || || 7272 || 308729	1	-0.1747	-1.085	-0.2347	-1.305	-0.8947	1.265	0.2353	0.7153
IMAGE:31866	SF3A3 || Splicing factor 3a, subunit 3, 60kDa || Hs.77897 || R43015 || || 10946 || 100712	1	-0.206	-0.596	-0.196	-0.016	-1.006	-0.056	0.324	0.944
IMAGE:132111	PAK1IP1 || PAK1 interacting protein 1 || Hs.310231 || R23473 || || 55003 || 102374	1	-0.8587	-0.6087	-0.6987	0.2613	-0.6687	0.9413	0.3013	0.3013
IMAGE:417426	EPB41L2 || Erythrocyte membrane protein band 4.1-like 2 || Hs.486470 || W88572 || || 2037 || 104932	1	-2.067	-0.4273	-1.607	0.08267	0.2227	0.5727	0.7927	0.9127
IMAGE:80344	IL7R || Interleukin 7 receptor || Hs.362807 || T65739 || || 3575 || 317716	1	-1.541	-0.7412		-1.371	-1.101	-0.9213	2.519	1.969
IMAGE:845355	CTSC || Cathepsin C || Hs.128065 || AA644088 || || 1075 || 114599	1	-0.9917	-1.062	-0.3417	-0.7517	-1.612	0.5383	1.658	0.6583
IMAGE:769959	COL4A2 || Collagen, type IV, alpha 2 || Hs.508716 || AA430540 || || 1284 || 116510	1	-1.886	-2.266		-1.156	-2.346	1.924	1.904
IMAGE:110467	CAV2 || Caveolin 2 || Hs.212332 || T84152 || || 858 || 115140	1	-2.076	-1.996	-2.166	-1.826	-3.406	3.334	2.964	0.584
IMAGE:139540	OSBPL3 || Oxysterol binding protein-like 3 || Hs.520259 || R64600 || || 26031 || 117648	1	0.4463	-0.4237	-0.7037	-1.064	-1.654	1.166	0.08633	0.7863
IMAGE:153340	CXCL2 || Chemokine (C-X-C motif) ligand 2 || Hs.75765 || R47771 || || 2920 || 100026	1	-1.123	-1.012	-1.333	-0.7225	-0.9725	1.377	0.6875
IMAGE:345787	KNTC2 || Kinetochore associated 2 || Hs.414407 || W72679 || || 10403 || 99242	1		-0.4671	-0.4171	-1.527	-1.067	0.7329	0.6429	1.233
IMAGE:731118	PTPNS1 || Protein tyrosine phosphatase, non-receptor type substrate 1 || Hs.128846 || AA417269 || || 140885 || 106404	1	-1.498	0.332	-1.618	-0.728	-0.348	-0.098	1.062	1.352
IMAGE:37491	TRIP10 || Thyroid hormone receptor interactor 10 || Hs.515094 || R26642 || || 9322 || 103305	1	-1.827	-0.9773	-0.6873	0.4027	-1.757	1.573	0.8827	0.4527
IMAGE:2420792	SLC7A7 || Solute carrier family 7 (cationic amino acid transporter, y+ system), member 7 || Hs.513147 || AI815076 || || 9056 || 330999	1	-0.1113	-0.2512	-0.4412		-0.7712		0.3088	0.4788
IMAGE:856135	SRPK1 || SFRS protein kinase 1 || Hs.443861 || AA630604 || || 6732 || 116600	1	-0.2517	-0.2317	-0.1217	-0.5117	-0.9917	0.2383	0.5583	0.4683
IMAGE:377252	ADORA2B || Adenosine A2b receptor || Hs.167046 || AA055349 || || 136 || 114049	1	-1.114	-0.774	-0.094	-0.644	-1.404	-0.124	1.136	1.406
IMAGE:276547	DNMT1 || DNA (cytosine-5-)-methyltransferase 1 || Hs.202672 || N34857 || || 1786 || 116171	1	-0.4	-0.16	-0.53	-0.13	-0.88	0.62	0.01	0.63
IMAGE:753038	KIFC3 || Kinesin family member C3 || Hs.23131 || AA436460 || || 3801 || 112875	1	-1.525	-0.505	-1.295			2.295	0.715	0.315
IMAGE:741497	LCN2 || Lipocalin 2 (oncogene 24p3) || Hs.204238 || AA400973 || || 3934 || 106668	1	-1.916	-2.106	-0.3363	-0.2363	-1.906	-0.4663	3.244	1.124
IMAGE:1486071	HSPC135 || HSPC135 protein || Hs.127496 || AA936753 || || 29083 || 225670	1	-0.5987	-0.8387	0.4913	-0.6687	-1.159	0.1913	0.7813	0.6913
IMAGE:2161427	PGR || Progesterone receptor || Hs.368072 || AI498426 || || 5241 || 316838	1	0.26	0.21	0.36		0.29	-0.35	-0.62	0.13
IMAGE:40558	CPE || Carboxypeptidase E || Hs.75360 || R53266 || || 1363 || 120914	1	0.1967	0.3167	0.2267	0.8767	0.1667	-0.03333	-0.09333	-0.9433
IMAGE:741919	TJP3 || Tight junction protein 3 (zona occludens 3) || Hs.25527 || AA402040 || || 27134 || 226454	1	0.8788	1.009	0.6488		-0.09125	-1.131	0.1588	-0.8612
IMAGE:361611	TOB1 || Transducer of ERBB2, 1 || Hs.531550 || W96163 || || 10140 || 311498	1	1.171	1.341	0.921	1.271	-0.309	-0.219	-1.229	-1.189
IMAGE:1492448	RHOB || Ras homolog gene family, member B || Hs.502876 || AA878590 || || 388 || 112800	1	0.447	1.377	0.817	0.647	0.527	0.227	-1.433	-1.083
IMAGE:52933	SLC39A6 || Solute carrier family 39 (zinc transporter), member 6 || Hs.79136 || H29315 || || 25800 || 101636	1	0.3843	0.7443	0.3843	0.4443	1.304	0.1943	-0.9357	-1.216
IMAGE:2250839	AR || Androgen receptor (dihydrotestosterone receptor; testicular feminization; spinal and bulbar muscular atrophy; Kennedy disease) || Hs.496240 || AI659563 || || 367 || 228995	1	1.009	3.699	2.459	0.809	2.929	-2.771	-1.591
IMAGE:588460	FXYD3 || FXYD domain containing ion transport regulator 3 || Hs.301350 || AA143773 || || 5349 || 312786	1	2.359	2.989	0.2187	3.159	2.949	-3.001	-0.4113	-3.591
IMAGE:2062396	COQ7 || Coenzyme Q7 homolog, ubiquinone (yeast) || Hs.157113 || AI337340 || || 10229 || 309684	1	0.4567	0.4167	0.5667	0.3967	-0.1533	-0.3533	-0.2533	-0.4033
IMAGE:1160531	ERBB3 || V-erb-b2 erythroblastic leukemia viral oncogene homolog 3 (avian) || Hs.118681 || AA877334 || || 2065 || 307844	1	1.19	1.29	1.39	2.14	1.44	-1.82	-1.16
IMAGE:771058	CISH || Cytokine inducible SH2-containing protein || Hs.8257 || AA427521 || || 1154 || 116288	1	0.2083	0.3783	0.3083			-0.5517	0.09833	-0.4417
IMAGE:549139	ARSD || Arylsulfatase D || Hs.528631 || AA081038 || || 414 || 118855	1	0.6107	0.2507	1.061	-0.1793	1.071	-0.9293	-0.02933	-0.7293
IMAGE:182288	DDR1 || Discoidin domain receptor family, member 1 || Hs.520004 || H41900 || || 780 || 102937	1	0.579	0.589	0.339	1.859	1.189	-1.221	0.319	-1.831
IMAGE:840524	GOLGB1 || Golgi autoantigen, golgin subfamily b, macrogolgin (with transmembrane signal), 1 || Hs.213389 || AA485974 || || 2804 || 117423	1	0.9167	1.317	1.487	-0.5333	0.3467	-0.8333	-0.4833	-0.8033
IMAGE:417867	XBP1 || X-box binding protein 1 || Hs.437638 || W90128 || || 7494 || 116899	1	0.5787	1.089	0.7787	1.409	0.1687	-0.6313	-0.2713	-1.511
IMAGE:84786	FOXA1 || Forkhead box A1 || Hs.163484 || T74639 || || 3169 || 99032	1	1.366	1.526	1.326	1.436	1.986	-2.204	-0.7543	-1.624
IMAGE:2455403	ZNF91 || Zinc finger protein 91 (HPF7, HTF10) || Hs.549076 || AI920877 || || 7644 || 331273	1		1.213	0.9029	1.723	1.723	-0.9971	-1.837	-1.337
IMAGE:502297	POLI || Polymerase (DNA directed) iota || Hs.438533 || AA156602 || || 11201 || 221278	1	1.317	0.857	1.127	1.167	0.997		-1.193	-0.993
IMAGE:1493383	CIRBP || Cold inducible RNA binding protein || Hs.501309 || AA894694 || || 1153 || 114996	1	0.6093	0.6693	0.9593	-0.2907	0.03933	-0.3007	-0.3907	-0.5007
IMAGE:898227	SLC1A4 || Solute carrier family 1 (glutamate/neutral amino acid transporter), member 4 || Hs.323878 || AA598625 || || 6509 || 104827	1	0.7097	0.9297	-0.02033	1.26	-0.01033	-0.6003	-0.2303	-0.8903
IMAGE:247901	HSD17B7 || Hydroxysteroid (17-beta) dehydrogenase 7 || Hs.492925 || N77671 || || 51478 || 116713	1	0.4073	0.3973	0.9773	0.3173	-0.2027	-0.3427	-0.4927	-0.3027
IMAGE:845454	HOOK1 || Hook homolog 1 (Drosophila) || Hs.378836 || AA644183 || || 51361 || 226147	1	0.8765	0.5465	0.5765	1.187	0.8065	-1.184	-0.4135
IMAGE:1655729	KIAA0182 || KIAA0182 protein || Hs.461647 || AI023801 || || 23199 || 102887	1	0.6813	0.1213	1.181	2.211	1.031	-0.5087	-1.249	-1.379
IMAGE:416374	TM4SF13 || Transmembrane 4 superfamily member 13 || Hs.364544 || W86201 || || 27075 || 226071	1	-0.359	1.941	0.131	1.901	1.181	-1.049	-1.029	-0.799
IMAGE:665405	MYO5C || Myosin VC || Hs.487036 || AA194815 || || 55930 || 119708	1	0.5633	1.133	1.393			-2.247	-0.3367	-0.5067
IMAGE:2017597	NPDC1 || Neural proliferation, differentiation and control, 1 || Hs.105547 || AI369785 || || 56654 || 313223	1	1.039	1.459	-0.001	0.709	0.899	-0.861		-0.781
IMAGE:824659	ICA1 || Islet cell autoantigen 1, 69kDa || Hs.487561 || AA482169 || || 3382 || 101997	1	1.464	1.044	1.724	1.684	0.764	-0.486	-2.186
IMAGE:1569902	KIAA0556 || KIAA0556 protein || Hs.460459 || AA962301 || || 23247 || 220787	1	0.4793	1.029	0.5493	0.2593	0.5193	-0.9707	-0.5207	-0.2107
IMAGE:813149	HIST2H2BE || Histone 2, H2be || Hs.2178 || AA456298 || || 8349 || 113226	1	0.6035	0.1735	1.323	0.9435	1.214	-0.3165	-1.387
IMAGE:450327	GLUD1 || Glutamate dehydrogenase 1 || Hs.500409 || AA703619 || || 2746 || 227103	1	0.7777	0.1377	-0.4823	1.268	1.228	-0.5823	-0.4023	-0.7723

## Sheet: cluster_oncogene_activated_MCF7
ID	NAME	GWEIGHT	coMCF-7/-E2_7	coMCF-7/-E2_8	coMCF-7/-E2_9	(ca)erbB-2_10	(ca)erbB-2_11	(ca)erbB-2_12	(ca)MEK_13	(ca)MEK_14	(ca)MEK_15	(ca)Raf_19	(ca)Raf_20	(ca)Raf_21	EGFR+EGF_16	EGFR+EGF_17	EGFR+EGF_18
EWEIGHT			1	1	1	1	1	1	1	1	1	1	1	1	1	1	1
87	ACTN1	1	-0.1039	-0.09969	0.2036	0.4285	0.576	0.5723	1.822	1.756	1.639	1.369	1.122	1.081	1.024	1.417	1.825
2000	ELF4	1	-0.182	0.03194	0.1501	1.014	0.9797	0.8778	1.684	1.55	1.38	1.239	1.307	1.472	0.5194	0.5663	0.5874
1969	EPHA2	1	0.04803	-0.0364	-0.01163	0.6925	0.6629	0.6156	2.506	2.166	2.256	0.8619	0.8302	0.4821	0.9177	1.088	1.145
824	CAPN2	1	-0.03951	0.1397	-0.1002	0.7547	0.7817	0.7812	2.143	2.142	1.914	2.262	2.334	1.828	1.92	2.237	2.393
2633	GBP1	1	-0.017	0.03701	-0.02001	0.04057	0.1714	0.09534	-0.1338	0.01096	0.05975	1.254	1.302	0.6769	4.958	5.157	4.694
5359	PLSCR1	1	-0.08559	0.15	-0.06443	0.2361	0.38	0.4243	0.7666	0.5339	0.2167	2.842	2.747	1.571	2.521	2.651	3.088
56913	C1GALT1	1	0.0479	-0.05904	0.01114	0.0007298	0.006802	0.1048	0.2431	0.3163	0.266	2.559	2.465	1.855	0.4957	0.4321	0.5631
390	ARHE	1	0.0431	0.05484	-0.09794	1.236	1.38	1.815	2.094	2.061	1.994	-1.267	-1.457	-1.132	1.447	1.305	1.42
5621	PRNP	1	0.1013	-0.005042	-0.09628	-0.6906	-0.3278	-0.695	0.117	0.02689	-0.6099	0.7271	0.6907	-0.004528	1.586	1.384	1.763
3383	ICAM1	1	0.1939	0.07643	-0.2703	0.01174	0.0123	-0.09857	0.09915	0.08549	0.4301	0.3112	0.4325	0.4017	2.112	2.438	2.412
3569	IL6	1	-0.09625	0.09576	0.0004929	0.279	0.2015	0.08055	0.02293	0.1296	0.2029	0.1053	0.3011	-0.1203	0.6322	0.4827	0.537
2131	EXT1	1	-0.1454	-0.01211	0.1575	0.2909	0.2975	0.3243	0.1556	0.2474	-0.001622	0.6862	0.329	0.09766	1.336	1.239	1.671
5329	PLAUR	1	0.1863	0.05533	-0.2416	0.3339	0.3741	0.4138	0.1749	0.2577	0.5655	1.153	0.914	0.3098	1.528	1.585	2.007
5271	SERPINB8	1	0.1089	-0.01139	-0.09749	-0.06586	0.08901	0.1568	0.01464	-0.09031	0.1262	-0.0222	0.009232	0.4994	0.6851	0.6861	0.5935
10644	IMP-2	1	-0.2753	-0.1163	0.3916	-0.01876	0.1552	0.1707	1.896	1.716	1.438	-0.3206	-0.5923	-0.05497	2.165	2.063	2.548
7378	UPP1	1	0.004523	0.01316	-0.01769	0.3073	0.1096	-0.1738	0.7698	0.7768	0.4537	1.511	1.232	0.8988	0.2576	0.6165	0.8763
10479	SLC9A6	1	-0.04245	-0.04825	0.09069	0.3138	0.3989	0.3617	0.9592	0.8993	0.5106	-0.1429	0.05428	-0.5534	0.1755	0.2964	0.4283
994	CDC25B	1	0.02568	0.0002966	-0.02597	0.7502	0.7965	0.8488	0.3383	0.2755	0.2675	0.7221	0.3797	0.2261	-0.3709	-0.6236	-0.4548
2023	ENO1	1	-0.1192	-0.02569	0.1448	0.5619	0.6315	0.5824	0.1786	0.3279	0.06491	-0.1085	-0.2632	-0.3582	0.1354	0.2784	0.3367
4478	MSN	1	0.04013	-0.02428	-0.01585	-0.003938	0.0433	0.0431	-0.02053	-0.03238	0.4394	0.09654	0.0616	-0.1071	0.1654	0.1027	0.07131
29970	SCHIP1	1	0.1233	-0.07956	-0.04371	0.04552	0.1994	0.2387	0.4009	0.2623	0.3332	2.139	1.268	0.6425	0.5577	0.4805	1.238
3600	IL15	1	-0.03258	0.04844	-0.01586	-0.1036	0.006522	0.04137	-0.1034	0.01261	0.05303	0.8001	0.8096	0.1696	0.2007	0.44	0.1445
7296	TXNRD1	1	0.2039	0.2689	-0.4728	-0.4352	-0.3216	-0.2664	1.143	1.353	1.148	0.2289	0.1676	-0.5076	0.758	1.024	0.9187
8882	ZNF259	1	0.1812	0.04442	-0.2256	-0.07042	-0.1594	-0.2463	0.6262	0.4562	0.2273	0.3155	0.2262	-0.04717	0.3203	0.3285	0.5348
2182	ACSL4	1	0.02785	-0.03208	0.004233	0.05629	0.1995	0.02995	0.05	-0.02452	-0.01684	2.872	2.119	2.016	-0.009398	0.04255	0.04744
29980	DONSON	1	-0.0005021	-0.07509	0.07559	-0.6915	-0.3798	-0.4717	0.2655	0.2817	-0.08523	1.783	1.622	0.8381	-0.18	-0.1409	0.4396
8898	MTMR2	1	-0.001753	0.2242	-0.2225	-0.6859	-0.4444	-0.5512	0.8986	0.763	0.1016	1.715	1.545	1.225	0.09155	-0.0388	0.179
4907	NT5E	1	0.01906	-0.0005594	-0.01851	-0.2696	-0.2556	-0.3703	-0.2209	-0.2643	-0.1774	0.007353	-0.1102	-0.1645	-0.1649	-0.2622	-0.3301
25937	TAZ	1	-0.02656	0.1519	-0.1253	-2.34	-2.008	-2.223	-1.212	-1.469	-1.999	-1.669	-1.801	-2.253	-0.2836	0.01784	0.3702
26064	RAI14	1	0.1621	-0.09408	-0.06803	-0.8886	-0.7771	-0.7391	1.612	1.505	1.156	0.3177	0.1604	-0.07776	-0.6013	-0.4046	-0.3229
7398	USP1	1	-0.02042	0.005121	0.0153	-1.55	-1.351	-1.121	-0.2841	-0.09654	-0.4318	0.5119	0.6706	0.03151	-0.6524	-0.8117	-0.2784
7272	TTK	1	-0.1925	-0.0481	0.2406	-1.778	-1.169	-1.356	-0.3352	-0.3576	-0.7055	0.1493	0.4065	0.08836	-0.7827	-0.5711	-0.2468
10946	SF3A3	1	-0.01007	0.07786	-0.06779	-0.2963	-0.3167	-0.3894	0.1166	-0.09471	-0.3903	0.2302	0.4381	0.1163	-0.6861	-0.9857	-0.3936
55003	PAK1IP1	1	-0.1388	0.1014	0.0374	-0.9942	-0.823	-0.6867	0.2579	0.6242	-0.03724	0.1714	0.2975	-0.06412	-0.02668	0.2602	0.7319
2037	EPB41L2	1	-0.2267	-0.1532	0.3798	0.6508	0.8411	0.8729	0.5017	0.3875	0.3701	-1.179	-0.6799	-0.03236	0.2655	-0.4067	-0.5982
3575	IL7R	1	-0.0959	0.02344	0.07246	-0.01629	0.05759	0.01745	-0.2519	0.04328	0.4221	-0.093	0.1838	0.08968	0.1535	0.2698	-0.07872
1075	CTSC	1	0.1983	0.01257	-0.2109	0.3075	0.2945	0.1815	0.08015	-0.01028	-0.02352	0.8439	0.6919	0.2528	-0.2073	-0.2766	-0.4609
1284	COL4A2	1	0.08596	-0.07654	-0.009422	0.1874	0.07942	0.1895	-0.03022	0.07375	0.2197	-0.09607	0.1275	0.2473	0.2029	0.14	0.003351
858	CAV2	1	-0.05965	0.135	-0.07536	-0.3338	-0.2756	-0.3629	1.148	1.326	0.7341	-0.2839	-0.1291	-0.3865	-0.2867	-0.2324	-0.3784
26031	OSBPL3	1	0.02888	-0.03028	0.001405	-0.07774	-0.1206	-0.06025	-0.1226	-0.1514	-0.07293	-0.1615	-0.1663	-0.2746	0.04848	-0.1021	-0.1856
2920	CXCL2	1	0.173	-0.1061	-0.06695	-0.1468	0.04934	-0.04369	-0.1634	-0.1147	0.1151	-0.1857	-0.07242	0.5696	0.008261	0.1139	0.003508
10403	KNTC2	1	-0.8044	-0.8138	1.618	-1.17	-1.151	-0.923	-0.8071	-0.7894	-1.391	0.767	0.9241	0.6802	-1.399	-1.199	-0.5844
140885	PTPNS1	1	0.03089	0.01024	-0.04112	-0.007503	0.05281	0.07566	-0.117	-0.06897	0.2401	-0.1593	0.01366	0.6664	0.03459	0.1436	0.04848
9322	TRIP10	1	0.2306	-0.1636	-0.06705	0.6366	0.2912	0.2998	0.5955	0.4627	0.7552	0.9625	0.849	0.2852	0.229	0.2374	0.2585
9056	SLC7A7	1	0.2055	0.01296	-0.2185	0.01038	0.009979	0.0007125	-0.2583	-0.09907	0.1106	-0.1975	-0.03772	-0.07943	0.09675	0.03167	0.004968
6732	SRPK1	1	-0.1185	0.03885	0.07969	0.08396	0.3995	0.2603	0.6679	0.6058	0.5434	0.5926	0.3575	-0.4046	0.2592	0.1123	0.1058
136	ADORA2B	1	0.2471	0.2451	-0.4922	-0.9632	-0.5422	-0.8327	-1.001	-0.9117	-0.697	-0.5359	-0.6099	-1.065	0.641	0.2012	0.4253
1786	DNMT1	1	-0.07824	-0.102	0.1803	0.1288	0.06697	0.01322	0.1278	0.0007138	-0.214	0.6292	0.6005	0.1832	-0.2961	-0.1744	-0.181
3801	KIFC3	1	0.04068	0.05509	-0.09577	0.1026	0.06665	0.1273	0.1394	0.02562	0.2831	0.2729	0.2743	1.194	0.1219	0.4105	0.2021
3934	LCN2	1	-0.02096	-0.06236	0.08332	0.2542	0.3521	0.1119	-0.07839	0.005746	0.2187	-0.1048	-0.09776	-0.3848	-0.1193	-0.1182	-0.4188
29083	HSPC135	1	0.07844	-0.1725	0.09403	-0.5014	-0.2782	-0.3201	-0.4395	-0.231	-0.5563	0.3188	0.3164	-0.2557	0.288	-0.2047	0.0818
5241	PGR	1	-0.1937	0.08759	0.1061	-1.012	-1.137	-1.084	-1.199	-1.082	-1.041	-1.323	-1.191	-1.028	-1.102	-1.076	-1.102
1363	CPE	1	-0.01475	0.2218	-0.207	0.4528	0.4345	0.2784	0.3865	0.2356	0.1625	-3.995	-3.258	-2.545	-1.834	-2.302	-2.227
27134	TJP3	1	0.157	-0.04788	-0.1091	0.4755	0.2018	0.2138	-0.5868	-0.4825	-0.4267	-0.3826	-0.578	-0.6123	-0.6476	-0.6975	-0.4296
10140	TOB1	1	-0.08466	0.06985	0.01481	-0.5671	-0.1356	-0.5381	-0.5708	-0.8817	-1.573	-0.6094	-0.728	-1.068	-1.418	-0.9552	-0.6808
388	RHOB	1	0.003798	0.1676	-0.1714	-0.3508	-0.1309	-0.3083	-1.32	-1.376	-1.692	-1.995	-2.423	-2.573	-1.621	-1.437	-0.97
25800	SLC39A6	1	-0.1135	0.01794	0.09553	0.06802	0.2435	0.4734	-1.865	-1.872	-2.257	-1.324	-1.559	-2.044	-1.178	-1.972	-1.603
367	AR	1	0.04827	-0.1559	0.1076	-0.03391	0.2455	0.4496	-0.3269	-0.3771	-0.4126	-0.8321	-0.7389	-1.243	-0.7688	-0.7766	-1.064
5349	FXYD3	1	-0.1926	0.06513	0.1275	1.797	1.708	1.431	1.284	1.277	1.333	-0.7701	-0.9831	-1.093	-0.8671	-0.9906	-0.9378
10229	COQ7	1	-0.01493	-0.009858	0.02479	-0.05168	-0.1601	-0.07954	-0.09981	-0.05252	0.04145	-0.2304	-0.06192	0.01455	-0.1341	-0.1025	-0.1239
2065	ERBB3	1	0.02152	-0.2544	0.2328	0.7338	0.649	0.5385	0.4995	0.5273	0.2956	0.1812	-0.06855	-0.2763	-1.195	-1.114	-0.9489
1154	CISH	1	0.166	-0.03666	-0.1294	-0.5408	-0.518	-0.5714	-0.7109	-0.6384	-0.5173	-0.8653	-0.7449	-0.9232	-0.08022	0.002605	-0.1363
414	ARSD	1	-0.02822	0.008328	0.01989	0.75	0.6112	0.8666	0.7882	0.5778	0.3876	-0.3788	-0.3338	-0.5252	-0.09386	-0.1077	-0.3984
780	DDR1	1	0.02723	-0.09886	0.07164	0.8754	0.887	0.7122	-0.001688	-0.1625	-0.208	-0.8173	-1.015	-1.14	-0.08944	-0.569	-0.2977
2804	GOLGB1	1	-0.009492	-0.2907	0.3002	-0.6303	-0.455	-0.1401	-0.7052	-0.6937	-0.623	-1.144	-0.8092	-0.9536	-0.2307	-0.4176	-0.2151
7494	XBP1	1	0.03403	0.06537	-0.0994	-0.4237	-0.1584	-0.1092	-1.001	-0.9652	-1.216	-1.295	-1.456	-1.595	-0.3267	-0.09035	-0.02014
3169	FOXA1	1	-0.1144	0.02927	0.08517	0.08539	0.1347	0.3061	0.3506	0.4133	0.2878	-1.147	-1.249	-1.965	-0.1259	-0.01895	0.1586
7644	ZNF91	1	0.4297	-0.2691	-0.1606	-0.9686	-1.164	-1.118	-0.5513	-1.045	-1.328	0.5724	0.6964	1.015	0.1705	-0.07834	-0.2755
11201	POLI	1	-0.2995	0.1689	0.1306	-1.249	-1.054	-1.117	-0.9252	-1.073	-1.338	0.7868	0.9873	0.2982	-1.084	-1.009	-0.6254
1153	CIRBP	1	-0.3432	0.04343	0.2998	0.3138	0.5397	0.3304	-0.2842	-0.02751	-0.04879	-0.07144	-0.1969	0.1164	-0.1017	-0.2	-0.02434
6509	SLC1A4	1	0.004023	0.06167	-0.0657	0.4807	0.3436	0.3262	0.2819	0.1549	0.4496	-0.09419	0.01674	-0.02587	-0.0206	-0.1012	-0.2414
51478	HSD17B7	1	0.07191	0.009385	-0.08129	0.02111	-0.3631	-0.2104	-0.1705	-0.06088	-0.09864	-0.002041	-0.1289	-0.1644	0.656	0.5512	0.7315
51361	HOOK1	1	-0.0006204	0.1397	-0.1391	-0.5757	-0.3938	-0.3332	0.01937	-0.08841	-0.05297	-0.3483	-0.2778	-0.1008	0.03408	-0.09272	-0.259
23199	KIAA0182	1	0.1587	-0.3398	0.1811	-0.5748	-0.1493	0.005215	-0.2031	0.224	-0.1498	-0.307	-0.5757	-0.7644	0.03115	-0.3568	-0.1262
27075	TM4SF13	1	0.167	0.09839	-0.2654	-0.3664	-0.1066	-0.1864	-0.15	-0.1713	-0.2897	-0.5045	-0.4289	-0.6767	-0.6917	-0.486	-0.3466
55930	MYO5C	1	-0.1609	-0.1809	0.3419	-0.5688	-0.2685	-0.1865	-0.08824	-0.2476	-0.3113	-0.2785	-0.1468	-0.3129	-0.002465	0.0673	0.1006
56654	NPDC1	1	0.01196	-0.1851	0.1732	0.7279	0.7422	0.5358	0.4085	0.477	0.2833	0.1515	-0.3597	-0.06741	-0.02743	-0.5593	-0.1189
3382	ICA1	1	0.05302	-0.01016	-0.04285	0.228	0.2392	0.1911	-0.1057	-0.08006	-0.1622	-0.1968	-0.05353	-0.06363	0.02898	0.1237	0.1667
23247	KIAA0556	1	0.05609	-0.1714	0.1153	0.6927	0.4642	0.213	0.4124	0.3437	0.2696	-0.5318	-0.1872	-0.649	-0.009422	-0.08297	0.01052
8349	HIST2H2BE	1	-0.501	-0.5122	1.013	1.185	1.259	1.175	-0.7911	-0.9334	-1.095	-0.05687	-0.2474	-0.5245	-0.255	-0.7403	-0.3048
2746	GLUD1	1	-0.1682	0.2982	-0.13	0.6309	0.792	0.7627	1.056	1.014	0.8836	0.1962	0.08675	-0.6579	-0.09815	0.08717	-0.03359
